# Supplementary material for: iPoLNG—An unsupervised model for the integrative analysis of single-cell multiomics data
Source: Front Genet. 2023 Feb 7;14:998504. doi: 10.3389/fgene.2023.998504 (PMC9972291; doi:10.3389/fgene.2023.998504)
Supplement: Supplementary file 3 [file DataSheet1.ZIP]

Archive with 9 entries (9 files):
- Theta1hat.csv
- Theta2hat.csv
- alpha01.csv
- alpha02.csv
- celltype.csv
- Lhat.csv
- README.txt
- S1.csv
- S2.csv
