# Supplementary material for: iPoLNG—An unsupervised model for the integrative analysis of single-cell multiomics data
Source: Front Genet. 2023 Feb 7;14:998504. doi: 10.3389/fgene.2023.998504 (PMC9972291; doi:10.3389/fgene.2023.998504)
Supplement: Supplementary file 3 [file DataSheet1.ZIP › Theta1hat.csv]

6.132046564744086936e-06	6.546044915012316778e-06	5.751593562308698893e-06	5.500512088474351913e-06	5.731902547267964110e-06	6.603630026802420616e-06	6.380523245752556249e-06	5.860180863237474114e-06	4.992040885554160923e-06	6.067852609703550115e-06	6.159734766697511077e-06	6.023756668582791463e-06	6.474243036791449413e-06	5.753815457865130156e-06	5.784686891274759546e-06	5.640450126520590857e-06	6.974570624151965603e-06	6.215581834112526849e-06	6.435504474211484194e-06	6.738616320944856852e-06	6.226866389624774456e-06	6.430939720303285867e-06	5.925166078668553382e-06	6.063196451577823609e-06	6.165270860947202891e-06	5.909895207878435031e-06	5.646531462843995541e-06	5.795139259134884924e-06	6.667347406619228423e-06	5.825138487125514075e-06	5.998172582621918991e-06	6.304648195509798825e-06	6.140227469586534426e-06	6.376976216415641829e-06	5.691507340088719502e-06	6.405465228453977033e-06	6.177035629661986604e-06	6.143314294604351744e-06	5.317736395227257162e-06	6.332131306407973170e-06	5.835680440213764086e-06	5.494016477314289659e-06	5.423498805612325668e-06	6.058675808162661269e-06	6.305971055553527549e-06	6.577276963071199134e-06	6.335205853247316554e-06	5.717838575947098434e-06	6.581757133972132578e-06	6.462380952143575996e-06
1.083368624676950276e-05	9.961745490727480501e-06	1.167877053376287222e-05	7.558351626357762143e-06	1.105749015550827608e-05	9.581998710928019136e-06	1.099689598049735650e-05	1.202620023832423612e-05	9.595670235285069793e-06	1.043109205056680366e-05	1.026199061016086489e-05	1.186688223242526874e-05	1.002489261736627668e-05	9.265676453651394695e-06	1.065637115971185267e-05	1.092664479074301198e-05	1.062450792232993990e-05	8.745051673031412065e-06	1.090544992621289566e-05	1.296519712923327461e-05	1.359197176498128101e-05	1.327619065705221146e-05	1.010027335723862052e-05	1.189281556435162202e-05	1.135095226345583797e-05	9.750257049745414406e-06	1.175140187115175650e-05	1.184336542792152613e-05	1.390969373460393399e-05	1.166925176221411675e-05	1.378077195113291964e-05	1.251554385817144066e-05	1.076706485036993399e-05	1.203256852022605017e-05	1.032399904943304136e-05	1.228384553542127833e-05	1.612383493920788169e-05	1.130552482209168375e-05	1.141951997851720080e-05	9.684810720500536263e-06	1.087094369722763076e-05	1.056031214829999954e-05	1.025353867589728907e-05	1.147426610259572044e-05	1.132870693254517391e-05	1.258247812074841931e-05	1.042869371303822845e-05	1.003857323667034507e-05	1.757942482072394341e-05	1.402094130753539503e-05
5.361889179766876623e-06	6.100102837081067264e-06	6.002700956742046401e-06	5.608440005744341761e-06	5.803442945762071759e-06	5.876933300896780565e-06	6.411212325474480167e-06	6.135616786195896566e-06	5.740241249441169202e-06	5.153312940819887444e-06	6.762605607946170494e-06	6.341923835861962289e-06	6.149711680336622521e-06	6.269514869927661493e-06	5.558599241339834407e-06	6.435911473090527579e-06	4.753941993840271607e-06	6.046141152182826772e-06	6.924653462192509323e-06	7.183935849752742797e-06	6.659297923761187121e-06	6.598589607165195048e-06	7.046367507427930832e-03	6.173051133373519406e-06	6.918224698893027380e-06	6.334621957648778334e-06	6.620651220146100968e-06	6.305425813479814678e-06	6.222024239832535386e-06	6.846982159913750365e-06	6.479483545263065025e-06	6.566517640749225393e-06	6.364414275594754145e-06	7.172530786192510277e-06	6.397835477400803939e-06	6.771066637156764045e-06	7.645932782907038927e-06	6.651529020018642768e-06	5.701042482542106882e-06	4.987246029486414045e-06	7.066228590701939538e-06	5.719509317714255303e-06	6.123242201283574104e-06	5.755090569437015802e-06	6.839607522124424577e-06	6.503106305899564177e-06	5.271229838399449363e-06	5.396007054514484480e-06	7.811464456608518958e-06	7.076742349454434589e-06
9.214169040205888450e-06	9.805943591345567256e-06	9.338728887087199837e-06	1.103692284232238308e-05	7.233725682453950867e-06	8.861645255819894373e-06	1.073846306098857895e-05	9.627897270547691733e-06	9.350626896775793284e-06	1.134185004048049450e-05	1.060586873791180551e-05	1.033640000969171524e-05	1.223085382662247866e-05	1.164745754067553207e-05	1.016492660710355267e-05	9.684163160272873938e-06	9.337037226941902190e-06	4.532468039542436600e-03	1.129428164858836681e-05	1.299304494750685990e-05	1.172352676803711802e-05	1.342713858321076259e-05	1.175310262624407187e-05	1.293284094572300091e-05	1.244902159669436514e-05	1.040568349708337337e-05	1.072569011739687994e-05	1.046805118676275015e-05	8.977200195658951998e-06	5.038684234023094177e-02	1.384855295327724889e-05	1.063698618963826448e-05	1.322010393778327852e-05	1.041120322042843327e-05	1.045160206558648497e-05	1.215809970744885504e-05	1.216486180055653676e-05	8.809385690256021917e-06	9.297585165768396109e-06	1.000236352410865948e-05	1.152810818894067779e-05	1.080042511603096500e-05	8.615400474809575826e-06	1.453060849598841742e-05	1.659640856087207794e-02	1.157162751042051241e-05	8.054880709096323699e-06	8.836951565172057599e-06	1.276748844247777015e-05	1.151386823039501905e-05
9.858199518930632621e-07	1.082561652765434701e-06	1.046165266416210216e-06	1.078090235751005821e-06	1.123184233620122541e-06	1.100099325412884355e-06	1.097349809242587071e-06	1.085184067051159218e-06	1.077363549484289251e-06	1.142324094871582929e-06	1.194287733596866019e-06	1.084241603166447021e-06	1.074995907401898876e-06	1.105086653296893928e-06	1.044000555339152925e-06	1.074128931577433832e-06	9.181704285765590612e-07	1.068257915903814137e-06	1.092804836844152305e-06	1.133418209064984694e-06	1.108876631406019442e-06	1.111127176045556553e-06	1.102968326449627057e-06	1.085166445591312367e-06	1.096194068850309122e-06	1.096794221666641533e-06	1.069920813279168215e-06	1.089585111913038418e-06	1.114351107389666140e-06	1.080275183085177559e-06	1.115982513510971330e-06	1.093304149435425643e-06	1.122126377595122904e-06	1.041395194079086650e-06	1.081468894881254528e-06	1.086748966372397263e-06	1.133697196564753540e-06	1.100816120924719144e-06	1.120471097237896174e-06	1.134527906287985388e-06	1.117468059419479687e-06	1.088317048925091513e-06	1.063925765265594237e-06	1.120776687457691878e-06	1.090564296646334697e-06	1.133107048190140631e-06	1.105603246287500951e-06	1.122893877436581533e-06	1.120169713431096170e-06	1.144001998909516260e-06
3.349401140440022573e-06	3.264982979089836590e-06	2.956039224955020472e-06	3.190636562067084014e-06	3.264895894972141832e-06	3.251308271501329727e-06	2.981523039125022478e-06	3.332857659188448451e-06	2.948443125205812976e-06	2.963400447697495110e-06	3.313063871246413328e-06	3.264460019636317156e-06	2.794808779071900062e-06	3.156545517413178459e-06	3.213613126717973500e-06	3.480624627627548762e-06	3.181054125889204443e-06	2.963016186185996048e-06	3.540700390658457763e-06	3.665682015707716346e-06	3.410312956475536339e-06	3.478530743450392038e-06	3.152863200739375316e-06	3.409496912354370579e-06	3.349544840602902696e-06	3.220838834749883972e-06	2.799527692332048900e-06	3.331351308588637039e-06	3.404233439141535200e-06	3.069684225920354947e-06	3.514523541525704786e-06	3.338032911415211856e-06	3.381028818694176152e-06	3.144590209558373317e-06	3.052192823815857992e-06	3.537794100338942371e-06	4.056062152812955901e-06	3.165064299537334591e-06	3.012292836501728743e-06	2.972871698148082942e-06	3.402383299544453621e-06	3.265714667577412911e-06	3.303608309579431079e-06	3.338612259540241212e-06	3.371761522430460900e-06	3.444072490310645662e-06	3.274858954682713374e-06	3.109202907580765896e-06	3.833667051367228851e-06	3.486634568616864271e-06
2.241077345388475806e-05	2.536422653065528721e-05	2.305179077666252851e-05	1.530394144356250763e-02	8.867959491908550262e-03	2.599109211587347090e-05	2.974314338644035161e-05	2.815872539940755814e-05	5.749690812081098557e-03	2.470851904945448041e-05	3.150992415612563491e-05	2.623798172862734646e-05	2.828098877216689289e-05	3.151251075905747712e-05	2.225629395979922265e-05	3.508524605422280729e-05	5.416966159828007221e-04	2.398890319454949349e-05	5.067028541816398501e-05	4.448691106517799199e-05	2.961986865557264537e-05	4.176063157501630485e-05	3.047597783734090626e-05	3.016471782757434994e-05	3.720060340128839016e-05	2.303949440829455853e-05	3.621071300585754216e-05	9.895074181258678436e-03	3.797996032517403364e-05	3.263092366978526115e-05	3.627263140515424311e-05	3.949811070924624801e-05	3.133217251161113381e-05	3.731366086867637932e-05	5.372601095587015152e-03	4.438743053469806910e-05	5.142713780514895916e-05	2.737974318733904511e-05	2.182682976126670837e-03	3.283694604760967195e-05	3.826623651548288763e-05	5.116134881973266602e-03	1.200410988531075418e-04	3.419295171624980867e-05	3.982885755249299109e-05	3.205149187124334276e-05	3.324124190839938819e-05	3.895044326782226562e-03	4.912193617201410234e-05	3.929576996597461402e-05
7.202599590527825058e-06	6.985914296819828451e-06	6.803252290410455316e-06	5.622126082016620785e-06	7.328034371312242001e-06	7.804804226907435805e-06	7.446295967383775860e-06	7.815239769115578383e-06	7.065067165967775509e-06	7.276473297679331154e-06	7.259830908878939226e-06	7.979160727700218558e-06	6.789188319089589640e-06	8.326183888129889965e-06	7.575960353278787807e-06	8.034712664084509015e-06	8.218883522204123437e-06	7.117260793165769428e-06	8.471033652313053608e-06	8.895787686924450099e-06	8.548112418793607503e-06	8.371959665964823216e-06	7.632408596691675484e-06	8.143476406985428184e-06	7.331907454499742016e-06	6.577552539965836331e-06	7.178817213571164757e-06	8.115363925753626972e-06	8.696100849192589521e-06	8.268774763564579189e-06	8.832100320432800800e-06	7.251167971844552085e-06	8.434813935309648514e-06	7.905417078291065991e-06	7.615939921379322186e-06	8.347635230165906250e-06	8.633670404378790408e-06	8.923488167056348175e-06	7.571272362838499248e-06	6.055001904314849526e-06	8.161980986187700182e-06	8.147064363583922386e-06	7.174498932727146894e-06	7.464561349479481578e-06	8.619519576313905418e-06	8.831158083921764046e-06	7.904505764599889517e-06	6.415803454729029909e-06	9.645150385040324181e-06	7.488776191166834906e-06
6.311843776529713068e-07	6.720852070429828018e-07	6.386221116372325923e-07	6.387091957549273502e-07	6.758503445780661423e-07	6.214734753484663088e-07	6.654452704424329568e-07	6.330972155410563573e-07	5.852065783074067440e-07	6.558498739650531206e-07	6.504202474388875999e-07	6.504054113065649290e-07	6.455113066294870805e-07	6.415644406843057368e-07	6.568025128217414021e-07	6.582328637705359142e-07	6.491171120615035761e-07	6.095170306252839509e-07	6.564856676050112583e-07	6.648439239143044688e-07	6.611255116695247125e-07	6.566547199327033013e-07	6.572956863237777725e-07	6.487302925961557776e-07	6.460699069066322409e-07	6.385448045875818934e-07	6.579780347237829119e-07	6.550523039550171234e-07	6.517732913380314130e-07	6.549316822201944888e-07	6.593328976123302709e-07	6.566810384356358554e-07	6.628869755331834313e-07	6.671399432889302261e-07	6.360407951433444396e-07	6.570236905645288061e-07	6.810978447902016342e-07	6.620530257350765169e-07	6.927016329427715391e-07	6.696769787595258094e-07	6.779380328225670382e-07	6.445351345973904245e-07	6.524505238303390797e-07	6.537673016282496974e-07	6.456763230744400062e-07	6.485367407549347263e-07	6.763449391655740328e-07	6.346937766465998720e-07	6.606837246181385126e-07	6.682721505057998002e-07
9.768556992639787495e-06	8.263879863079637289e-06	6.903643679834203795e-06	9.234079698217101395e-06	9.273325304093305022e-06	9.554880307405255735e-06	1.120905471907462925e-05	9.272423085349146277e-06	8.658993465360254049e-06	1.069225709215970710e-05	8.205898666346911341e-06	1.089526358555303887e-05	8.240679562732111663e-06	7.239532806124771014e-06	8.678355698066297919e-06	1.073474049917422235e-05	9.891776244330685586e-06	9.821867934078909457e-06	1.218852048623375595e-05	1.458040514989988878e-05	1.273716134164715186e-05	1.220855392602970824e-05	1.136062473960919306e-05	9.492465324001386762e-06	9.665878678788430989e-06	8.071277079579886049e-06	9.301942554884590209e-06	1.285030157305300236e-05	1.253513437404762954e-05	1.122417961596511304e-05	1.339113168796757236e-05	1.280089782085269690e-05	1.103867452911799774e-05	9.349148967885412276e-06	9.575834155839402229e-06	1.103806425817310810e-05	2.560464054113253951e-05	1.184922984975855798e-05	8.767574399826116860e-06	8.386127774429041892e-06	1.021824209601618350e-05	6.452854449889855459e-06	1.042011535901110619e-05	1.157548376795602962e-05	1.000799602479673922e-05	1.170534324046457186e-05	1.019022511172806844e-05	9.756062354426831007e-06	5.013597547076642513e-04	1.664253431954421103e-05
1.883294885374198202e-06	1.726971163407142740e-06	1.941459913723520003e-06	2.018460236286045983e-06	1.811348965929937549e-06	1.880211698335187975e-06	1.761407133926695678e-06	1.877713771136768628e-06	1.910498440338415094e-06	1.887952294055139646e-06	1.958490429387893528e-06	1.952280854311538860e-06	1.702820782156777568e-06	1.819696194615971763e-06	1.864226419456826989e-06	1.956022970261983573e-06	1.872911866485083010e-06	1.870848109319922514e-06	1.860965085143106990e-06	1.971029405467561446e-06	1.935086402227170765e-06	1.942239578056614846e-06	1.925350261444691569e-06	1.954180561369867064e-06	1.969026698134257458e-06	1.907068849504867103e-06	1.922821866173762828e-06	1.908588046717341058e-06	1.937124807227519341e-06	1.927433686432777904e-06	1.893764192573144101e-06	1.872151074167049956e-06	1.912753532451461069e-06	1.915320126499864273e-06	1.806036380003206432e-06	1.929175141412997618e-06	1.968675633179373108e-06	1.939213461810140871e-06	2.017872930082376115e-06	1.655654955357022118e-06	1.840968934629927389e-06	1.763940531418484170e-06	1.935566388056031428e-06	1.943835059137200005e-06	1.974888618860859424e-06	1.971945039258571342e-06	2.014880919887218624e-06	2.041302877842099406e-06	1.940238462339038961e-06	1.909563934532343410e-06
1.112593417929019779e-05	8.627813258499372751e-06	1.242701364390086383e-05	1.102847181755350903e-05	1.149958825408248231e-05	1.089395846065599471e-05	1.178416641778312624e-05	1.115499253501184285e-05	1.034251090459292755e-05	1.245557268703123555e-05	1.383067865390330553e-05	1.443740893591893837e-05	1.125210383179364726e-05	1.065129617927595973e-05	1.091875401471043006e-05	1.215068914461880922e-05	1.282915764022618532e-05	9.383041287946980447e-06	1.596643414814025164e-05	1.761249222909100354e-05	1.354748837911756709e-05	1.725867878121789545e-05	1.081158279703231528e-05	9.329398380941711366e-06	5.465798545628786087e-03	1.280969536310294643e-05	1.178908951260382310e-05	1.250452532985946164e-05	1.748639988363720477e-05	1.492802493885392323e-05	1.653788058320060372e-05	1.309313665842637420e-05	1.253095524589298293e-05	1.058291036315495148e-05	1.115046143240761012e-05	1.617580892343539745e-05	1.718847670417744666e-05	1.599345523572992533e-05	8.927755516197066754e-06	1.381276524625718594e-05	9.489047442912124097e-06	1.149749459727900103e-05	1.433165562048088759e-05	1.180504295916762203e-05	1.177777357952436432e-05	1.348724708805093542e-05	1.430325482942862436e-05	1.254031667485833168e-05	1.657334178162273020e-05	1.539892400614917278e-05
1.144919042417313904e-05	1.007364426186541095e-05	1.222662285726983100e-05	1.068052461050683632e-05	1.216567579831462353e-05	1.499219160905340686e-05	1.261785382666857913e-05	1.414860071236034855e-05	1.026918562274659052e-05	1.213545510836411268e-05	1.275449267268413678e-05	1.461877582187298685e-05	1.259808595932554454e-05	1.112445352191571146e-05	1.012859229376772419e-05	1.343465828540502116e-05	1.089826582756359130e-05	1.052982042892836034e-05	2.850304357707500458e-03	1.458838596590794623e-05	1.611422703717835248e-05	2.047266389126889408e-05	1.472234998800558969e-05	1.821805017243605107e-05	1.379532841383479536e-05	1.282016182813094929e-05	1.052960942615754902e-05	2.097286596836056560e-05	1.492048886575503275e-05	1.382887694489909336e-05	1.452709147997666150e-05	1.502191753388615325e-05	1.971654455701354891e-05	1.611146217328496277e-05	1.393699221807764843e-05	1.631089435250032693e-05	1.474114134907722473e-03	2.913127173087559640e-05	1.156485541287111118e-05	8.850161066220607609e-06	1.214909570990130305e-05	1.209919264510972425e-05	1.336916920990915969e-05	1.404360955348238349e-05	5.528692418010905385e-05	1.279944353882456198e-05	1.643581344978883862e-05	1.079954108718084171e-05	7.080513751134276390e-04	1.980041452043224126e-05
8.813255590212065727e-06	7.765900591039098799e-06	8.676245670358184725e-06	6.424253570003202185e-06	7.450275006704032421e-06	7.906466635176911950e-06	7.187916253315052018e-06	6.868006494187284261e-06	8.780662938079331070e-06	8.398230420425534248e-06	9.244513421435840428e-06	9.178811524179764092e-06	7.733426173217594624e-06	8.489765605190768838e-06	8.358621926163323224e-06	7.883600119384936988e-06	8.256373803305905312e-06	6.020610271662008017e-06	9.378726645081769675e-06	9.774577847565524280e-06	1.018796137941535562e-05	8.601686204201541841e-06	7.175745395215926692e-06	8.990286914922762662e-06	8.163086931745056063e-06	7.216028734546853229e-06	8.360742867807857692e-06	8.886241630534641445e-06	9.566469998389948159e-06	9.045033948495984077e-06	9.934784429788123816e-06	9.182252142636571079e-06	8.415571755904238671e-06	9.108145604841411114e-06	7.382630428764969110e-06	8.525570592610165477e-06	1.271758537768619135e-05	9.670102372183464468e-06	7.335020654863910750e-06	6.729446340614231303e-06	9.204451089317444712e-06	6.959469374123727903e-06	8.247952791862189770e-06	6.617519829887896776e-06	8.704283573024440557e-06	8.399768375966232270e-06	7.928333616291638464e-06	8.905644790502265096e-06	1.067854191205697134e-05	1.034359320328803733e-05
4.937645826430525631e-06	4.078387519257375970e-06	4.630383045878261328e-06	4.303361492929980159e-06	4.290261131245642900e-06	5.008347216062247753e-06	5.110796791996108368e-06	4.722560333902947605e-06	4.698405518865911290e-06	5.055080691818147898e-06	5.102192062622634694e-06	4.913463726552436128e-06	5.202079591981600970e-06	5.185481313674245030e-06	4.846869160246569663e-06	4.829414592677494511e-06	4.579183496389305219e-06	5.124003109813202173e-06	5.590578894043574110e-06	5.582836820394732058e-06	5.464688456413568929e-06	3.115108981728553772e-02	5.076341949461493641e-06	5.170178610569564626e-06	5.204466106079053134e-06	5.751442586188204587e-06	4.806427114090183750e-06	5.192161552258767188e-06	5.052334017818793654e-06	5.325732672645244747e-06	5.393261290009832010e-06	5.285446604830212891e-06	5.326291102392133325e-06	4.201730462227715179e-06	4.337696282163960859e-06	5.391476861404953524e-06	5.818767476739594713e-06	5.144288479641545564e-06	4.996306415705475956e-06	4.134273240197217092e-06	5.089639216748764738e-06	4.706078470917418599e-06	5.059320301370462403e-06	5.116658940096385777e-06	4.787441866938024759e-06	4.928218004351947457e-06	5.105915533931693062e-06	4.586889190250076354e-06	5.486170721269445494e-06	5.117420187161769718e-06
6.518991085613379255e-06	1.539960969239473343e-02	7.977818313520401716e-06	6.937610123713966459e-06	6.734905582561623305e-06	9.132536433753557503e-06	1.023833920044125989e-05	6.503920303657650948e-06	6.374741587933385745e-06	7.094089141901349649e-06	8.065309884841553867e-06	1.023301956593059003e-05	7.813789125066250563e-06	1.357688779535237700e-05	1.211756625707494095e-05	9.571693226462230086e-06	7.451726560248062015e-06	8.496394002577289939e-06	1.039622839016374201e-05	1.699759508483111858e-03	1.875153066066559404e-05	1.029950726660899818e-05	2.573834965005517006e-03	1.852840250649023801e-05	8.942804925027303398e-06	8.190241715055890381e-06	8.891508514352608472e-06	8.531477760698180646e-06	3.563518077135086060e-02	8.360832907783333212e-06	1.413469635735964403e-05	7.992553946678526700e-06	9.318043339590076357e-06	1.004919249680824578e-05	7.191189069999381900e-06	1.051474373525707051e-05	1.467723177484003827e-05	8.530663762940093875e-06	5.994755156280007213e-06	5.878419415239477530e-06	9.943033546733204275e-06	5.395534572016913444e-06	6.026063147146487609e-06	1.008860090223606676e-05	6.300245331658516079e-06	7.803289918228983879e-06	6.624505855143070221e-03	6.704280167468823493e-06	1.587620681675616652e-05	1.077263988554477692e-02
1.218152920046122745e-05	1.019825867842882872e-05	1.054407493938924745e-05	1.437809169146930799e-05	1.084418363461736590e-05	1.045733188220765442e-05	1.329202041233656928e-05	1.084007817553356290e-05	1.139651612902525812e-05	1.547415195091161877e-05	1.264491675101453438e-05	1.437325317965587601e-05	1.233344573847716674e-05	1.156857888418016955e-05	1.161217369372025132e-05	1.099590463127242401e-05	1.206756587635027245e-05	1.072620852937689051e-05	1.468616483180085197e-05	2.165635123674292117e-05	1.573668123455718160e-05	2.535076964704785496e-05	1.363832143397303298e-05	1.078499371942598373e-05	1.487927420384949073e-05	1.479231741541298106e-05	1.233078819495858625e-05	1.684045128058642149e-05	6.585216149687767029e-03	1.700710318982601166e-02	1.658916335145477206e-05	1.422220066160662100e-05	1.614526263438165188e-05	1.757772406563162804e-05	1.042735675582662225e-05	1.235748823091853410e-05	2.082998798869084567e-05	1.987574250961188227e-05	1.052854076988296583e-05	1.008423350867815316e-05	1.688420888967812061e-05	1.322593925578985363e-05	1.261223042092751712e-05	1.037126367009477690e-05	9.676396075519733131e-06	1.564781632623635232e-05	8.615785278379917145e-03	1.023477580019971356e-05	2.261914778500795364e-05	1.239735047420253977e-05
2.539225079090101644e-06	2.951117039629025385e-06	2.833858843587222509e-06	2.576758333816542290e-06	2.771664867395884357e-06	3.301112428744090721e-06	2.906506097133387811e-06	2.697997388168005273e-06	2.455039293636218645e-06	2.619888618937693536e-06	2.873581252060830593e-06	2.827209982569911517e-06	2.851455519703449681e-06	2.905322617152705789e-06	2.837969532265560701e-06	2.905286464738310315e-06	2.916390485552255996e-06	2.904663233493920416e-06	2.688068434508750215e-06	3.018413963218335994e-06	2.857618710550013930e-06	2.893689497796003707e-06	2.891758413170464337e-06	2.787615130728227086e-06	2.843574748112587258e-06	2.807352302625076845e-06	2.825387809934909455e-06	2.765982571872882545e-06	2.879613930417690426e-06	2.914374817919451743e-06	3.045765424758428708e-06	2.813666924339486286e-06	2.792319264699472114e-06	2.747091684796032496e-06	2.639809736137976870e-06	2.892988732128287666e-06	2.831146503012860194e-06	2.852889110727119260e-06	2.805893245749757625e-06	2.485962113496498205e-06	2.864934458557399921e-06	2.875151949410792440e-06	2.754941533567034639e-06	2.575689677541959099e-06	2.772867901512654498e-06	2.922382236647536047e-06	2.838066848198650405e-06	2.577407030912581831e-06	3.178320639563025907e-06	2.950061798401293345e-06
1.039244125422555953e-05	1.018651619233423844e-05	9.235361218452453613e-02	1.091498597816098481e-05	9.138164386968128383e-06	1.277950832445640117e-05	1.612036976439412683e-05	4.299718886613845825e-02	9.101782779907807708e-06	1.433283276855945587e-02	2.534244395792484283e-02	3.712725592777132988e-03	1.317901296715717763e-05	1.588072700542397797e-05	1.441593212803127244e-05	4.763541277498006821e-03	9.546803994453512132e-06	9.333758498542010784e-06	1.689256714598741382e-05	1.624395190447103232e-05	9.072007611393928528e-03	4.106464609503746033e-02	9.947500075213611126e-06	1.525339303043438122e-05	2.226442564278841019e-03	1.524219533166615292e-05	9.718735702335834503e-03	9.767069968802388757e-06	1.181475090561434627e-05	1.095361039915587753e-05	1.050334776664385572e-05	1.474779219279298559e-05	8.273350074887275696e-03	1.188916940009221435e-05	1.182573123514885083e-05	1.232917747984174639e-05	1.378983166068792343e-02	1.447900922357803211e-05	9.029479770106263459e-06	6.741633987985551357e-04	1.023736875504255295e-02	7.097458819771418348e-06	1.273850284633226693e-05	1.053957112162606791e-05	1.213893483509309590e-05	1.142102875746786594e-03	1.701603287074249238e-05	1.015119778458029032e-05	2.570327138528227806e-03	1.131220597017090768e-05
1.825007711886428297e-05	2.087721441057510674e-05	2.137393312295898795e-05	2.033304372162092477e-05	1.946233896887861192e-05	1.738691389618907124e-05	2.530548408685717732e-05	2.451508407830260694e-05	1.997556682908907533e-05	2.238882007077336311e-05	2.321313695574644953e-05	2.753139051492325962e-05	2.263645001221448183e-05	2.777194458758458495e-05	2.069190304609946907e-05	2.311633215867914259e-05	2.588689130789134651e-05	2.042648884525988251e-05	3.436399856582283974e-05	4.089174399268813431e-05	3.185396417393349111e-05	3.293285408290103078e-05	2.627920730446930975e-05	2.711487468332052231e-05	2.924070940935052931e-05	2.667584158189129084e-05	2.506047167116776109e-05	2.734623194555751979e-05	3.251098678447306156e-05	3.026891317858826369e-05	3.284274498582817614e-05	2.735314228630159050e-05	2.564001442806329578e-05	2.719108306337147951e-05	2.565226714068558067e-05	2.843921538442373276e-05	4.599564636009745300e-05	2.909478644141927361e-05	2.517547545721754432e-05	2.061471241177059710e-05	2.477131783962249756e-05	2.353914715058635920e-05	2.544261587900109589e-05	2.529957237129565328e-05	2.615452103782445192e-05	2.636573663039598614e-05	2.485345248715020716e-05	2.063384999928530306e-05	4.257875116309151053e-05	3.298506635474041104e-05
1.216191867570159957e-05	1.131483350036432967e-05	1.003936904453439638e-05	1.068091205524979159e-05	9.493125617154873908e-06	1.123599213315173984e-05	1.266329036297975108e-05	1.014638201013440266e-05	1.073597741196863353e-05	1.104501188819995150e-05	1.424539368599653244e-05	1.416976010659709573e-05	1.267305106011917815e-05	1.208551657327916473e-05	1.015200541587546468e-05	1.283137953578261659e-05	1.098625671147601679e-05	1.267320840270258486e-05	1.466071626055054367e-05	1.608784805284813046e-05	1.401008830725913867e-05	1.423241064912872389e-05	1.094019989977823570e-05	1.228543897013878450e-05	1.330601662630215287e-05	1.262951991520822048e-05	1.321882064075907692e-05	1.444259396521374583e-05	1.472171879868255928e-05	1.301279007748235017e-05	1.473011616326402873e-05	1.466929006710415706e-05	1.203782539960229769e-05	1.276381317438790575e-05	1.285612233914434910e-05	1.230618272529682145e-05	1.494019579695304856e-05	1.258427892025792971e-05	1.050567698257509619e-05	1.139044616138562560e-05	1.016568512568483129e-05	9.664818207966163754e-06	1.223441540787462145e-05	1.152629647549474612e-05	1.298808092542458326e-05	1.301413067267276347e-05	1.334266380581539124e-05	1.035259174386737868e-05	1.602795418875757605e-05	1.463590706407558173e-05
8.725425601005554199e-02	1.036283447319874540e-05	1.447269096388481557e-05	1.521590093034319580e-05	1.354341202386422083e-05	3.936549546779133379e-05	3.304262645542621613e-05	1.146209342550719157e-05	1.256064570043236017e-05	1.418948406353592873e-03	1.770436574588529766e-05	1.783485095074865967e-05	3.635330358520150185e-05	2.312751530553214252e-05	2.069997935905121267e-05	1.456224072171607986e-05	1.823510137910488993e-05	1.418490228388691321e-05	1.835367038438562304e-05	2.849006523319985718e-05	1.733355748001486063e-05	3.662062590592540801e-05	1.877451548352837563e-03	1.789475390978623182e-05	1.809494802728295326e-03	1.922181036206893623e-05	1.530893860035575926e-05	2.087966822728049010e-05	1.256128773093223572e-02	2.891328404075466096e-05	1.500782764196628705e-05	1.300461590290069580e-02	1.812934533518273383e-05	1.605440593266393989e-05	1.469104608986526728e-05	2.005700662266463041e-05	2.333275006094481796e-05	1.879006231320090592e-05	1.306005833612289280e-05	1.596674701431766152e-05	1.812243135645985603e-05	1.651078309805598110e-05	1.329939277638914064e-05	1.975055056391283870e-05	1.806236832635477185e-05	4.099464058526791632e-05	2.018335089087486267e-02	1.437790706404484808e-05	1.196907833218574524e-03	1.786603752407245338e-05
1.550634988234378397e-05	1.456800691812532023e-05	1.521379817859269679e-05	1.222130867972737178e-05	1.529522160126361996e-05	1.829305256251245737e-05	1.449473802495049313e-05	1.775720738805830479e-05	1.327224254055181518e-05	1.566973878652788699e-05	2.004905218200292438e-05	1.106543459172826260e-05	1.438236449757823721e-05	1.460099883843213320e-05	1.513550614617997780e-05	1.849496923387050629e-02	2.290110205649398267e-05	1.162736134574515745e-05	1.610823710507247597e-05	1.829926441132556647e-05	2.523528928577434272e-05	1.712140874587930739e-05	1.965944829862564802e-05	1.430294923920882866e-05	2.246993972221389413e-05	1.357861674478044733e-05	3.751977055799216032e-05	1.547942883917130530e-05	9.799506515264511108e-03	1.778629120963159949e-05	1.465738314436748624e-04	4.291054792702198029e-03	2.307407339685596526e-05	1.383604194415966049e-05	7.081452640704810619e-04	1.467369747842894867e-05	2.687559754122048616e-05	7.555491477251052856e-02	1.856401650002226233e-05	1.400157998432405293e-05	1.925232209032401443e-05	1.366654214507434517e-05	2.295747617608867586e-05	1.334859462076565251e-05	1.485070242779329419e-05	1.205885200761258602e-05	2.010108801187016070e-05	2.968087792396545410e-03	2.688731365196872503e-05	3.952051512897014618e-03
4.067723693879088387e-06	3.898242994182510301e-06	3.480065061012282968e-06	4.037739472551038489e-06	4.573547357722418383e-06	4.441797045728890225e-06	4.935506694891955703e-06	3.983625902037601918e-06	4.103867468074895442e-06	4.204126071272185072e-06	3.981570898758945987e-06	3.421886276555596851e-06	3.499648073557182215e-06	3.953628038289025426e-06	3.888058472512057051e-06	4.082978193764574826e-06	3.829353317996719852e-06	4.244500360073288903e-06	4.352388714323751628e-06	4.723960046248976141e-06	4.388943580124760047e-06	4.389110927149886265e-06	4.423733571456978098e-06	4.215246462990762666e-06	4.144097147218417376e-06	3.633090500443358906e-06	4.134725713811349124e-06	4.283922407921636477e-06	4.361088940640911460e-06	4.286460352886933833e-06	4.195750534563558176e-06	4.716630883194738999e-06	4.083071871718857437e-06	4.354784778115572408e-06	2.919094640674302354e-06	3.959668902098201215e-06	4.582594101520953700e-06	4.340095074439886957e-06	4.025735506729688495e-06	4.216279648971976712e-06	4.221457857056520879e-06	3.708780241140630096e-06	3.998100055468967184e-06	4.362216259323759004e-06	4.106020696781342849e-06	4.352272299001924694e-06	4.076135155628435314e-06	3.848170308629050851e-06	4.565211384033318609e-06	4.142003490414936095e-06
8.429921649621974211e-07	7.909706596365140285e-07	8.543513558834092692e-07	8.275367804344568867e-07	8.439590715170197655e-07	8.570917202632699627e-07	8.262821324933611322e-07	8.313676858051621821e-07	8.822265158414666075e-07	8.404500135839043651e-07	8.653327085994533263e-07	8.634062851342605427e-07	8.304944572046224494e-07	8.176250503311166540e-07	8.066072609835828189e-07	8.802415436548471916e-07	8.449745791949681006e-07	8.367662758246297017e-07	8.467275165457976982e-07	8.679122061039379332e-07	8.680380005898769014e-07	9.154059057436825242e-07	8.270397415799379814e-07	8.587657021053018980e-07	8.550082384317647666e-07	8.946713592195010278e-07	8.518593404005514458e-07	8.510026532349002082e-07	8.620142466497782152e-07	8.570917202632699627e-07	8.578431902606098447e-07	8.644518061373673845e-07	8.622354243925656192e-07	8.492385177305550314e-07	8.872181638253096025e-07	8.619550158073252533e-07	8.597531291343329940e-07	8.541093734493188094e-07	8.233481025854416657e-07	8.575945571465126704e-07	8.588025934841425624e-07	8.210490705096162856e-07	8.426554245488659944e-07	8.576943741900322493e-07	8.273891580756753683e-07	8.564200584260106552e-07	8.463536573799501639e-07	8.053252145145961549e-07	8.738105066186108161e-07	8.600328555985470302e-07
5.622816843242617324e-06	5.916091595281613991e-06	6.096099241403862834e-06	5.186194812267785892e-06	5.384012638387503102e-06	5.871586381545057520e-06	5.844435690960381180e-06	5.943309133726870641e-06	5.076048637420171872e-06	5.723566573578864336e-06	5.747431259806035087e-06	5.756065093009965494e-06	6.093930551287485287e-06	5.746351234847679734e-06	5.761985448771156371e-06	5.397492259362479672e-06	5.678949491993989795e-06	4.999506018066313118e-06	6.279792614805046469e-06	6.327765731839463115e-06	5.679951755155343562e-06	6.136661795608233660e-06	5.692988452210556716e-06	5.794779553980333731e-06	5.858793883817270398e-06	5.476877959154080600e-06	6.000551820761756971e-06	5.835763658978976309e-06	5.981862614135025069e-06	5.108557161292992532e-06	5.730797965952660888e-06	4.990379238734021783e-06	5.664367108693113551e-06	5.658422651322325692e-06	5.707617219741223380e-06	6.136579941085074097e-06	6.493330602097557858e-06	5.034634796174941584e-06	5.627833161270245910e-06	5.731787041440838948e-06	5.887909537705127150e-06	5.546561169467167929e-06	5.702600901713594794e-06	5.624447567242896184e-06	5.578309810516657308e-06	5.645647433993872255e-06	5.868658718100050464e-06	5.402503120421897620e-06	6.431595465983264148e-06	5.674986368831014261e-06
2.392126589256804436e-06	2.286494009240414016e-06	2.270986215080483817e-06	2.287547431478742510e-06	2.355428932787617669e-06	2.394249122517067008e-06	2.376332986386842094e-06	2.308632929270970635e-06	2.230560085081378929e-06	2.274226517329225317e-06	2.261601821373915300e-06	2.361798806305159815e-06	2.480638158885994926e-06	2.351487637497484684e-06	2.430049789836630225e-06	2.203589474447653629e-06	2.003167537623085082e-06	2.209599642810644582e-06	2.454014065733645111e-06	2.459022653056308627e-06	2.420919827272882685e-06	2.419860265945317224e-06	2.435829401292721741e-06	2.396017180217313580e-06	2.430188715152326040e-06	2.337802925467258319e-06	2.272808387715485878e-06	2.385499556112335995e-06	2.439884156046900898e-06	2.454924469930119812e-06	2.523196599213406444e-06	2.387980657658772543e-06	2.414475375189795159e-06	2.374194764342973940e-06	2.335710632905829698e-06	2.418118583591422066e-06	2.455893991282209754e-06	2.404670112809981219e-06	2.331900077479076572e-06	2.260127075714990497e-06	2.459707729940419085e-06	2.411532250334857963e-06	2.360308371862629429e-06	2.392386704741511494e-06	2.322416776223690249e-06	2.401825895503861830e-06	2.359484597036498599e-06	2.293038505740696564e-06	2.509630121494410560e-06	2.465868192302878015e-06
1.520728255854919553e-05	1.631294071557931602e-05	1.582503682584501803e-05	1.771178540366236120e-05	1.502580016676802188e-05	1.789744237612467259e-05	1.943334427778609097e-05	2.017892074945848435e-05	1.456147037970367819e-05	1.763237196428235620e-05	2.247701013402547687e-05	1.947782766364980489e-05	1.797924051061272621e-05	1.913244159368332475e-05	1.210418940900126472e-05	1.947809687408152968e-05	2.164548076689243317e-02	1.681267349340487272e-05	2.966549254779238254e-05	2.307058275619056076e-05	2.370217589486856014e-05	2.209390913776587695e-05	1.966584022738970816e-05	1.785117819963488728e-05	2.166083140764385462e-05	1.622770105313975364e-05	1.988246185646858066e-05	1.916015025926753879e-05	2.138664058293215930e-05	2.039283936028368771e-05	2.185534140153322369e-05	1.816853000491391867e-05	9.408722980879247189e-04	1.869881270977202803e-05	1.540755511086899787e-05	1.941749542311299592e-05	2.540004970796871930e-05	1.668299773882608861e-05	1.306627473240951076e-05	1.587207952979952097e-05	1.812866139516700059e-05	1.816187796066515148e-05	1.719407373457215726e-05	1.027251221239566803e-02	1.728144161461386830e-05	2.061366285488475114e-05	2.005936767091043293e-05	1.878121111076325178e-05	3.073860352742485702e-05	2.201563620474189520e-05
6.628714345424668863e-06	7.373928383458405733e-06	7.455003014911198989e-06	8.055040780163835734e-06	7.140366506064310670e-06	6.817122539359843358e-06	7.303180154849542305e-06	7.135342912079067901e-06	7.230717983475187793e-06	8.100205377559177577e-06	8.504856850777287036e-06	8.553767656849231571e-06	7.149074008339084685e-06	8.794450877758208662e-06	7.549573638243600726e-06	7.648428436368703842e-06	8.019918823265470564e-06	7.567335160274524242e-06	7.970274054969195276e-06	9.288942237617447972e-06	7.904825906734913588e-06	8.611808880232274532e-06	5.455544396681943908e-06	7.989840923983138055e-06	7.123980594769818708e-06	7.162552265072008595e-06	7.311138233490055427e-06	7.588965218019438908e-06	9.282583960157353431e-06	8.765186976233962923e-06	9.083018994715530425e-06	8.359796993318013847e-06	8.186306331481318921e-06	7.408693818433675915e-06	7.599293439852772281e-06	8.754960617807228118e-06	1.201042596221668646e-05	8.378105121664702892e-06	7.603359790664399043e-06	7.297694082808448002e-06	7.648559403605759144e-06	6.582475634786533192e-06	6.859499080746900290e-06	6.956856850592885166e-06	7.257571269292384386e-06	7.942609045130666345e-06	8.433096809312701225e-06	8.115198397717904299e-06	1.293781042477348819e-05	7.477018698409665376e-06
1.556716028972005006e-06	1.579054696776438504e-06	1.465290552005171776e-06	1.348438786408223677e-06	1.535207161396101583e-06	1.441676658942014910e-06	1.369571805298619438e-06	1.510390120529336855e-06	1.523421360616339371e-06	1.508183572695998009e-06	1.425145569555752445e-06	1.347193233414145652e-06	1.365537855235743336e-06	1.505509203525434714e-06	1.333252725999045651e-06	1.467006086386390962e-06	1.433031229680636898e-06	1.325882067249040119e-06	1.481721824347914662e-06	1.542344989502453245e-06	1.538135165901621804e-06	1.541065785204409622e-06	1.466278831685485784e-06	1.467516767661436461e-06	1.561840349495469127e-06	1.475739622947003227e-06	1.425890559403342195e-06	1.544091901450883597e-06	1.513305392109032255e-06	1.518556246082880534e-06	1.517506575510196853e-06	1.586954681442875881e-06	1.487701410951558501e-06	1.481693630012159701e-06	1.465217792429029942e-06	1.544055066915461794e-06	1.693650347078801133e-06	1.518259409749589395e-06	1.524357230664463714e-06	1.369385017824242823e-06	1.147722400673956145e-06	1.339598611593828537e-06	1.487020426793606021e-06	1.490808926973841153e-06	1.509916387476550881e-06	1.526271603324858006e-06	1.472167923566303216e-06	1.403580654368852265e-06	1.529960059087898117e-06	1.557923496875446290e-06
1.491638954576046672e-06	1.378031015519809444e-06	1.594588297848531511e-06	1.225634605361847207e-06	1.481317440266138874e-06	1.538216906737943646e-06	1.477929458815196995e-06	1.474777036492014304e-06	1.354692471977614332e-06	1.494699176873837132e-06	1.462795012230344582e-06	1.444515419279923663e-06	1.424968445462582167e-06	1.426793346581689548e-06	1.520196178717014845e-06	1.521973103990603704e-06	1.473212364544451702e-06	1.407209765602601692e-06	1.442073539692501072e-06	1.508226318946981337e-06	1.541756432743568439e-06	1.486949145146354567e-06	1.525460561424551997e-06	1.506969738329644315e-06	1.439943503100948874e-06	1.407019226462580264e-06	1.482607785874279216e-06	1.448551870453229640e-06	1.507616502749442589e-06	1.463776129639882129e-06	1.533219688099052291e-06	1.477519390391535126e-06	1.392863396176835522e-06	1.393619413647684269e-06	1.432965177627920639e-06	1.413573272657231428e-06	1.537798880235641263e-06	1.383031303703319281e-06	1.301191900893172715e-06	1.508279524387035053e-06	1.467201627747272141e-06	1.430653469469689298e-06	1.441600602447579149e-06	1.457877488064696081e-06	1.469143626309232786e-06	1.479074285271053668e-06	1.466226649426971562e-06	1.542815311950107571e-06	1.523204446129966527e-06	1.521128638160007540e-06
9.609777862351620570e-07	9.705729553388664499e-07	1.022250330606766511e-06	9.436264463147381321e-07	9.691550530988024548e-07	9.261916602554265410e-07	9.900358008962939493e-07	9.481159395363647491e-07	9.480960443397634663e-07	9.567247616359964013e-07	9.802724889595992863e-07	9.832564273892785423e-07	1.000879137791343965e-06	1.012816255752113648e-06	9.977065928978845477e-07	9.942652923200512305e-07	9.772639941729721613e-07	8.712432304491812829e-07	9.792288437893148512e-07	1.020686909214418847e-06	9.991539400289184414e-07	9.998535688282572664e-07	9.793875506147742271e-07	9.686376643003313802e-07	9.873316457742475905e-07	1.011035806186555419e-06	9.702639545139390975e-07	9.888459544526995160e-07	9.819913202591123991e-07	9.967850473913131282e-07	9.969713801183388568e-07	9.966196330424281769e-07	9.908339961839374155e-07	9.687004194347537123e-07	9.538285894450382330e-07	1.003541001409757882e-06	1.007341893455304671e-06	9.832348268901114352e-07	9.213287626153032761e-07	1.010806272461195476e-06	9.975543662221753038e-07	9.616176157578593120e-07	9.676708714323467575e-07	9.786723467186675407e-07	9.297901328864099924e-07	9.904939588523120619e-07	9.854493328020907938e-07	9.190287073579384014e-07	1.015348061628174037e-06	1.000594693323364481e-06
1.344707015960011631e-06	1.358145482299732976e-06	1.335856836703896988e-06	1.307637376157799736e-06	1.337460389549960382e-06	1.409437118127243593e-06	1.335728143203596119e-06	1.384439883622690104e-06	1.260508383893466089e-06	1.249437673322972842e-06	1.456417408007837366e-06	1.429573671885009389e-06	1.369618757962598465e-06	1.403165811098006088e-06	1.395610865984053817e-06	1.363370074614067562e-06	1.366306491945579182e-06	1.337947651336435229e-06	1.385330051562050357e-06	1.415575638930022251e-06	1.404940007887489628e-06	1.392138756273197941e-06	1.344618567600264214e-06	1.431429041076626163e-06	1.363565161227597855e-06	1.340249013992433902e-06	1.369992332911351696e-06	1.298545726058364380e-06	1.410995650985569227e-06	1.384854499519860838e-06	1.420374815097602550e-06	1.374111548102519009e-06	1.408636194355494808e-06	1.324164827565255109e-06	1.372912947772420011e-06	1.395787876390386373e-06	1.418743636349972803e-06	1.405716034241777379e-06	1.210200025525409728e-06	1.364454760732769500e-06	1.394421474287810270e-06	1.419804675606428646e-06	1.287072223021823447e-06	1.360381588710879441e-06	1.361197746518882923e-06	1.386831627314677462e-06	1.327766199210600462e-06	1.410898903486668132e-06	1.413827135365863796e-06	1.388439613947411999e-06
1.068599794962210581e-05	1.304420402448158711e-05	1.604084900463931262e-05	1.280953347304603085e-05	1.140410131483804435e-05	1.530669396743178368e-05	1.465286368329543620e-05	1.378590150125091895e-05	1.157606857304926962e-05	1.508200875832699239e-05	1.909820275614038110e-05	1.635618173168040812e-05	1.713575329631567001e-05	1.679763772699516267e-05	1.284127301914850250e-05	1.730212569236755371e-02	1.639251968299504369e-05	1.282048378925537691e-05	1.672614962444640696e-05	1.872288157755974680e-05	1.868713297881186008e-05	2.007861803576815873e-05	1.483362120779929683e-05	1.501593396824318916e-05	1.420548323949333280e-05	1.677666477917227894e-05	1.824872742872685194e-05	1.583341872901655734e-05	1.970239645743276924e-05	1.802633778424933553e-05	1.555020207888446748e-05	1.623330899747088552e-05	2.083762046822812408e-05	1.658419932937249541e-05	1.453498043701983988e-05	1.847054772952105850e-05	2.144325844710692763e-05	1.691416582616511732e-05	1.248078933713259175e-05	1.440159485355252400e-05	1.602571137482300401e-05	1.330889972450677305e-05	1.510567381046712399e-05	1.475579301768448204e-05	1.463110857002902776e-05	2.002287692448589951e-05	5.979822482913732529e-03	1.144903035310562700e-05	2.394384500803425908e-05	1.624301876290701330e-05
2.191681051044724882e-05	1.888324004539754242e-05	3.367947283550165594e-05	2.193287946283817291e-05	2.170211337215732783e-05	2.354183561692479998e-05	1.256517407455248758e-05	2.019960993493441492e-05	2.128814230673015118e-05	1.989838528970722109e-05	3.321479380247183144e-05	2.484625292709097266e-05	2.025767753366380930e-05	2.347503686905838549e-05	2.125804530805908144e-05	9.954161214409396052e-05	3.456065314821898937e-05	2.377195414737798274e-05	4.736993651022203267e-05	3.448950155870988965e-05	2.504898293409496546e-05	2.812731872836593539e-05	2.931635572167579085e-05	2.747738835751079023e-05	3.412416481296531856e-05	2.431049870210699737e-05	5.436625797301530838e-03	1.944203904713504016e-05	2.907161615439690650e-05	2.600481093395501375e-05	3.400489367777481675e-05	2.576727638370357454e-05	2.331367431906983256e-05	2.143430720025207847e-05	4.342091051512397826e-05	2.612991738715209067e-05	4.221285416861064732e-05	2.942607352451886982e-05	2.452782064210623503e-05	2.395372757746372372e-05	3.780606493819504976e-05	2.319777013326529413e-05	1.085707172751426697e-02	2.476596091582905501e-05	2.240210960735566914e-05	2.482866511854808778e-05	2.624427361297421157e-05	3.338205351610668004e-05	3.480654777376912534e-05	3.465929694357328117e-05
1.360315650345000904e-06	1.397971686856180895e-06	1.440508754058100749e-06	1.481852223150781356e-06	1.384028337270137854e-06	1.423153435098356567e-06	1.492251612944528461e-06	1.467401148147473577e-06	1.362018792860908434e-06	1.384485130984103307e-06	1.416001282450451981e-06	1.453406866858131252e-06	1.497749281043070368e-06	1.465564764657756314e-06	1.408185198670253158e-06	1.409004653396550566e-06	1.454046014259802178e-06	1.483342543906474020e-06	1.479615434618608560e-06	1.504738861513033044e-06	1.497060907240665983e-06	1.489696501266735140e-06	1.465575905967853032e-06	1.425065647708834149e-06	1.411448238286538981e-06	1.533479462523246184e-06	1.455258484384103213e-06	1.445578618586296216e-06	1.454191533412085846e-06	1.482587322243489325e-06	1.494973616900097113e-06	1.467114316255901940e-06	1.502418740528810304e-06	1.454896278119122144e-06	1.393766410728858318e-06	1.503002067693159916e-06	1.493577087785524782e-06	1.517174268883536570e-06	1.391401156070060097e-06	1.398802396579412743e-06	1.476697434554807842e-06	1.437153741790098138e-06	1.487860686211206485e-06	1.524489903204084840e-06	1.421863316863891669e-06	1.398867880197940394e-06	1.468757773182005621e-06	1.436253683095856104e-06	1.511660002506687306e-06	1.441198605789395515e-06
1.134380090661579743e-05	6.865268005640245974e-06	9.799375220609363168e-06	9.648305422160774469e-06	9.364023753732908517e-06	1.102746773540275171e-05	1.023059485305566341e-05	9.151599442702718079e-06	8.544444426661357284e-06	9.401668648933991790e-06	8.638117833470460027e-06	1.032019008562201634e-05	1.062020419340115041e-05	1.020120180328376591e-05	9.163014510704670101e-06	1.178381353383883834e-05	9.788568604562897235e-06	8.468803571304306388e-06	1.204128147946903482e-05	1.361211798212025315e-05	1.297047947446117178e-05	1.289979536522878334e-05	1.175742181658279151e-05	9.489831427345052361e-06	1.114828774007037282e-05	1.037571109918644652e-05	9.232890079147182405e-06	9.334485184808727354e-06	1.257042549696052447e-05	1.271155633730813861e-05	1.206160141009604558e-05	7.106532156467437744e-02	1.227054508490255103e-05	1.071595943358261138e-05	9.399920600117184222e-06	5.646774545311927795e-03	1.322661501035327092e-05	1.097450694942381233e-05	6.871818186482414603e-06	1.009538209473248571e-05	9.839595804805867374e-06	1.033371245284797624e-05	9.888588465400971472e-06	1.132572742790216580e-05	1.147942293755477294e-05	1.263712238142034039e-05	1.087910732167074457e-05	8.463959602522663772e-06	1.511790742370067164e-05	1.166261063190177083e-05
9.940890777215827256e-06	9.655020221543963999e-06	1.052106381393969059e-05	9.598549695510882884e-06	7.845442269172053784e-06	1.019310548144858330e-05	1.065521882992470637e-05	9.333029993285890669e-06	9.691820196167100221e-06	9.096698704524897039e-06	9.490388038102537394e-06	1.356263965135440230e-05	1.094066556106554344e-05	1.120312845159787685e-05	8.849828191159758717e-06	1.019230876408983022e-05	7.801570973242633045e-06	1.252032598131336272e-05	1.047317255142843351e-05	1.403867827320937067e-05	1.056139626598451287e-05	1.370203335682163015e-05	8.954975783126428723e-06	8.778797564445994794e-06	9.342548764834646136e-06	9.172303180093877017e-06	9.892073649098165333e-06	1.259187229152303189e-05	1.207089371746405959e-05	1.222171067638555542e-05	1.442090979253407568e-05	9.236444384441711009e-06	1.057248118740972131e-05	9.381163181387819350e-06	7.839705176593270153e-06	9.604949809727258980e-06	1.557503674121107906e-05	9.560198122926522046e-06	8.613541467639151961e-06	6.803009455325081944e-06	1.166439597000135109e-05	8.237885595008265227e-06	1.167123900813749060e-05	1.053486903401790187e-05	1.210921891470206901e-05	1.233652892551617697e-05	9.761138244357425719e-06	7.928018931124825031e-06	1.424226320523303002e-05	1.380206049361731857e-05
1.972581003428786062e-06	1.898369987429759931e-06	2.024598643401986919e-06	1.984481514227809384e-06	1.965117235158686526e-06	1.818957230170781258e-06	1.995054844883270562e-06	1.923946456372505054e-06	1.807369926609680988e-06	1.908236981762456708e-06	2.032751353908679448e-06	1.979816261155065149e-06	1.954270146597991697e-06	2.076028977171517909e-06	1.983166384889045730e-06	1.875120915428851731e-06	1.982856247195741162e-06	1.968058086276869290e-06	2.058451400444027968e-06	2.094094043059158139e-06	2.101981408486608416e-06	2.057593519566580653e-06	2.017544147747685201e-06	2.032751353908679448e-06	2.089950157824205235e-06	1.765902993611234706e-06	2.000667791435262188e-06	2.019654175455798395e-06	2.120949829986784607e-06	2.044841266979346983e-06	2.101339987348183058e-06	1.998653942791861482e-06	2.079605565086239949e-06	2.056183120657806285e-06	1.768068500496156048e-06	1.919524038385134190e-06	2.122864088960341178e-06	2.004393763854750432e-06	2.131931069015990943e-06	1.905523731693392619e-06	2.029131337621947750e-06	2.009398713198606856e-06	1.992225634239730425e-06	2.001328084588749334e-06	2.032648581007379107e-06	2.186409119531163014e-06	2.037143076449865475e-06	1.949478701135376468e-06	2.167183765777735971e-06	2.077185399684822187e-06
1.107907519326545298e-05	1.066197000909596682e-05	8.545282071281690150e-06	9.347256309411022812e-06	1.099907512980280444e-05	1.127007271861657500e-05	1.142280689236940816e-05	8.553785846743267030e-06	8.518073627783451229e-06	8.121307473629713058e-06	1.216201962961349636e-05	8.830676227807998657e-02	1.060895374394021928e-05	1.228410019393777475e-05	8.484954378218390048e-06	1.008616891340352595e-05	1.125736525864340365e-05	1.441820404579630122e-05	1.351234277535695583e-05	1.570604581502266228e-05	1.198223799292463809e-05	1.334944499831181020e-05	8.170841283572372049e-06	9.711158782010897994e-06	9.665911420597694814e-06	1.114184397010831162e-05	1.113394046114990488e-05	1.037270976667059585e-05	1.073316980182426050e-05	1.837375384639017284e-05	1.435333888366585597e-05	9.325602150056511164e-06	1.082609196600969881e-05	8.349655217898543924e-06	8.792968401394318789e-06	1.290146428800653666e-05	2.425918501103296876e-05	1.484356198488967493e-05	7.332136192417237908e-06	1.111361507355468348e-05	1.307356342294951901e-05	1.142675046139629558e-05	8.103019354166463017e-06	1.259122564079007134e-05	1.301077736570732668e-05	1.051539766194764525e-05	8.648146831546910107e-06	9.580251571605913341e-06	1.626402990950737149e-05	1.358727877232013270e-05
1.014915051200659946e-05	1.394361424900125712e-05	1.362404054816579446e-05	1.415370297763729468e-05	1.236752723343670368e-05	1.325185348832746968e-05	1.713443634798750281e-05	1.647497629164718091e-05	1.131801673182053491e-05	1.441057884221663699e-05	1.618568603589665145e-05	1.736560807330533862e-05	1.527846325188875198e-05	1.480048831581370905e-05	1.531480302219279110e-05	1.246036663360428065e-05	1.359190900984685868e-05	1.288708062929799780e-05	1.637276000110432506e-05	2.086987478833179921e-05	1.487942427047528327e-05	1.880642048490699381e-05	1.515113217465113848e-05	1.684186645434238017e-05	1.477094701840542257e-05	1.495075048296712339e-05	1.544332371850032359e-05	1.674359918979462236e-05	1.883877848740667105e-05	1.749823604768607765e-05	1.711441473162267357e-05	1.799021811166312546e-05	1.777907527866773307e-05	1.359850739390822127e-05	1.648720535740721971e-05	1.321303534496109933e-05	2.445563768560532480e-05	1.689036980678793043e-05	1.467761649109888822e-05	1.285004236706299707e-05	2.040198342001531273e-05	1.194620836031390354e-05	1.332680585619527847e-05	1.663724106037989259e-05	1.615569817658979446e-05	1.683925620454829186e-05	1.551904279040172696e-05	1.000794782157754526e-05	2.086994390992913395e-05	1.622493255126755685e-05
6.011980531184235588e-06	1.222533285617828369e-01	1.869828440248966217e-02	1.164959485322469845e-05	1.383628023177152500e-05	1.968952082097530365e-02	1.817632652819156647e-02	1.207946843351237476e-05	1.203021747642196715e-05	5.382427945733070374e-03	8.754068985581398010e-03	1.708306626824196428e-05	7.563169579952955246e-03	1.070401072502136230e-02	7.635755930095911026e-03	4.022639989852905273e-02	1.575210444570984691e-05	1.346800218016142026e-05	1.622085073904599994e-05	3.067667968571186066e-02	1.500000325904693455e-05	5.741784721612930298e-02	1.752907337504439056e-05	1.642342431296128780e-05	1.084951334632933140e-03	4.937311634421348572e-03	9.183451533317565918e-03	1.327923200733494014e-05	1.238783262670040131e-02	1.467092897655675188e-05	4.303193651139736176e-03	1.824790888349525630e-05	8.489713072776794434e-03	2.086765016429126263e-05	1.164701734523987398e-05	3.553530768840573728e-05	3.457873361185193062e-03	1.476449233450694010e-05	1.156583948613842949e-05	3.041011048480868340e-03	3.328850027173757553e-03	1.266211984329856932e-05	1.625423647055868059e-05	1.328666803601663560e-05	1.270553366339299828e-05	2.340987339266575873e-05	4.074830576428212225e-05	1.405921102559659630e-05	3.128646130790002644e-05	1.378988508804468438e-05
1.491707052991841920e-06	1.626471089366532397e-06	1.464224055780505296e-06	1.500959683653491084e-06	1.643549580876424443e-06	1.474104578846890945e-06	1.544394535812898539e-06	1.407162699251784943e-06	1.534334160169237293e-06	1.321400191045540851e-06	1.486215978729887865e-06	1.512576091045048088e-06	1.447983891011972446e-06	1.496267714173882268e-06	1.472280928282998502e-06	1.432710746485099662e-06	1.434719365533965174e-06	1.456855670767254196e-06	1.482331754232291132e-06	1.544385781926393975e-06	1.499526206316659227e-06	1.536159970783046447e-06	1.528588541077624541e-06	1.523035621175949927e-06	1.554973323436570354e-06	1.551311811454070266e-06	1.577977627675863914e-06	1.456297241020365618e-06	1.526878008917265106e-06	1.508319542153913062e-06	1.543453890917589888e-06	1.530192776044714265e-06	1.440051732970459852e-06	1.577800048835342750e-06	1.265201149180938955e-06	1.431588088962598704e-06	1.548222826386336237e-06	1.534345756226684898e-06	1.468469577048381325e-06	1.428426912752911448e-06	1.555434550937206950e-06	1.446017449779901654e-06	1.522152842881041579e-06	1.457023813600244466e-06	1.516472934781631920e-06	1.509090679974178784e-06	1.523836317574023269e-06	1.371866687804867979e-06	1.537835260023712181e-06	1.514149175818602089e-06
1.438963977307139430e-06	1.410086724717984907e-06	1.434987098036799580e-06	1.452086394237994682e-06	1.525545712866005488e-06	1.517660393801634200e-06	1.609116907275165431e-06	1.518547833256889135e-06	1.458842007195926271e-06	1.508978016317996662e-06	1.589085968589643016e-06	1.532657620373356622e-06	1.524638037153636105e-06	1.517964278718864080e-06	1.460414978282642551e-06	1.485283178226382006e-06	1.486727228439121973e-06	1.444152417207078543e-06	1.398510221406468190e-06	1.551121954435075168e-06	1.564534386488958262e-06	1.539906975267513189e-06	1.528832854091888294e-06	1.447251861463882960e-06	1.551018385725910775e-06	1.525150082670734264e-06	1.546105067973257974e-06	1.521075660093629267e-06	1.554107029733131640e-06	1.577826651555369608e-06	1.480659875596757047e-06	1.449873707315418869e-06	1.485635834796994459e-06	1.518335011496674269e-06	1.422873879164399114e-06	1.283308506572211627e-06	1.554160462546860799e-06	1.530548388473107480e-06	1.600483642505423632e-06	1.438512640561384615e-06	1.516309112048475072e-06	1.453609229429275729e-06	1.512597350483702030e-06	1.485210873397591058e-06	1.522474690318631474e-06	1.538107540000055451e-06	1.508596710664278362e-06	1.527356744190910831e-06	1.542893983241810929e-06	1.530310555608593859e-06
8.642436114314477891e-06	9.927452083502430469e-06	1.022804826789069921e-05	1.091267131414497271e-05	1.061150760506279767e-05	1.154763049271423370e-05	1.049764523486373946e-05	9.491957825957797468e-06	9.976472938433289528e-06	1.258642714674351737e-05	9.320385288447141647e-06	8.158454875228926539e-06	1.165070352726615965e-05	9.915842383634299040e-06	1.045628050633240491e-05	1.230547877639764920e-05	1.104580314859049395e-05	8.080781299213413149e-06	1.007032278721453622e-05	1.574543239257764071e-05	1.264119691768428311e-05	1.185775272460887209e-05	1.519192028354154900e-05	1.357856490358244628e-05	1.240096389665268362e-05	1.059690475813113153e-05	1.059241731127258390e-05	1.081516711565200239e-05	1.405757393513340503e-05	9.898070857161656022e-06	1.283479468838777393e-05	1.056099790730513632e-05	1.157309725385857746e-05	8.756351235206238925e-06	1.001465989247662947e-05	1.317089117947034538e-05	1.795672505977563560e-05	1.612177584320306778e-05	1.190913644677493721e-05	9.673024578660260886e-06	7.760184416838455945e-06	8.794463610684033483e-06	1.212661754834698513e-05	1.048598915076581761e-05	9.180420420307200402e-06	1.095673997042467818e-05	1.102839360100915655e-05	8.778919436736032367e-06	1.399106167809804901e-05	2.383898754487745464e-05
1.060974227584665641e-06	1.166214929071429651e-06	1.154325445895665325e-06	1.121467448683688417e-06	1.144410134656936862e-06	1.188740270663402043e-06	1.117085616897384170e-06	1.111621145355456974e-06	1.166311790257168468e-06	1.082419089470931794e-06	1.175134229924879037e-06	1.154878304987505544e-06	1.166536435448506381e-06	1.114013116421119776e-06	1.160232386610005051e-06	1.159448174803401344e-06	1.194591959574609064e-06	1.185272935799730476e-06	1.159229213953949511e-06	1.217076601278677117e-06	1.226041035806701984e-06	1.183445419883355498e-06	1.187932184620876797e-06	1.174767817246902268e-06	1.178713546323706396e-06	1.187918655887187924e-06	1.197242454509250820e-06	1.175427769339876249e-06	1.201094164571259171e-06	1.196615812659729272e-06	1.176055775431450456e-06	1.170119730886653997e-06	1.186665144814469386e-06	1.146153181252884679e-06	1.109707000068738125e-06	1.181570041808299720e-06	1.221660681949288119e-06	1.172690303974377457e-06	1.249183355866989587e-06	1.120387764785846230e-06	1.123869878938421607e-06	1.027665803121635690e-06	1.234326191479340196e-06	1.251022808901325334e-06	1.155550307885278016e-06	1.218709712702548131e-06	1.224702941726718564e-06	1.071462747859186493e-06	1.207977334161114413e-06	1.202233306685229763e-06
8.983491170511115342e-06	6.361774012475507334e-06	9.954036613635253161e-06	8.858692126523237675e-06	6.871498953842092305e-06	8.598159183748066425e-06	7.921947144495788962e-06	9.688868885859847069e-06	8.114352567645255476e-06	7.306473435164662078e-06	2.223647607024759054e-05	9.909264917951077223e-06	1.249118486157385632e-05	9.528182999929413199e-06	8.197483111871406436e-06	9.615238923288416117e-06	8.947913556767161936e-06	8.945012268668506294e-06	1.217519729834748432e-05	1.373015220451634377e-05	1.062510909832781181e-05	1.074463489203481004e-05	8.603425158071331680e-06	1.011701169773004949e-05	9.007510925584938377e-06	9.626773135096300393e-06	1.081045775208622217e-05	1.093634364224271849e-05	1.357399742119014263e-05	1.725306537991855294e-05	1.035000786941964179e-05	1.253929804079234600e-05	1.082382732420228422e-05	9.877883712761104107e-06	9.113906344282440841e-06	1.050103310262784362e-05	1.587446968187578022e-05	1.014645295072114095e-05	7.918707524368073791e-06	8.348601113539189100e-06	9.201503416988998652e-06	7.207575890788575634e-06	9.715415217215195298e-06	8.981529390439391136e-06	9.562493687553796917e-06	1.493335701525211334e-02	8.191552296921145171e-06	7.492020358768058941e-06	1.985067683563102037e-05	1.077860633813543245e-05
1.193343359773280099e-05	9.960777788364794105e-06	1.331505609414307401e-05	1.190645798487821594e-05	1.048723970598075539e-05	1.236481693922542036e-05	1.378310025756945834e-05	1.055535085470182821e-05	1.139450068876612931e-05	1.260633325728122145e-05	1.319687999057350680e-05	1.482325387769378722e-05	1.286576480197254568e-05	1.300490202993387356e-05	1.235882700711954385e-05	1.404655995429493487e-05	9.903821592160966247e-06	1.120085926231695339e-05	1.476926536270184442e-05	1.252781040966510773e-02	1.639563015487510711e-05	7.436102721840143204e-03	1.213946325151482597e-05	1.269780695438385010e-01	1.584146775712724775e-05	1.016310852719470859e-05	1.413690915796905756e-05	1.593634078744798899e-05	1.645250267756637186e-05	1.372965380141977221e-05	1.236011856235563755e-03	1.400220935465767980e-05	1.316114776273025200e-05	1.205623175337677822e-05	1.049215188686503097e-05	1.430829888704465702e-05	2.397619937255512923e-05	1.608327875146642327e-05	1.429407348041422665e-05	1.001439341052901000e-05	1.460703060729429126e-05	1.291065200348384678e-05	1.041785071720369160e-05	1.360590340482303873e-05	1.545288068882655352e-05	1.004138084681471810e-05	1.288634484808426350e-05	1.063566105585778132e-05	1.630830047361087054e-05	1.611941115697845817e-05
7.438466127496212721e-06	8.574384992243722081e-06	7.917427865322679281e-06	7.247454504977213219e-06	6.938347269169753417e-06	9.643383236834779382e-06	7.870662557252217084e-06	7.669246770092286170e-06	6.657180620095459744e-06	7.468904186680447310e-06	7.672912943235132843e-06	1.809698915167246014e-05	1.034853357850806788e-05	9.121111361309885979e-06	5.718584816349903122e-06	7.566095973743358627e-06	7.463228939741384238e-06	7.726677722530439496e-06	1.308874743699561805e-05	5.861350800842046738e-04	1.034811884892405942e-05	1.392285776091739535e-05	5.960727110505104065e-03	8.106451787170954049e-06	8.225932833738625050e-04	6.746974577254150063e-06	6.527317054860759526e-06	1.137087747338227928e-05	1.025314577418612316e-05	2.862475048459600657e-05	1.489911664975807071e-05	7.324644684558734298e-06	1.264677848666906357e-05	1.107677235268056393e-05	7.546034339611651376e-06	1.020530635287286714e-05	1.011281165119726211e-05	9.079442359507083893e-03	8.363292181456927210e-06	8.092355528788175434e-06	7.653209650015924126e-06	9.093751941691152751e-06	7.816654942871537060e-06	7.591124813188798726e-06	8.878497283149044961e-06	1.075048385246191174e-05	1.103621535003185272e-02	9.345402759208809584e-06	1.684492417552974075e-05	7.384029231616295874e-06
1.695121682132594287e-05	7.234284566948190331e-06	8.123663064907304943e-06	6.604743248317390680e-06	7.412108061544131488e-06	8.365460416825953871e-06	1.123609672504244372e-05	6.226935511222109199e-06	6.585986739082727581e-06	8.211547537939622998e-06	8.981181963463313878e-06	7.668828402529470623e-06	9.733188562677241862e-06	1.020953914121491835e-05	8.089947186817880720e-06	6.159051281429128721e-06	6.404430678230710328e-06	5.953762865829048678e-06	1.053055075317388400e-05	1.403572696290211752e-05	1.198268273583380505e-05	1.020949147641658783e-02	7.188803920143982396e-06	7.437514341290807351e-06	1.000443353404989466e-05	8.154695024131797254e-06	8.108422662189695984e-06	1.085938856704160571e-05	1.239968241861788556e-05	3.651234507560729980e-02	8.062526831054128706e-06	1.795041862351354212e-05	1.011786389426561072e-05	1.058758607541676611e-05	8.703573257662355900e-06	9.788761417439673096e-06	1.107660227717133239e-05	9.802718523133080453e-06	6.623091394430957735e-06	7.155370894906809554e-06	9.134585525316651911e-06	6.967747140151914209e-06	1.071964561560889706e-05	6.116280928836204112e-06	6.806411420257063583e-06	1.068846995622152463e-05	2.044269628822803497e-02	6.214062523213215172e-06	1.315279860136797652e-05	1.001121927401982248e-05
[truncated: 4,950 more columns]
