# Supplementary material for: iPoLNG—An unsupervised model for the integrative analysis of single-cell multiomics data
Source: Front Genet. 2023 Feb 7;14:998504. doi: 10.3389/fgene.2023.998504 (PMC9972291; doi:10.3389/fgene.2023.998504)
Supplement: Supplementary file 3 [file DataSheet1.ZIP › Theta2hat.csv]

2.581087028374895453e-05	3.512773037073202431e-05	2.615233279357198626e-05	2.300594314874615520e-05	2.584848516562487930e-05	2.428785955999046564e-05	2.474048960721120238e-05	2.567306182754691690e-05	2.311407661181874573e-05	2.598620631033554673e-05	2.692345151444897056e-05	2.318498627573717386e-05	2.708234023884870112e-05	2.340779064979869872e-05	2.687836240511387587e-05	2.462769407429732382e-05	2.623895488795824349e-05	2.483936987118795514e-05	2.752100044745020568e-05	2.683194361452478915e-05	2.551936086092609912e-05	2.524366209399886429e-05	2.462134216330014169e-05	2.578026760602369905e-05	2.266043884446844459e-05	2.380839032412040979e-05	2.431835855531971902e-05	2.706086161197163165e-05	5.106635508127510548e-04	2.520157795515842736e-05	2.572708217485342175e-05	2.487902020220644772e-05	2.342491825402248651e-05	2.809447869367431849e-05	2.585935908427927643e-05	2.580911132099572569e-05	2.298120853083673865e-05	2.735648558882530779e-05	2.552912337705492973e-05	2.675422729225829244e-05	2.624094668135512620e-05	2.651671093190088868e-05	2.795155342028010637e-05	2.645628956088330597e-05	2.601350570330396295e-05	2.050579496426507831e-05	2.659675556060392410e-05	2.664509338501375169e-05	2.365014006500132382e-05	2.665803185664117336e-05
2.262805355712771416e-05	2.697944000829011202e-05	2.448514169373083860e-05	2.147772283933591098e-05	2.052964373433496803e-05	2.154226058337371796e-05	2.345031680306419730e-05	2.424474223516881466e-05	2.048143869615159929e-05	2.300419328093994409e-05	2.475774999766144902e-05	2.134452006430365145e-05	2.461702933942433447e-05	2.386963569733779877e-05	2.447006045258603990e-05	2.297952778462786227e-05	2.402568861725740135e-05	2.003384288400411606e-03	2.125768696714658290e-05	2.127124389517121017e-05	2.365703767281956971e-05	2.379658144491259009e-05	2.001031680265441537e-05	2.516576569178141654e-05	7.736635161563754082e-04	2.448983468639198691e-05	2.182859316235408187e-05	2.098703771480359137e-05	2.413322727079503238e-05	2.422093530185520649e-05	2.502621100575197488e-05	2.172062886529602110e-05	2.112286529154516757e-05	2.447266342642251402e-05	2.409467560937628150e-05	2.425183993182145059e-05	1.697169500403106213e-05	2.807446617225650698e-05	2.449722887831740081e-05	2.038732236542273313e-05	2.124059392372146249e-05	2.020586725848261267e-05	2.295054218848235905e-05	1.986084316740743816e-05	2.210905040556099266e-05	2.198753645643591881e-05	2.151295302610378712e-05	2.807174860208760947e-05	2.252151534776203334e-05	3.018747338501270860e-05
2.739161209319718182e-05	3.179037594236433506e-05	2.979395685542840511e-05	2.596059312054421753e-05	2.683760976651683450e-05	2.428160405543167144e-05	3.000602191605139524e-05	2.864327871066052467e-05	2.475820292602293193e-05	2.836554267560131848e-05	2.858917650883086026e-05	2.700892218854278326e-05	2.926962042693048716e-05	2.765162389550823718e-05	2.907070302171632648e-05	2.664894600457046181e-05	2.767408659565262496e-05	2.696877163543831557e-05	2.735494672378990799e-05	2.829015647876076400e-05	2.605555164336692542e-05	2.943692197732161731e-05	2.804251016641501337e-05	2.625637898745480925e-05	2.832211794157046825e-05	2.890177347580902278e-05	2.577173654572106898e-05	3.144995207549072802e-05	2.713692992983851582e-05	2.793479325191583484e-05	2.971297544718254358e-05	2.822345959430094808e-05	2.661280268512200564e-05	5.101390648633241653e-03	2.885015237552579492e-05	2.695719922485295683e-05	2.736967689997982234e-05	2.903551285271532834e-05	2.655372190929483622e-05	2.729778316279407591e-05	2.990570465044584125e-05	2.906384179368615150e-05	2.918009704444557428e-05	2.346197470615152270e-05	2.679283534234855324e-05	2.687818414415232837e-05	3.002721859957091510e-05	2.928458343376405537e-05	2.740697527769953012e-05	2.840830347849987447e-05
2.062421663140412420e-05	2.278455394844058901e-05	2.125559331034310162e-05	2.573012534412555397e-05	2.201084134867414832e-05	1.911644721985794604e-05	3.693901089718565345e-05	2.355923061259090900e-05	2.303410110471304506e-05	2.024188142968341708e-05	2.089339250233024359e-05	1.646791497478261590e-05	2.296233469678554684e-05	2.078672696370631456e-05	2.186313940910622478e-05	2.383472383371554315e-05	2.205843702540732920e-05	1.558987423777580261e-05	1.885903475340455770e-05	2.138642776117194444e-05	2.551325633248779923e-05	2.127296102116815746e-05	2.756022877292707562e-05	1.972577047126833349e-05	2.086782478727400303e-05	1.999355481530074030e-05	2.020202919084113091e-05	1.609150785952806473e-05	1.963919930858537555e-05	2.153161585738416761e-05	1.856158087321091443e-05	2.041572406596969813e-05	2.168458195228595287e-05	2.099327684845775366e-05	1.930739563249517232e-05	2.415842573100235313e-05	2.354317257413640618e-05	1.073149906005710363e-04	2.264207978441845626e-05	2.099140692735090852e-05	2.107617729052435607e-05	2.444829260639380664e-05	6.135102739790454507e-05	1.713740857667289674e-05	2.132642657670658082e-05	2.100088931911159307e-05	2.243052222183905542e-05	2.142765697499271482e-05	3.299496529507450759e-05	2.366060834901873022e-05
3.662730523501522839e-05	4.307506969780661166e-05	3.727797593455761671e-05	3.524364001350477338e-05	3.135993392788805068e-05	3.881848897435702384e-05	3.611420834204182029e-05	3.861668301397003233e-05	3.811767601291649044e-05	3.747568189282901585e-05	4.036705286125652492e-05	3.724338239408098161e-05	3.887930506607517600e-05	3.735967402462847531e-05	4.230475315125659108e-05	3.783828651648946106e-05	3.879415453411638737e-05	3.615628520492464304e-05	3.570016997400671244e-05	3.720032327692024410e-05	3.481992098386399448e-05	3.693940379889681935e-05	3.947304139728657901e-05	3.947783989133313298e-05	3.934626874979585409e-05	3.884363468387164176e-05	6.262597162276506424e-05	4.267233089194633067e-05	3.728154842974618077e-05	3.678681241581216455e-05	6.818381370976567268e-05	3.860237484332174063e-05	3.535151336109265685e-05	3.201455183443613350e-05	3.977970845880918205e-05	3.783879219554364681e-05	3.644954267656430602e-05	4.083085514139384031e-05	3.812351133092306554e-05	3.510876922518946230e-05	3.497290890663862228e-05	3.813751391135156155e-05	4.419860124471597373e-05	3.623027077992446721e-05	3.331608604639768600e-05	3.639219721662811935e-05	3.764701250474900007e-05	4.045474997838027775e-05	3.866785118589177728e-05	3.634251334005966783e-05
2.265475086460355669e-05	2.534163650125265121e-05	2.324928209418430924e-05	1.938987225003074855e-05	2.550303179305046797e-05	2.388941175013314933e-05	2.458971539454068989e-05	3.401700087124481797e-05	2.519264489819761366e-05	2.582195520517416298e-05	2.206792851211503148e-05	2.069012589345220476e-05	2.382503589615225792e-05	2.235130341432522982e-05	2.492425483069382608e-05	4.726504266727715731e-04	2.287493589392397553e-05	2.235530155303422362e-05	2.373302049818448722e-05	2.545649658713955432e-05	2.308815055585000664e-05	2.774110362224746495e-05	2.536692591093014926e-05	2.202092036895919591e-05	2.477460111549589783e-05	2.344443419133313000e-05	2.536233114369679242e-05	2.449717794661410153e-05	1.992519355553667992e-05	2.246019357698969543e-05	2.292137105541769415e-05	2.215238964708987623e-05	1.732092932797968388e-04	2.225968273705802858e-05	2.090066845994442701e-05	2.183282595069613308e-05	2.105269777530338615e-05	2.437590228510089219e-05	2.371533810219261795e-05	2.684031824173871428e-05	2.039715218415949494e-05	2.459793904563412070e-05	2.558107735239900649e-05	2.918376412708312273e-05	2.062051134998910129e-05	2.260077963001094759e-05	2.485213553882203996e-05	2.541843605285976082e-05	2.252058038720861077e-05	2.092561953759286553e-05
2.208277146564796567e-05	2.494869113434106112e-05	2.222542752861045301e-05	2.181019590352661908e-05	2.524452429497614503e-05	2.191204112023115158e-05	2.617906284285709262e-05	2.474710163369309157e-05	1.571321394294500351e-03	2.268575371999759227e-05	2.290662087034434080e-05	2.027068876486737281e-05	2.402695827186107635e-05	2.304382542206440121e-05	2.928876710939221084e-05	2.248473174404352903e-05	2.314536141057033092e-05	2.231944745290093124e-05	2.366871740377973765e-05	2.201716415584087372e-05	2.233910345239564776e-05	3.377515531610697508e-05	2.524767660361249000e-05	1.264649676159024239e-03	1.932189661602023989e-05	2.185974517487920821e-05	2.072359711746685207e-05	2.465392572048585862e-05	2.158255301765166223e-05	2.352052069909404963e-05	2.440608659526333213e-05	2.219617272203322500e-05	2.249908357043750584e-05	2.172572567360475659e-05	2.077385943266563118e-05	2.512608807592187077e-05	2.266617229906842113e-05	2.560570464993361384e-05	2.411949208180885762e-05	2.307313843630254269e-05	2.440992466290481389e-05	2.270452023367397487e-05	4.096746488357894123e-05	2.384820982115343213e-05	2.236976979475002736e-05	2.195389606640674174e-05	2.330061215616296977e-05	2.259187021991237998e-05	2.945584310509730130e-05	2.350569957343395799e-05
2.473917811585124582e-05	3.390369602129794657e-05	2.534401937737129629e-05	2.266406772832851857e-05	2.508926445443648845e-05	2.711568959057331085e-05	2.479761496942956001e-05	2.544186645536683500e-05	2.415564449620433152e-05	2.399828008492477238e-05	2.349203350604511797e-05	2.256161133118439466e-05	2.594364923425018787e-05	2.550264616729691625e-05	4.251805148669518530e-05	2.759928429441060871e-05	2.298328763572499156e-05	2.410385786788538098e-05	2.558689993747975677e-05	2.443347511871252209e-05	2.221485556219704449e-05	2.407887222943827510e-05	2.290074735356029123e-05	2.584128378657624125e-05	2.107994259858969599e-05	2.183182004955597222e-05	2.484402284608222544e-05	2.532903818064369261e-05	2.334001328563317657e-05	2.788637175399344414e-05	2.825050796673167497e-05	2.252317244710866362e-05	2.596735066617839038e-05	2.518009932828135788e-05	2.837262945831753314e-05	2.613609649415593594e-05	2.269826472911518067e-05	2.709311047510709614e-05	2.077123644994571805e-05	2.526486605347599834e-05	2.627497451612725854e-05	2.278989450132939965e-05	2.625429806357715279e-05	2.510787453502416611e-05	2.151185617549344897e-05	2.376645534241106361e-05	2.420515374979004264e-05	2.543099981267005205e-05	2.508975376258604228e-05	2.446030885039363056e-05
3.341880801599472761e-05	5.172727105673402548e-05	3.172161086695268750e-05	3.294906855444423854e-05	3.022952478204388171e-05	3.415330502321012318e-05	3.493957774480804801e-05	5.181458982406184077e-05	3.443745663389563560e-05	3.509543239488266408e-05	3.652716623037122190e-05	3.375194864929653704e-05	3.662034578155726194e-05	3.489169466774910688e-05	3.808926339843310416e-05	3.505313725327141583e-05	3.388748882571235299e-05	3.325786747154779732e-05	3.193066004314459860e-05	3.282928446424193680e-05	3.111418482149019837e-05	3.630746141425333917e-05	3.407809708733111620e-05	3.283336991444230080e-05	3.598420880734920502e-05	3.385292438906617463e-05	3.685177944134920835e-05	4.585259011946618557e-05	3.525618376443162560e-05	3.253827162552624941e-05	3.686482159537263215e-05	3.603790173656307161e-05	3.406016185181215405e-05	3.545613435562700033e-05	3.628703780123032629e-05	4.927437112201005220e-05	3.383853254490531981e-05	3.741665568668395281e-05	3.240545265725813806e-05	3.257748903706669807e-05	3.716123683261685073e-05	3.419115819269791245e-05	3.592221764847636223e-05	2.813857645378448069e-05	3.087377626798115671e-05	3.459057916188612580e-05	3.357756577315740287e-05	3.533936614985577762e-05	3.244795880164019763e-05	3.639195711002685130e-05
2.390721238043624908e-05	3.038984323211479932e-05	2.396120544290170074e-05	2.292045428475830704e-05	1.971357960428576916e-05	2.532040161895565689e-05	2.337616570002865046e-05	2.814130675687920302e-05	1.035957131534814835e-03	8.377727499464526772e-05	2.243578819616232067e-05	2.088702240143902600e-05	2.365019281569402665e-05	2.158511597372125834e-05	2.546221730881370604e-05	2.153406239813193679e-05	1.965491537703201175e-05	2.508194120309781283e-05	2.217899418610613793e-05	2.023070192080922425e-05	2.115616916853468865e-05	3.037794886040501297e-05	2.277740168210584670e-05	2.040069375652819872e-05	2.163226599805057049e-05	1.919714668474625796e-05	2.255366052850149572e-05	3.923039548681117594e-05	2.172153108404017985e-05	2.200387643824797124e-05	3.001909681188408285e-05	2.048398710030596703e-05	1.985906419577077031e-05	2.279589352838229388e-05	4.050367715535685420e-05	2.233165832876693457e-05	2.049476461252197623e-05	2.241225411125924438e-05	1.952857383002992719e-05	2.482887248334009200e-05	1.944314681168179959e-05	2.209966987720690668e-05	2.460559881001245230e-05	1.840327422542031854e-05	2.301136919413693249e-05	2.492932071618270129e-05	2.248513010272290558e-05	2.212746403529308736e-05	2.276911436638329178e-05	2.486591074557509273e-05
3.138476313324645162e-05	3.565171937225386500e-05	3.094717249041423202e-05	2.849481279554311186e-05	3.073654443142004311e-05	3.154828300466760993e-05	3.206427936675027013e-05	3.526499131112359464e-05	3.060174276470206678e-05	3.399773413548246026e-05	3.496561839710921049e-05	2.982549085572827607e-05	3.303033008705824614e-05	3.060407470911741257e-05	3.654753891169093549e-05	2.897987542382907122e-05	2.855984894267749041e-05	3.015687070728745311e-05	2.978612428705673665e-05	3.038168688362929970e-05	2.939092519227415323e-05	3.191783616784960032e-05	3.204129097866825759e-05	2.976857285830192268e-05	3.270376691943965852e-05	3.222646409994922578e-05	3.128422395093366504e-05	3.720049789990298450e-05	3.041679337911773473e-05	3.068131263717077672e-05	3.159029802191071212e-05	2.969238994410261512e-05	3.083281262661330402e-05	3.365528755239211023e-05	3.341555202496238053e-05	3.243073297198861837e-05	3.229829235351644456e-05	3.416444087633863091e-05	3.270164961577393115e-05	2.982051591970957816e-05	3.158728213747963309e-05	3.428649506531655788e-05	3.421921792323701084e-05	3.121249392279423773e-05	3.090515747317112982e-05	3.110826219199225307e-05	3.090835889452137053e-05	3.047255449928343296e-05	3.105505675193853676e-05	2.996625153173226863e-05
2.161343945772387087e-05	2.494179352652281523e-05	4.323977045714855194e-03	1.812442314985673875e-05	2.161873817385639995e-05	1.934370084200054407e-05	2.010141724895220250e-05	1.982945468625985086e-05	1.797612458176445216e-05	2.163360841223038733e-05	2.097748256346676499e-05	2.018053601204883307e-05	2.877815313695464283e-05	2.180512456106953323e-05	2.166328704333864152e-05	2.265260445710737258e-05	8.988937042886391282e-05	1.997684557863976806e-05	2.042248706857208163e-05	2.280956323374994099e-05	5.364885437302291393e-04	2.055596451100427657e-05	2.202934774686582386e-05	2.931987546617165208e-05	1.821136720536742359e-05	2.374025461904238909e-05	1.927940684254281223e-05	2.086505264742299914e-05	2.336834040761459619e-05	1.847502244345378131e-05	2.465444595145527273e-05	1.952410639205481857e-05	2.128528649336658418e-05	2.016142207139637321e-05	2.178748582082334906e-05	1.960533518285956234e-05	2.241319634777028114e-05	2.203755138907581568e-05	2.128041523974388838e-05	2.417501491436269134e-05	1.963089925993699580e-05	2.100676101690623909e-05	2.106493957398924977e-05	1.837099443946499377e-05	1.996505670831538737e-05	1.770489325281232595e-05	2.057415440503973514e-05	2.303063411090988666e-05	2.780519025691319257e-05	2.439189120195806026e-05
2.291097916895523667e-05	2.157441485906019807e-05	2.034260432992596179e-05	2.296649108757264912e-05	2.035360739682801068e-05	2.118254633387550712e-05	1.985292874451261014e-05	2.056349330814555287e-05	2.141691584256477654e-05	1.987226823985110968e-05	2.217540895799174905e-05	1.987218456633854657e-05	2.080265403492376208e-05	1.893598528113216162e-05	3.752514385269023478e-05	2.153777131752576679e-05	2.312347351107746363e-05	1.701583278190810233e-05	2.513191247999202460e-05	1.748356044117826968e-05	2.263835995108820498e-05	2.207925717812031507e-05	1.873846667876932770e-05	2.566469629528000951e-05	1.933388011821079999e-05	2.431922439427580684e-05	2.323093031009193510e-05	2.217973451479338109e-05	2.147669874830171466e-05	2.130626489815767854e-05	1.611459265404846519e-05	6.678673089481890202e-04	1.953844730451237410e-05	2.203252915933262557e-05	2.281380329804960638e-05	2.173798566218465567e-05	2.359214158786926419e-05	2.101092832162976265e-05	2.209527519880793989e-05	2.137567571480758488e-05	1.903296470118220896e-05	2.197556568717118353e-05	3.384732190170325339e-05	2.007603143283631653e-05	2.150333239114843309e-05	2.211499668192118406e-05	2.043982822215184569e-04	2.060032602457795292e-05	2.064915315713733435e-05	1.214588526636362076e-03
2.487555502739269286e-05	2.306944770680274814e-05	2.393922659393865615e-05	2.340141691092867404e-05	1.268963660550070927e-05	2.314599441888276488e-05	2.208962177974171937e-05	2.707805469981394708e-05	2.303686596860643476e-05	2.472943742759525776e-05	2.371481423324439675e-05	4.748332503368146718e-05	2.632802716107107699e-05	2.377473174419719726e-05	3.440049476921558380e-05	2.203557960456237197e-05	2.127201696566771716e-05	2.366334956604987383e-05	2.179720468120649457e-05	1.813024391594808549e-05	2.337023761356249452e-05	4.023724701255559921e-03	2.371951632085256279e-05	2.456909533066209406e-05	2.310822492290753871e-05	2.183351898565888405e-05	2.365999716857913882e-05	2.648018380568828434e-05	2.261153167637530714e-05	2.209780723205767572e-05	2.261844383610878140e-05	2.348390262341126800e-05	4.453589790500700474e-04	2.358924211876001209e-05	6.662843225058168173e-05	2.096777461702004075e-05	2.076209784718230367e-05	2.419622614979743958e-05	2.432349720038473606e-05	2.215596396126784384e-05	2.501506969565525651e-05	2.307168142579030246e-05	2.469441642460878938e-05	2.549271448515355587e-05	2.216190296167042106e-05	2.035872603300958872e-05	2.600076913950033486e-05	2.629263690323568881e-05	2.158949428121559322e-05	2.512950777600053698e-05
2.861036227841395885e-05	3.487914364086464047e-05	3.089920573984272778e-05	2.752347609202843159e-05	3.053294130950234830e-05	3.125760849798098207e-05	3.053835825994610786e-05	3.476243728073313832e-05	2.757778383966069669e-05	3.020410076715052128e-05	3.210539944120682776e-05	6.305418908596038818e-03	4.192422420601360500e-05	3.064776683459058404e-05	3.287525396444834769e-05	2.944254265457857400e-05	3.023689714609645307e-05	2.908084206865169108e-05	2.927882633230183274e-05	2.596307604108005762e-05	3.166899477946572006e-05	3.048660619242582470e-05	3.010956788784824312e-05	3.163586734444834292e-05	2.966166539408732206e-05	3.068763180635869503e-05	2.942306309705600142e-05	3.189667040714994073e-05	3.264655606471933424e-05	3.079302405240014195e-05	3.196892430423758924e-05	2.798060631903354079e-05	3.067819488933309913e-05	2.933963151008356363e-05	3.210869181202724576e-05	2.912348645622842014e-05	2.756868525466416031e-05	3.282234320067800581e-05	2.859940832422580570e-05	2.815890184137970209e-05	2.986307481478434056e-05	3.084972195210866630e-05	4.896418613498099148e-05	2.839674380084034055e-05	3.004099016834516078e-05	3.150096017634496093e-05	3.406855466892011464e-05	3.216835102648474276e-05	2.979454620799515396e-05	3.211611692677251995e-05
2.226328251708764583e-05	1.546171188238076866e-05	1.549280386825557798e-05	1.615697874512989074e-05	2.193942054873332381e-05	1.599144343344960362e-05	1.452055676054442301e-05	1.162538865173701197e-05	1.551078821648843586e-05	1.389302451570983976e-05	2.118560587405227125e-05	1.369310575682902709e-05	1.808390697988215834e-05	1.540533230581786484e-05	2.401830279268324375e-04	1.348072328255511820e-05	1.453333061363082379e-05	6.405065505532547832e-05	1.387741212965920568e-05	3.176080281264148653e-05	1.287241593672661111e-05	1.725832953525241464e-05	1.407117542839841917e-05	1.623957905394490808e-05	1.353647348878439516e-05	2.530713682062923908e-04	1.507885826868005097e-05	1.344353040622081608e-05	1.316445650445530191e-05	5.560716454056091607e-05	1.988742587855085731e-04	1.657542998145800084e-05	1.468340724386507645e-05	1.594081550138071179e-05	1.809229979699011892e-05	1.060266731656156480e-05	1.363566298095975071e-05	2.379802390350960195e-05	1.508423065388342366e-05	1.524136314401403069e-05	3.086242213612422347e-05	2.162856253562495112e-05	2.729480911511927843e-05	1.344137672276701778e-05	1.846270970418117940e-05	1.618274654902052134e-05	1.567370054544880986e-05	1.950924161064904183e-05	1.632455496292095631e-05	1.413456266163848341e-05
2.439208947180304676e-05	2.407667670922819525e-05	2.567556839494500309e-05	2.259991924802307039e-05	1.993650403164792806e-05	2.132805821020156145e-05	2.279069849464576691e-05	2.193468390032649040e-05	1.829651046136859804e-05	2.184531513194087893e-05	2.021195905399508774e-05	2.574264908616896719e-05	5.309553816914558411e-03	1.985253948078025132e-05	2.402607788098976016e-05	1.896195317385718226e-05	4.229767364449799061e-05	2.277660860272590071e-05	2.081527600239496678e-05	1.993036494241096079e-05	2.470627441653050482e-05	2.085873529722448438e-05	2.337676596653182060e-05	8.906480798032134771e-05	2.096556272590532899e-05	2.191586645494680852e-05	2.326163485122378916e-05	2.078103170788381249e-05	2.566580951679497957e-05	2.141699769708793610e-05	2.148440398741513491e-05	1.843998325057327747e-05	2.411724926787428558e-05	2.071936796710360795e-05	5.353810731321573257e-03	3.761827829293906689e-04	1.837339550547767431e-05	2.409057196928188205e-05	7.018884643912315369e-04	2.005094756896141917e-05	3.440474029048345983e-05	2.523389775888063014e-05	1.999400774366222322e-05	2.157102062483318150e-05	1.847303974500391632e-05	2.209505510109011084e-05	2.299489460710901767e-05	2.022535954893101007e-05	2.179548573622014374e-05	2.416982715658377856e-05
2.836876956280320883e-05	2.937894532806240022e-05	3.140782064292579889e-05	2.962977669085375965e-05	2.997760020662099123e-05	2.964786654047202319e-05	3.001868026331067085e-05	2.932602365035563707e-05	2.887362461478915066e-05	2.923503416241146624e-05	2.952014256152324378e-05	2.727138053160160780e-05	3.064262637053616345e-05	2.744930679909884930e-05	2.924387263192329556e-05	3.009677857335191220e-05	2.995697832375299186e-05	2.656325159478001297e-05	2.705517908907495439e-05	2.065856009721755981e-03	2.879550083889625967e-05	2.582340857770759612e-05	3.003667916345875710e-05	3.458436913206242025e-05	2.737503564276266843e-05	2.922125167970079929e-05	2.960233723570127040e-05	3.016404480149503797e-05	2.986895742651540786e-05	2.950248199340421706e-05	3.097309672739356756e-05	2.885950380004942417e-05	2.721486998780164868e-05	2.953423791041132063e-05	2.681095065781846642e-05	2.937362114607822150e-05	2.948209294117987156e-05	3.662968083517625928e-05	2.931695235020015389e-05	2.958414734166581184e-05	2.813722676364704967e-05	3.060785456909798086e-05	2.905215296777896583e-05	2.936741657322272658e-05	3.253118848078884184e-05	2.729505649767816067e-05	3.070285674766637385e-05	3.147431198158301413e-05	2.797278830257710069e-05	2.917833808169234544e-05
2.470939762133639306e-05	2.837713509507011622e-05	2.850676173693500459e-05	2.507948011043481529e-05	2.392870192124973983e-05	2.336897705390583724e-05	2.240021422039717436e-05	2.263750866404734552e-05	2.430787753837648779e-05	2.526396201574243605e-05	2.411550121905747801e-05	2.118142583640292287e-05	1.805412466637790203e-05	2.702565325307659805e-05	2.545979077694937587e-05	2.220169153588358313e-05	2.176270209020003676e-05	1.878823968581855297e-05	2.913664502557367086e-05	2.245574069092981517e-05	2.271224184369202703e-05	2.437262810417450964e-05	6.475517293438315392e-04	2.455909998388960958e-05	2.154630965378601104e-05	5.471935583045706153e-05	2.284782567585352808e-05	2.151060471078380942e-05	2.386262531217653304e-05	3.017160088347736746e-05	2.139983917004428804e-05	5.914533539908006787e-05	2.310024501639418304e-05	2.358790334255900234e-05	2.199251684942282736e-05	4.114114926778711379e-05	2.307771865162067115e-05	2.081030470435507596e-05	2.457240771036595106e-05	2.141502773156389594e-05	6.698179640807211399e-04	2.565237991802860051e-05	1.631993363844230771e-04	2.474591383361257613e-05	2.255609069834463298e-05	6.739289528923109174e-05	2.282654713781084865e-05	1.889956183731555939e-03	2.543934351706411690e-05	2.187164500355720520e-05
2.231342295999638736e-05	2.591137672425247729e-05	2.435226997477002442e-05	2.423389560135547072e-05	2.286605558765586466e-05	2.262424095533788204e-05	2.390603549429215491e-05	2.456812580931000412e-05	2.628056972753256559e-05	2.318774386367294937e-05	2.263988972117658705e-05	2.430023596389219165e-05	2.794834836095105857e-05	2.252724880236200988e-05	2.467063495714683086e-05	2.425318962195888162e-05	2.516213862691074610e-05	2.025273533945437521e-05	6.216512992978096008e-03	1.833105488913133740e-05	2.629160007927566767e-05	2.179235525545664132e-05	2.180827141273766756e-05	2.388593566138297319e-05	2.421901808702386916e-05	2.307914655830245465e-05	2.219184352725278586e-05	2.682523154362570494e-05	2.028259768849238753e-05	2.206738099630456418e-05	2.549149030528496951e-05	2.421579483780078590e-05	2.351891453145071864e-05	2.466726982675027102e-05	2.514299740141723305e-05	2.242024675069842488e-05	2.444125493639148772e-05	2.574221616669092327e-05	2.323840817552991211e-05	2.324968772882129997e-05	2.449420026096049696e-05	2.502185088815167546e-05	2.557985499151982367e-05	1.821540296077728271e-03	2.046670488198287785e-05	3.722601570188999176e-03	2.555056198616512120e-05	2.625699562486261129e-05	2.459935421939007938e-05	2.278909778397064656e-05
2.222766852355562150e-05	2.239679088233970106e-05	1.938842615345492959e-05	2.218891131633426994e-05	1.854016591096296906e-05	2.117219992214813828e-05	2.081779348372947425e-05	2.254019454994704574e-05	2.141780896636191756e-05	2.180299634346738458e-05	2.285021582792978734e-05	2.161974225600715727e-05	2.124724414898082614e-05	2.189324732171371579e-05	2.178420800191815943e-05	1.939809953910298645e-05	2.117304757121019065e-05	1.736836566124111414e-05	2.285811569890938699e-05	1.972990867216140032e-05	3.727329385583288968e-05	2.066282104351557791e-05	2.176397174480371177e-05	2.182285243179649115e-05	1.938018249347805977e-05	2.264126851514447480e-05	2.107517138938419521e-05	2.143683377653360367e-05	2.217421933892183006e-05	2.083080107695423067e-05	2.240193862235173583e-05	1.909393722598906606e-05	2.058084101008716971e-05	2.118607517331838608e-05	1.996605897147674114e-05	2.012854565691668540e-05	1.846197665145155042e-05	2.268526441184803843e-05	2.038063030340708792e-05	1.980498564080335200e-05	2.129669155692681670e-05	2.064330328721553087e-05	2.162464079447090626e-05	1.850998160080052912e-05	2.048767419182695448e-05	2.148969542759004980e-05	2.101753671013284475e-05	2.129011227225419134e-05	2.173866414523217827e-05	1.956184132723137736e-05
2.332901021873112768e-05	2.507944736862555146e-05	1.864165642473381013e-05	2.066607157757971436e-05	2.238359229522757232e-05	1.988098301808349788e-05	2.282268542330712080e-05	2.222051261924207211e-05	2.500351547496393323e-05	2.130174834746867418e-05	2.497511923138517886e-05	2.180251613026484847e-05	2.402333120699040592e-05	2.009566924243699759e-05	2.395060801063664258e-05	2.161008524126373231e-05	2.187389873142819852e-05	2.279566979268565774e-05	3.754381395992822945e-05	2.316744939889758825e-05	4.976701166015118361e-05	2.149791180272586644e-05	2.058222162304446101e-05	2.466677324264310300e-05	2.039697028521914035e-05	2.453826527926139534e-05	2.716751259868033230e-05	2.207490069849882275e-05	2.113548362103756517e-05	2.208921068813651800e-05	3.877986455336213112e-05	2.472203414072282612e-05	1.995134334720205516e-05	2.078624856949318200e-05	2.087434040731750429e-05	2.176849557145033032e-05	2.254202081530820578e-05	2.315575329703278840e-05	2.418855547148268670e-05	2.123189915437251329e-05	2.331125324417371303e-05	2.086450876959133893e-05	2.407632564427331090e-05	2.442062941554468125e-05	2.447677434247452766e-05	2.066877095785457641e-05	1.986354618566110730e-05	2.358852361794561148e-05	2.146402039215900004e-05	2.288851101184263825e-05
2.032619704550597817e-05	1.954913568624760956e-05	2.076652890536934137e-05	1.831518056860659271e-05	1.873694600362796336e-05	2.010788739426061511e-05	2.003464214794803411e-05	2.247147494927048683e-05	2.109632987412624061e-05	1.642168717808090150e-05	2.336292527616024017e-05	1.839052856666967273e-05	1.948976205312646925e-05	2.060326187347527593e-05	1.943430288520175964e-05	3.026633930858224630e-05	2.157222297682892531e-05	2.046527151833288372e-05	1.796445394575130194e-05	1.907976184156723320e-05	2.019570456468500197e-05	2.147135455743409693e-05	1.872640677902381867e-05	1.620446164452005178e-05	1.866311504272744060e-05	2.139176649507135153e-05	2.068606954708229750e-05	1.848550891736522317e-05	1.958441316673997790e-05	1.989905649679712951e-05	2.218323425040580332e-05	2.152651723008602858e-05	1.960221197805367410e-05	1.817679367377422750e-05	2.092733666358981282e-05	2.059674989141058177e-05	1.974139377125538886e-05	2.294684054504614323e-05	2.268572097818832844e-05	1.821498881326988339e-05	2.158954157494008541e-05	1.083362498320639133e-03	2.136149123543873429e-05	2.041868719970807433e-05	1.754128788888920099e-05	2.005767964874394238e-05	1.914991662488318980e-05	2.194684202549979091e-05	2.315918209205847234e-05	1.872234497568570077e-05
2.725144076975993812e-05	3.076593566220253706e-05	2.856364881154149771e-05	2.504182521079201251e-05	2.751704778347630054e-05	3.323342185467481613e-03	2.610292904137168080e-05	2.866684553737286478e-05	2.676924304978456348e-05	2.525737363612279296e-05	2.815593870764132589e-05	2.827468597388360649e-05	2.904226857936009765e-05	2.739985029620584100e-05	3.009629290318116546e-05	2.522267459426075220e-05	2.432260225759819150e-05	2.688990934984758496e-05	2.544018025218974799e-05	2.656367360032163560e-05	2.720358679653145373e-05	2.721801138250157237e-05	2.546285031712614000e-05	2.802635754051152617e-05	2.899870560213457793e-05	2.796960325213149190e-05	2.602862878120504320e-05	2.768234298855531961e-05	2.799532921926584095e-05	2.636532371980138123e-05	2.859145024558529258e-05	2.645055974426213652e-05	2.749991836026310921e-05	2.333057636860758066e-05	2.452547960274387151e-05	2.602535096229985356e-05	2.834758197423070669e-05	3.187385300407186151e-05	2.469555511197540909e-05	2.531952122808434069e-05	2.965855856018606573e-05	2.650583883223589510e-05	2.715411756071262062e-05	2.640254933794494718e-05	2.759936069196555763e-05	2.553204285504762083e-05	2.621284147608093917e-05	2.701653102121781558e-05	2.567625415395013988e-05	2.736793794611003250e-05
3.190580173395574093e-05	3.945174103137105703e-05	3.136973100481554866e-05	2.966279862448573112e-05	3.306693906779401004e-05	3.246999403927475214e-05	3.276059942436404526e-05	3.559342439984902740e-05	3.232883318560197949e-05	3.220138387405313551e-05	3.521602775435894728e-05	2.971311187138780951e-05	3.835149982478469610e-05	3.203596133971586823e-05	4.162761615589261055e-05	4.417456148075871170e-05	3.191257201251573861e-05	3.070577076869085431e-05	3.342490890645422041e-05	3.009472857229411602e-05	2.953073271783068776e-05	3.352014755364507437e-05	3.248342181905172765e-05	3.319113602628931403e-05	3.170039417454972863e-05	3.589969492168165743e-05	3.147797542624175549e-05	3.086071956204250455e-05	3.285175262135453522e-05	2.906946247094310820e-05	3.895347617799416184e-05	3.541880505508743227e-05	3.287344225100241601e-05	3.321812982903793454e-05	3.470526644377969205e-05	3.207494228263385594e-05	2.471309744578320533e-05	3.330563413328491151e-05	3.336570080136880279e-05	3.354131695232354105e-05	3.348949030623771250e-05	2.868117371690459549e-05	4.003151479992084205e-05	3.220609505660831928e-05	3.108212331426329911e-05	3.164661029586568475e-05	3.296780050732195377e-05	3.749874304048717022e-05	3.200689025106839836e-05	3.374822335899807513e-05
2.989242966577876359e-05	3.274854316259734333e-05	2.904836219386197627e-05	2.850751116056926548e-05	2.729822517721913755e-05	2.771280196611769497e-05	2.758552363957278430e-05	2.849874545063357800e-05	2.571101322246249765e-05	3.067091529374010861e-05	2.681210571608971804e-05	2.820311783580109477e-05	2.929022593889385462e-05	2.722770113905426115e-05	2.877782571886200458e-05	2.817362837959080935e-05	2.630594099173322320e-05	2.942305582109838724e-05	2.976013456645887345e-05	2.509195655875373632e-05	2.387305175943765789e-05	2.620573468448128551e-05	3.019955693162046373e-05	2.799079265969339758e-05	2.799981848511379212e-05	3.023751014552544802e-05	2.645965832925867289e-05	2.913738353527151048e-05	2.717646384553518146e-05	2.901298103097360581e-05	2.975603456434328109e-05	3.152818317175842822e-05	2.620434497657697648e-05	2.923898500739596784e-05	2.992341978824697435e-05	2.893053351726848632e-05	2.872590630431659520e-05	3.180600469931960106e-05	2.822726855811197311e-05	3.290305176051333547e-05	2.909294380515348166e-05	2.990902612509671599e-05	2.997264346049632877e-05	2.929838410636875778e-05	2.543268419685773551e-05	2.818249595293309540e-05	2.996348484884947538e-05	3.071571700274944305e-05	2.830027551681268960e-05	3.064869451918639243e-05
3.510183523758314550e-05	4.112806345801800489e-05	3.741979162441566586e-05	3.567528983694501221e-05	3.361387643963098526e-05	3.606235623010434210e-05	3.465266127022914588e-05	3.804727384704165161e-05	3.265326813561841846e-05	3.528697561705484986e-05	3.565874067135155201e-05	3.610483690863475204e-05	3.642070078058168292e-05	3.551723057171329856e-05	3.640267823357135057e-05	3.793079304159618914e-05	3.731653123395517468e-05	2.825856245181057602e-05	3.515116259222850204e-05	3.443039167905226350e-05	3.421305154915899038e-05	3.763190034078434110e-05	3.559108154149726033e-05	3.423248926992528141e-05	3.433796882745809853e-05	3.474483673926442862e-05	3.570001717889681458e-05	3.615669629652984440e-05	3.828863918897695839e-05	3.645675678853876889e-05	3.382097565918229520e-05	3.538014425430446863e-05	3.529384048306383193e-05	3.720161839737556875e-05	3.591590575524605811e-05	3.653412568382918835e-05	3.556585215847007930e-05	3.815586387645453215e-05	3.558707248885184526e-05	3.683004251797683537e-05	3.610853673308156431e-05	3.688923970912583172e-05	3.625299359555356205e-05	3.550046676537021995e-05	3.539617682690732181e-05	3.175156962242908776e-05	3.531420952640473843e-05	3.729742456926032901e-05	3.679898873087950051e-05	3.666317934403195977e-05
2.295445301569998264e-05	2.361752740398515016e-05	2.434323505440261215e-05	2.500455411791335791e-05	3.357119858264923096e-03	2.488338759576436132e-05	3.720388049259781837e-03	2.231882535852491856e-05	2.456691618135664612e-05	2.337391924811527133e-05	2.563967791502363980e-05	2.094863884849473834e-05	2.751877036644145846e-05	2.247280826850328594e-05	2.464736098772846162e-05	1.880188392533455044e-05	2.488033896952401847e-05	2.109436536557041109e-05	2.359875179536174983e-05	2.561477231211028993e-05	2.216933353338390589e-05	2.653516821737866849e-05	2.562883310019969940e-05	4.391657712403684855e-04	2.456487891322467476e-05	2.145552571164444089e-05	2.425812635920010507e-05	2.347956069570500404e-05	2.430043969070538878e-05	1.383248600177466869e-03	2.520476482459343970e-05	2.418201802356634289e-05	2.252662307000719011e-05	2.589799623819999397e-05	2.557580228312872350e-05	2.432278051855973899e-05	3.684338415041565895e-03	2.338283593417145312e-05	2.235909050796180964e-05	2.570226388343144208e-05	2.485306686139665544e-05	2.466677324264310300e-05	2.489633516233880073e-05	2.197065623477101326e-05	2.246345320600084960e-05	2.463869168423116207e-05	2.306460010004229844e-05	2.350254544580820948e-05	2.286261769768316299e-05	2.373181814618874341e-05
2.360567486903164536e-05	2.006521572184283286e-05	2.272508572787046432e-05	2.066235902020707726e-05	2.271798803121782839e-05	2.167408092645928264e-05	2.107645923388190567e-05	2.449773819535039365e-05	2.273838435939978808e-05	2.248808596050366759e-05	2.297419814567547292e-05	2.207134821219369769e-05	2.345468601561151445e-05	2.035715624515432864e-05	2.210068851127289236e-05	2.219623456767294556e-05	2.183027390856295824e-05	2.273267091368325055e-05	2.144607788068242371e-05	2.218315785285085440e-05	2.580527507234364748e-05	2.302912798768375069e-05	1.877569775388110429e-05	2.211041646660305560e-05	2.040752042375970632e-05	2.130167922587133944e-05	2.372253038629423827e-05	1.683943446550983936e-05	1.998795960389543325e-05	2.154964386136271060e-05	2.639735976117663085e-05	2.093397051794454455e-05	2.947071800008416176e-03	2.215981294284574687e-05	2.251970909128431231e-05	1.941795198945328593e-05	2.168847095163073391e-05	1.817686097638215870e-05	2.042570667981635779e-05	1.886281461338512599e-05	2.418606709397863597e-05	2.157375274691730738e-05	2.366541957599110901e-05	2.326811045350041240e-05	1.868970502982847393e-05	2.000106906052678823e-05	2.683441744011361152e-05	2.233728991996031255e-05	4.476693924516439438e-03	2.447882252454292029e-05
2.832613790815230459e-05	3.094286148552782834e-05	2.658466655702795833e-05	4.675052332459017634e-05	2.421614226477686316e-05	2.758079608611296862e-05	2.660679820110090077e-05	4.592229015543125570e-05	2.652772127476055175e-05	3.011584340129047632e-05	2.681432488316204399e-05	2.705259794311132282e-05	2.942629180324729532e-05	2.913911521318368614e-05	3.563202335499227047e-05	2.903464883274864405e-05	2.836229032254777849e-05	2.686993866518605500e-05	3.115844083367846906e-05	2.747280996118206531e-05	2.775651773845311254e-05	2.825596129696350545e-05	2.837323336279951036e-05	2.740940180956386030e-05	2.604275141493417323e-05	2.577938903414178640e-05	4.051625364809297025e-05	3.448314600973390043e-05	2.665998363227117807e-05	2.515101004973985255e-05	3.174761877744458616e-05	2.929533002316020429e-05	3.021184966200962663e-05	2.639970261952839792e-05	3.153708894387818873e-05	2.797873821691609919e-05	2.323545049875974655e-05	3.113632556051015854e-05	2.866933027689810842e-05	2.786016011668834835e-05	2.884093009924981743e-05	2.856416540453210473e-05	2.780563772830646485e-05	2.528203549445606768e-05	2.798841342155355960e-05	2.709810905798804015e-05	2.856028368114493787e-05	2.884833156713284552e-05	2.757462789304554462e-05	2.817632412188686430e-05
2.551440593379084021e-05	2.889667121053207666e-05	2.487285928509663790e-05	3.435982158407568932e-03	2.082217724819201976e-05	2.477592533978167921e-05	2.616975325508974493e-05	2.748850965872406960e-05	2.961342033813707530e-05	2.423652404104359448e-05	2.438027695461641997e-05	2.523099828977137804e-05	2.703265272430144250e-05	4.921077925246208906e-05	2.719680196605622768e-05	2.448874874971807003e-05	1.880107265606056899e-05	2.653024057508446276e-05	2.550557474023662508e-05	2.632197356433607638e-05	2.473751374054700136e-05	2.531191603338811547e-05	2.848869917215779424e-05	2.341988874832168221e-05	2.434648013149853796e-05	2.553232116042636335e-05	2.249680983368307352e-05	2.821931229846086353e-05	2.767657497315667570e-05	2.564670285210013390e-05	2.460534051351714879e-05	2.561085784691385925e-05	2.658414996403735131e-05	2.953914008685387671e-05	2.770389437500853091e-05	2.423877594992518425e-05	2.701910852920264006e-05	2.810146906995214522e-05	2.729581319727003574e-05	2.511031561880372465e-05	1.612679450772702694e-03	2.696663250389974564e-05	2.697236777748912573e-05	2.361265796935185790e-05	2.066225533781107515e-05	2.396503441559616476e-05	2.484224569343496114e-05	2.785725155263207853e-05	2.551956640672869980e-05	5.163719106349162757e-05
3.079969246755354106e-05	3.750592804863117635e-05	3.104972711298614740e-05	2.976245923491660506e-05	3.140873377560637891e-05	3.321711847092956305e-05	3.194722376065328717e-05	3.351467967149801552e-05	3.138294050586409867e-05	3.223488965886645019e-05	3.020183976332191378e-05	3.141769411740824580e-05	3.411336001590825617e-05	3.105142968706786633e-05	3.269430817454122007e-05	2.813924220390617847e-05	3.134556754957884550e-05	3.003680831170640886e-05	3.439816282480023801e-05	3.299256786704063416e-05	3.008300518558826298e-05	3.084181298618204892e-05	2.876483085856307298e-05	3.282149918959476054e-05	3.095901047345250845e-05	3.243315222789533436e-05	3.228283458156511188e-05	3.712909892783500254e-05	3.270768502261489630e-05	3.326628575450740755e-05	3.469528746791183949e-05	3.113205093541182578e-05	3.034000474144704640e-05	3.266270505264401436e-05	3.444292087806388736e-05	2.973689515783917159e-05	3.107662269030697644e-05	3.398616536287590861e-05	3.279987868154421449e-05	3.395861131139099598e-05	3.230675065424293280e-05	3.462821769062429667e-05	3.094177372986450791e-05	2.908407623181119561e-05	2.719117401284165680e-05	2.631391544127836823e-05	3.504589403746649623e-05	3.410338831599801779e-05	3.163692599628120661e-05	3.049341466976329684e-05
2.947100256278645247e-05	3.267804640927352011e-05	3.219238351448439062e-05	3.105478754150681198e-05	2.738328657869715244e-05	3.289012238383293152e-05	3.161588392686098814e-05	3.373025174369104207e-05	2.947402390418574214e-05	3.077053770539350808e-05	2.560593748057726771e-05	2.975784445879980922e-05	3.215048855054192245e-05	2.906316876760683954e-05	3.356849992997013032e-05	2.352615229028742760e-05	3.048200051125604659e-05	2.894351382565218955e-05	3.007718260050751269e-05	3.163921428495086730e-05	2.835774830600712448e-05	2.817203858285211027e-05	3.543431012076325715e-05	3.013532295881304890e-05	2.757981019385624677e-05	3.173408549628220499e-05	2.943737854366190732e-05	3.372906212462112308e-05	2.575654616521205753e-05	3.153116995235905051e-05	3.694650513352826238e-05	3.031468440894968808e-05	3.086229116888716817e-05	3.500647653709165752e-05	3.103449125774204731e-05	2.726867387536913157e-05	3.362813004059717059e-05	2.770186983980238438e-05	2.973731898237019777e-05	3.076101711485534906e-05	3.184357410646043718e-05	3.144859874737448990e-05	3.084150375798344612e-05	3.148331961710937321e-05	2.922115345427300781e-05	1.987950963666662574e-05	3.191652649547904730e-05	3.267209831392392516e-05	3.017575727426446974e-05	2.942561695817857981e-05
2.628131005621980876e-05	3.007748273375909775e-05	2.445860445732250810e-05	2.581088847364298999e-05	2.560818393249064684e-05	3.035667577933054417e-05	2.728088657022453845e-05	2.732418761297594756e-05	2.517020584491547197e-05	2.926627712440676987e-05	2.834475708368699998e-05	2.523406510590575635e-05	2.878187115129549056e-05	4.754775669425725937e-03	2.989409404108300805e-05	2.867333569156471640e-05	2.800054608087521046e-05	2.735407906584441662e-05	2.594975921965669841e-05	2.561069777584634721e-05	4.435037262737751007e-03	2.265773218823596835e-05	2.528480945329647511e-05	2.655565367604140192e-05	2.335237695660907775e-05	2.698099706321954727e-05	2.663784653123002499e-05	2.543800474086310714e-05	2.452591979817952961e-05	2.464526369294617325e-05	2.975680945382919163e-05	2.561822111601941288e-05	2.367908018641173840e-05	2.454306013532914221e-05	2.365292129979934543e-05	2.589728501334320754e-05	2.291221426276024431e-05	2.726537059061229229e-05	2.607090937090106308e-05	2.590145959402434528e-05	2.662646875251084566e-05	2.523103285057004541e-05	2.959042649308685213e-05	2.603397479106206447e-05	2.662864062585867941e-05	2.503161704225931317e-05	2.412615140201523900e-05	2.659110577951651067e-05	2.594456236693076789e-05	2.883219895011279732e-05
2.068184221570845693e-05	2.490259066689759493e-05	2.325976311112754047e-05	2.047360976575873792e-05	1.924885509652085602e-05	1.988344592973589897e-05	1.551990499137900770e-05	2.298706021974794567e-05	2.483724529156461358e-05	5.706670344807207584e-04	1.875982707133516669e-05	2.221075737907085568e-05	2.161061638616956770e-05	2.078806937788613141e-05	2.197903631895314902e-05	2.328035770915448666e-05	2.103492806782014668e-05	2.261668487335555255e-05	2.050881448667496443e-05	2.991012297570705414e-05	2.284731453983113170e-05	1.879803676274605095e-05	2.486945959390141070e-05	2.244058305223006755e-05	2.459873758198227733e-05	2.334487726329825819e-05	2.723159377637784928e-05	2.266050069010816514e-05	2.527965079934801906e-05	1.894778142741415650e-05	2.305980160599574447e-05	1.994987724174279720e-05	1.931356200657319278e-05	2.151124135707505047e-05	2.096804382745176554e-05	2.837160172930452973e-05	2.140407377737574279e-05	2.201929601142182946e-05	2.001593929890077561e-05	2.295167178090196103e-05	2.208656587754376233e-05	6.012943340465426445e-04	2.241770744149107486e-05	2.332135591132100672e-05	2.109147499140817672e-05	2.358794699830468744e-05	2.473648783052340150e-05	4.963954415870830417e-05	2.294566183991264552e-05	2.408363616268616170e-05
1.557095199823379517e-01	1.750602132233325392e-05	1.466133835492655635e-05	1.500190955994185060e-05	1.483527830714592710e-05	1.549883018014952540e-05	1.512717153673293069e-05	1.450194758945144713e-05	1.488588713982608169e-05	1.515940584795316681e-05	1.535652700113132596e-05	1.572379915160126984e-05	1.618028181837871671e-05	1.437148421246092767e-05	1.603358759894035757e-05	1.486282235418912023e-05	1.596250695001799613e-05	1.195879758597584441e-05	1.484823042119387537e-05	1.494128537160577253e-05	1.433531906513962895e-05	1.534741932118777186e-05	1.600585892447270453e-05	1.557408359076362103e-05	1.471797713747946545e-05	1.550962224428076297e-05	1.912299194373190403e-05	1.511472692072857171e-05	1.494337993790395558e-05	1.553016772959381342e-05	1.789259476936422288e-05	1.547757346997968853e-05	1.485791835875716060e-05	1.521601006970740855e-05	1.575350506755057722e-05	1.556164170324336737e-05	1.516731572337448597e-05	1.518450881121680140e-05	1.532030728412792087e-05	1.469946073484607041e-05	1.608788625162560493e-05	1.623402386030647904e-05	1.552092908241320401e-05	1.507986962678842247e-05	1.520244768471457064e-05	1.499711743235820904e-05	1.596337460796348751e-05	1.501968927186680958e-05	1.578377668920438737e-05	1.544470978842582554e-05
2.292206590936984867e-05	2.712219793465919793e-05	2.457821028656326234e-05	2.318708902748767287e-05	2.392541864537633955e-05	2.399818913545459509e-05	1.988189251278527081e-05	2.343267260584980249e-05	2.105071507685352117e-05	2.253201455459930003e-05	2.175585723307449371e-05	2.132761437678709626e-05	2.301393033121712506e-05	2.391867565165739506e-05	2.296477578056510538e-05	2.233964005426969379e-05	2.304352346982341260e-05	2.510964986868202686e-05	2.079328623949550092e-05	2.273389327456243336e-05	2.301957101735752076e-05	2.369178946537431329e-05	2.366989428992383182e-05	2.316919562872499228e-05	2.087447137455455959e-05	1.807347325666341931e-05	2.621223393362015486e-05	2.352221963519696146e-05	2.144119753211271018e-05	2.386232154094614089e-05	2.062938619928900152e-05	2.177372880396433175e-05	2.024954665102995932e-05	2.128874075424391776e-05	2.415043127257376909e-05	1.314804248977452517e-04	2.304953522980213165e-05	1.276143477298319340e-03	1.458402693970128894e-04	2.367418528592679650e-05	2.367699562455527484e-05	2.649166344781406224e-05	2.477418274793308228e-05	2.444531673972960562e-05	8.562924340367317200e-04	2.396840864093974233e-05	5.706690717488527298e-04	2.342709740332793444e-05	2.140513788617681712e-05	2.284929905727040023e-05
2.234891690022777766e-05	2.427441359031945467e-05	2.035188845184165984e-05	1.881946081994101405e-05	2.179750299546867609e-05	1.047025318257510662e-03	2.682817830645944923e-05	2.538692024245392531e-05	2.371279697399586439e-05	2.305298403371125460e-05	2.502136521798092872e-05	1.919101487146690488e-05	3.211802322766743600e-05	1.671599420660641044e-05	2.537056934670545161e-05	1.990401869989000261e-05	2.102236248902045190e-05	2.474141729180701077e-05	2.139489879482425749e-05	2.300670712429564446e-05	2.409326043562032282e-05	1.959193286893423647e-05	1.997746221604757011e-05	2.385426341788843274e-05	2.408767795714084059e-05	2.160947224183473736e-05	1.914978020067792386e-05	4.666262248065322638e-04	2.080985723296180367e-05	2.341054459975566715e-05	2.210822822235058993e-05	1.923462332342751324e-05	2.274442886118777096e-05	2.483642856532242149e-05	2.221584873041138053e-05	1.077952096238732338e-03	2.368612695136107504e-05	2.341953222639858723e-05	1.983179099624976516e-04	2.405540180916432291e-05	2.259233406221028417e-05	2.145330108760390431e-05	2.286226481373887509e-05	1.970029188669286668e-05	2.142581251973751932e-05	1.958328357432037592e-05	2.156214577553328127e-05	3.718757216120138764e-05	2.269201831950340420e-05	2.384252729825675488e-05
2.952685827040113509e-05	3.419256609049625695e-05	3.216758705093525350e-05	2.900311301345936954e-05	2.892021075240336359e-05	3.044797631446272135e-05	3.138831016258336604e-05	2.788606252579484135e-05	2.733784640440717340e-05	3.194189048372209072e-05	3.125069270026870072e-05	3.427449701121076941e-05	3.014973663084674627e-05	3.814561932813376188e-05	3.477176869637332857e-05	2.519864210626110435e-05	3.430142533034086227e-05	2.853226942534092814e-05	2.832787868101149797e-05	2.868820411094930023e-05	3.057660796912387013e-05	3.012694469362031668e-05	3.208273847121745348e-05	2.388800021435599774e-05	3.026726517418865114e-05	2.904510256485082209e-05	2.985703940794337541e-05	3.385916716069914401e-05	3.054150511161424220e-05	2.986010076710954309e-05	3.240009755245409906e-05	2.634505108289886266e-05	3.092710903729312122e-05	3.020509393536485732e-05	3.467560600256547332e-05	2.836791827576234937e-05	3.071369064855389297e-05	3.080486203543841839e-05	3.145063601550646126e-05	3.263838516431860626e-05	2.931890776380896568e-05	2.900283834605943412e-05	3.153892612317577004e-05	2.897485865105409175e-05	2.872307777579408139e-05	3.230533184250816703e-05	3.227955312468111515e-05	3.110796387773007154e-05	3.153253783239051700e-05	3.060880408156663179e-05
2.260342444060370326e-05	2.413096262898761779e-05	3.069104423047974706e-05	1.848723877628799528e-05	1.936239823407959193e-05	1.887979888124391437e-04	1.856411836342886090e-05	8.811369480099529028e-05	1.980676825041882694e-05	2.191440398746635765e-05	2.179551847802940756e-05	2.324122579011600465e-05	2.665112697286531329e-05	2.137799128831829876e-05	2.256550578749738634e-05	1.950509431480895728e-05	1.842692610807716846e-03	9.715425549075007439e-04	2.268989919684827328e-05	1.698071355349384248e-05	2.209405465691816062e-05	2.011381548072677106e-05	2.155916627089027315e-05	2.051353658316656947e-05	2.761747600743547082e-05	1.861538839875720441e-05	2.113614573318045586e-05	2.090252746711485088e-05	1.605698162165936083e-05	2.247417614853475243e-05	1.974174483621027321e-05	1.703636553429532796e-05	2.610768569866195321e-05	2.167420825571753085e-05	2.182139178330544382e-05	2.179453076678328216e-05	2.017129008891060948e-05	2.259697976114694029e-05	2.435536589473485947e-05	1.520168501883745193e-03	2.030050382018089294e-05	2.283387402712833136e-05	2.277676139783579856e-05	2.112048969138413668e-05	2.224962736363522708e-05	2.116950054187327623e-05	2.288094765390269458e-05	2.237093576695770025e-05	1.783031621016561985e-05	4.454625377547927201e-05
2.279899308632593602e-05	2.206619501521345228e-05	2.215105087088886648e-05	1.813897506508510560e-05	1.826069819799158722e-05	2.838808177330065519e-05	1.948592580447439104e-05	1.559156407893169671e-05	2.111457979481201619e-05	1.934390456881374121e-05	2.347453119000419974e-05	1.805515057640150189e-05	2.175106055801734328e-05	1.976389830815605819e-05	2.256242805742658675e-05	1.675844396231696010e-05	1.956751839315984398e-05	2.065262196992989630e-05	1.958511529664974660e-05	6.094720811233855784e-05	2.082332866848446429e-05	1.935562067956198007e-05	1.953162973222788423e-05	2.369473622820805758e-05	8.446834399364888668e-04	2.290555312356445938e-05	2.149819738406222314e-05	2.378575118200387806e-05	2.166926969948690385e-05	2.315983510925434530e-05	2.103344377246685326e-05	1.889827690320089459e-04	2.102162216033320874e-05	1.718138446449302137e-05	2.094431147270370275e-05	1.893637454486452043e-05	2.050217517535202205e-05	2.318485167052131146e-05	2.329125891264993697e-05	2.491926716174930334e-05	1.827205596782732755e-05	1.840984259615652263e-05	2.762522315606474876e-03	4.196049121674150229e-04	1.979921398742590100e-05	2.335624412808101624e-05	2.082484934362582862e-05	2.335279168619308621e-05	2.402253994659986347e-05	2.416911411273758858e-05
2.424266858724877238e-05	7.251227507367730141e-04	2.132122244802303612e-05	1.768743095453828573e-05	2.233084705949295312e-05	2.358302663196809590e-05	2.065407716145273298e-05	2.081734783132560551e-05	1.821199897676706314e-03	2.628372931212652475e-05	9.939469164237380028e-04	2.218439476564526558e-05	2.305170346517115831e-05	2.174674409616272897e-05	2.189726910728495568e-05	2.321129613847006112e-05	2.152736669813748449e-05	4.027718023280613124e-05	2.623858745209872723e-05	2.352303090447094291e-05	2.201316056016366929e-05	2.572389712440781295e-05	1.376100583001971245e-03	2.282897003169637173e-05	2.105868952639866620e-05	2.230137033620849252e-05	3.574039510567672551e-05	2.227790173492394388e-05	2.077847238979302347e-05	2.076769669656641781e-05	1.459088671253994107e-04	2.007958210015203804e-05	2.215059248555917293e-05	3.507292058202438056e-05	2.185334597015753388e-05	2.332071744604036212e-05	2.040401886915788054e-05	2.205082455475348979e-05	2.034993667621165514e-05	1.931002225319389254e-05	2.409241824352648109e-05	2.336021680093836039e-05	2.088262590405065566e-05	2.196970672230236232e-05	3.309909880044870079e-05	2.225012212875299156e-05	2.411822424619458616e-05	1.978317595785483718e-05	2.058706741081550717e-05	2.339584352739620954e-05
3.701375680975615978e-05	4.473360968404449522e-05	3.766446388908661902e-05	3.800426202360540628e-05	3.732932600541971624e-05	3.781887426157481968e-05	3.951503458665683866e-05	3.968089004047214985e-05	3.545494473655708134e-05	3.654021929833106697e-05	3.811547503573819995e-05	3.790000482695177197e-05	3.987460513599216938e-05	3.923372787539847195e-05	3.947237928514368832e-05	3.454189936746843159e-05	3.889192885253578424e-05	3.549395114532671869e-05	3.858626951114274561e-05	4.016893217340111732e-05	3.761211337405256927e-05	3.832460424746386707e-05	3.677604399854317307e-05	4.161431570537388325e-05	3.694586848723702133e-05	3.921625466318801045e-05	3.974798528361134231e-05	4.239109694026410580e-05	3.943977208109572530e-05	3.796834425884298980e-05	4.745059050037525594e-05	3.544001810951158404e-05	3.678537177620455623e-05	3.651071529020555317e-05	3.845083119813352823e-05	3.950627433368936181e-05	3.554761133273132145e-05	4.061724757775664330e-05	3.887887578457593918e-05	3.197840487700887024e-05	3.998824104201048613e-05	3.870952423312701285e-05	4.155520582571625710e-05	3.576747258193790913e-05	3.894872133969329298e-05	3.700858724187128246e-05	3.539173849276266992e-05	3.818773620878346264e-05	3.512502735247835517e-05	3.425237446208484471e-05
3.117466985713690519e-05	3.774346623686142266e-05	3.350675615365616977e-05	3.341563206049613655e-05	2.861904067685827613e-05	3.098086745012551546e-05	3.302760524093173444e-05	3.318320523248985410e-05	3.177121470798738301e-05	3.167201793985441327e-05	3.352326530148275197e-05	2.880148895201273263e-05	3.345998993609100580e-05	2.823152135533746332e-05	4.299555439502000809e-05	3.112399281235411763e-05	3.109209865215234458e-05	3.179561463184654713e-05	3.239217403461225331e-05	3.198957347194664180e-05	3.053486580029129982e-05	3.036821726709604263e-05	2.888496237574145198e-05	3.362505231052637100e-05	3.177939652232453227e-05	2.689648863452021033e-05	3.462409222265705466e-05	2.913276694016531110e-05	3.026126250915694982e-05	3.092914994340389967e-05	3.774033393710851669e-05	2.993491943925619125e-05	3.019064206455368549e-05	3.203422238584607840e-05	2.861305256374180317e-05	3.114933497272431850e-05	3.048374856007285416e-05	3.449760697549208999e-05	2.738938928814604878e-05	3.335173823870718479e-05	3.175824895151890814e-05	3.594851295929402113e-05	2.969366505567450076e-05	2.796600347210187465e-05	2.906455665652174503e-05	2.822765418386552483e-05	3.319466850371100008e-05	3.091017424594610929e-05	3.174344237777404487e-05	3.119066968793049455e-05
2.225593379989732057e-05	2.875621066777966917e-05	2.368416789977345616e-05	2.306368514837231487e-05	2.244370080006774515e-05	2.210965612903237343e-05	2.019103885686490685e-05	5.431096724350936711e-05	4.327234273659996688e-05	2.295291051268577576e-05	2.283147114212624729e-05	1.707728006294928491e-05	2.130345455952920020e-05	2.351793773414101452e-05	3.013369132531806827e-05	2.134218448190949857e-05	2.976768882945179939e-05	4.696064206655137241e-05	2.412482172076124698e-05	2.038668571913149208e-05	1.872288521553855389e-05	2.386585038038901985e-05	2.302784014318604022e-05	2.766258148767519742e-05	2.547052827139850706e-05	3.363580617588013411e-04	1.979556327569298446e-05	4.251223799656145275e-05	2.399773438810370862e-05	2.023566594289150089e-05	2.939553087344393134e-05	1.156712896772660315e-04	2.613973992993123829e-05	2.081457751046400517e-05	2.921642408182378858e-05	2.240079629700630903e-05	1.811087167880032212e-05	3.129192919004708529e-05	2.359306927246507257e-05	2.293942088726907969e-05	2.437710827507544309e-05	2.310084346390794963e-05	2.200627386628184468e-05	2.183262586186174303e-05	2.056799894489813596e-05	2.176275665988214314e-05	2.519562076486181468e-05	2.184438199037685990e-05	2.374569521634839475e-05	2.497377681720536202e-05
3.223426392651163042e-05	4.241015267325565219e-05	2.957117794721852988e-05	3.220590224373154342e-05	3.248385837650857866e-05	3.329409446450881660e-05	3.283257319708354771e-05	3.483427644823677838e-05	3.114128776360303164e-05	3.308754094177857041e-05	3.392860526219010353e-05	3.083681804127991199e-05	3.577522511477582157e-05	3.047767495445441455e-05	3.562404526746831834e-05	3.171282514813356102e-05	3.041672607650980353e-05	3.008335443155374378e-05	3.432772791711613536e-05	3.437832492636516690e-05	2.897243393817916512e-05	3.977867163484916091e-05	2.753888111328706145e-05	3.464547990006394684e-05	3.352296334924176335e-05	3.540479156072251499e-05	3.092211773036979139e-05	3.667351847980171442e-05	3.163440851494669914e-05	2.966576175822410733e-05	4.098136560060083866e-05	3.324406134197488427e-05	3.238019780837930739e-05	2.529949051677249372e-05	3.306437065475620329e-05	3.287120125605724752e-05	3.061000461457297206e-05	2.917564415838569403e-05	3.132396523142233491e-05	3.370761987753212452e-05	3.145448499708436430e-05	3.103811104665510356e-05	3.550925976014696062e-05	3.129975084448233247e-05	3.286953869974240661e-05	3.257975549786351621e-05	3.351941631990484893e-05	3.585371450753882527e-05	3.131243647658266127e-05	5.344620876712724566e-05
2.527237120375502855e-05	3.134993312414735556e-05	3.604632001952268183e-05	2.274407052027527243e-05	1.996004721149802208e-05	2.174425753764808178e-05	2.304816916876006871e-05	2.169415347452741116e-05	2.373930510657373816e-05	4.040143176098354161e-05	2.351630791963543743e-05	2.419930387986823916e-05	2.159679206670261919e-05	1.264218939468264580e-03	1.933077146532014012e-05	2.268591742904391140e-05	2.225122807431034744e-05	2.025637149927206337e-05	2.446721373416949064e-05	2.046956615231465548e-05	1.798194534785579890e-05	2.409264016023371369e-05	2.062060048046987504e-05	2.261519512103404850e-05	7.604612619616091251e-05	2.289687108714133501e-05	2.228613084298558533e-05	2.158167990273796022e-05	1.986317329283338040e-05	2.297392893524374813e-05	2.290888369316235185e-05	2.016303915297612548e-05	2.085593223455362022e-05	2.217408655269537121e-05	2.491310078767128289e-05	2.189858969359192997e-05	2.277956264151725918e-05	2.485846562194637954e-05	2.086218773911241442e-05	2.518343535484746099e-05	2.104360646626446396e-05	2.370586662436835468e-05	2.333290103706531227e-05	1.842608799051959068e-05	2.164562829420901835e-05	2.072521783702541143e-05	2.626869536470621824e-05	2.779972965072374791e-05	2.302602297277189791e-05	2.653242881933692843e-05
2.319196937605738640e-05	2.116483483405318111e-05	2.187208883697167039e-05	2.082784340018406510e-05	2.117683652613777667e-05	2.261641930090263486e-05	2.118184602295514196e-05	2.161802331102080643e-05	2.056415723927784711e-05	2.344994572922587395e-05	2.112997390213422477e-05	2.541725552873685956e-05	3.372341234353370965e-05	2.257076266687363386e-05	2.439903073536697775e-05	1.154402038082480431e-03	2.031098483712412417e-05	5.538588084164075553e-05	2.208854130003601313e-05	2.442876211716793478e-05	1.889075247163418680e-05	2.353318450332153589e-05	3.030025618500076234e-05	2.476952067809179425e-05	2.115014467563014477e-05	2.148890780517831445e-05	2.268714706588070840e-05	2.269452488690149039e-05	5.063342396169900894e-04	2.202096220571547747e-05	2.110912828356958926e-05	2.338516969757620245e-05	1.791880822565872222e-05	2.306975875399075449e-05	2.253232014481909573e-05	2.187586323998402804e-05	1.966370655281934887e-05	2.356086224608588964e-05	2.278857755300123245e-05	2.288739233335945755e-05	2.166470767406281084e-05	2.357299854338634759e-05	2.237266926385927945e-05	2.061749182757921517e-05	2.222234979853965342e-05	1.993734804273117334e-05	2.408698492217808962e-05	2.204488555435091257e-05	2.179114017053507268e-05	1.664139927015639842e-05
1.878234252217225730e-05	2.534182567615061998e-04	1.140736159868538380e-03	1.761920611897949129e-05	2.405936829745769501e-04	2.041208354057744145e-04	1.466946014261338860e-05	1.656593303778208792e-05	1.757861537043936551e-05	1.297350627282867208e-05	6.186105310916900635e-04	2.132447662006597966e-05	3.778235623030923307e-05	1.656948916206602007e-05	1.902492476801853627e-05	1.404147042194381356e-05	1.966549825738184154e-05	1.526212690805550665e-05	1.515019539510831237e-05	1.670752135396469384e-05	2.931410563178360462e-04	1.636335764487739652e-05	2.551687612140085548e-05	1.777658508217427880e-05	4.930239811073988676e-05	1.991960925806779414e-05	8.629755466245114803e-04	2.057624369626864791e-04	9.796460290090180933e-06	7.312471279874444008e-04	1.982901994779240340e-05	1.538867218187078834e-05	1.764382432156708091e-05	1.536126183054875582e-05	2.140430660801939666e-05	4.936085315421223640e-04	2.194047920056618750e-05	1.410038021276704967e-05	1.604175122338347137e-05	1.507212982687633485e-05	1.124408754549222067e-05	1.824499486247077584e-05	2.086371932819020003e-05	2.168563878512941301e-05	5.161256412975490093e-04	1.567803701618686318e-05	1.814148345147259533e-05	1.483024698245571926e-05	1.903884549392387271e-05	1.482076640968443826e-05
2.128077903762459755e-05	1.811063521017786115e-05	1.977450301637873054e-05	1.931179394887294620e-05	1.817129850678611547e-05	1.929441532411146909e-05	1.903325573948677629e-05	6.009869975969195366e-04	1.885017445601988584e-05	1.816635267459787428e-05	2.051223600574303418e-05	1.901574614748824388e-05	1.412698184140026569e-03	1.943539791682269424e-05	1.732549753796774894e-05	2.012097866099793464e-05	2.589858195278793573e-05	2.186327037634328008e-05	1.761648672982119024e-05	1.844245707616209984e-05	2.194916487496811897e-05	2.577009945525787771e-05	1.914153654070105404e-05	2.391056477790698409e-05	2.404182487225625664e-05	1.701875589787960052e-05	3.358451067470014095e-05	1.980565320991445333e-05	3.956070577260106802e-04	1.983907532121520489e-05	2.027035043283831328e-05	1.999714368139393628e-05	2.222500188509002328e-05	2.253928505524527282e-05	1.761703970259986818e-05	1.920881368278060108e-05	2.025906360358931124e-05	1.814402639865875244e-05	4.316765989642590284e-04	1.456092559237731621e-05	1.757969766913447529e-05	2.007900002354290336e-05	4.949706271872855723e-05	2.423872865620069206e-05	1.559856173116713762e-05	1.523590708529809490e-05	1.928162055264692754e-05	1.833302303566597402e-05	3.759495666599832475e-05	1.902437179523985833e-05
[truncated: 5,000 more columns]
