# Supplementary material for: iPoLNG—An unsupervised model for the integrative analysis of single-cell multiomics data
Source: Front Genet. 2023 Feb 7;14:998504. doi: 10.3389/fgene.2023.998504 (PMC9972291; doi:10.3389/fgene.2023.998504)
Supplement: Supplementary file 3 [file DataSheet1.ZIP › alpha01.csv]

4.612916039863802808e+01
