# Supplementary material for: iPoLNG—An unsupervised model for the integrative analysis of single-cell multiomics data
Source: Front Genet. 2023 Feb 7;14:998504. doi: 10.3389/fgene.2023.998504 (PMC9972291; doi:10.3389/fgene.2023.998504)
Supplement: Supplementary file 3 [file DataSheet1.ZIP › celltype.csv]

x	celltype
21:02:05:05	HC_ExNeu_CA1
21:03:10:06	HC_ExNeu_CA1
21:04:61:05	HC_ExNeu_CA1
21:06:58:05	HC_ExNeu_CA1
21:13:31:04	HC_ExNeu_CA1
21:16:17:05	HC_ExNeu_CA1
21:18:34:04	HC_ExNeu_CA1
21:27:84:05	HC_ExNeu_CA1
21:35:86:04	HC_ExNeu_CA1
21:36:80:05	HC_ExNeu_CA1
21:37:49:05	HC_ExNeu_CA1
21:42:27:05	HC_ExNeu_CA1
21:43:47:05	HC_ExNeu_CA1
21:49:12:04	HC_ExNeu_CA1
21:65:07:04	HC_ExNeu_CA1
21:65:21:04	HC_ExNeu_CA1
21:65:77:05	HC_ExNeu_CA1
21:67:43:04	HC_ExNeu_CA1
21:68:93:04	HC_ExNeu_CA1
21:69:50:05	HC_ExNeu_CA1
21:76:46:05	HC_ExNeu_CA1
21:79:24:06	HC_ExNeu_CA1
21:80:33:05	HC_ExNeu_CA1
21:82:59:05	HC_ExNeu_CA1
21:94:22:04	HC_ExNeu_CA1
22:06:81:05	HC_ExNeu_CA1
22:21:56:06	HC_ExNeu_CA1
22:22:19:04	HC_ExNeu_CA1
22:22:88:05	HC_ExNeu_CA1
22:23:36:04	HC_ExNeu_CA1
22:24:12:05	HC_ExNeu_CA1
22:31:59:06	HC_ExNeu_CA1
22:33:27:05	HC_ExNeu_CA1
22:39:25:05	HC_ExNeu_CA1
22:49:51:04	HC_ExNeu_CA1
22:51:92:05	HC_ExNeu_CA1
22:70:68:04	HC_ExNeu_CA1
22:71:68:06	HC_ExNeu_CA1
22:94:62:06	HC_ExNeu_CA1
22:95:50:06	HC_ExNeu_CA1
23:14:88:06	HC_ExNeu_CA1
23:19:30:05	HC_ExNeu_CA1
23:19:47:05	HC_ExNeu_CA1
23:20:17:04	HC_ExNeu_CA1
23:20:38:05	HC_ExNeu_CA1
23:42:77:04	HC_ExNeu_CA1
23:45:15:04	HC_ExNeu_CA1
23:48:20:05	HC_ExNeu_CA1
23:62:30:04	HC_ExNeu_CA1
23:64:23:04	HC_ExNeu_CA1
23:96:10:05	HC_ExNeu_CA1
24:02:93:04	HC_ExNeu_CA1
24:03:71:04	HC_ExNeu_CA1
24:05:76:05	HC_ExNeu_CA1
24:05:93:05	HC_ExNeu_CA1
24:15:61:05	HC_ExNeu_CA1
24:15:68:05	HC_ExNeu_CA1
24:15:73:06	HC_ExNeu_CA1
24:17:10:04	HC_ExNeu_CA1
24:18:93:05	HC_ExNeu_CA1
24:19:06:06	HC_ExNeu_CA1
24:22:23:05	HC_ExNeu_CA1
24:23:10:04	HC_ExNeu_CA1
24:23:28:06	HC_ExNeu_CA1
24:24:28:05	HC_ExNeu_CA1
24:25:51:06	HC_ExNeu_CA1
24:27:16:04	HC_ExNeu_CA1
24:28:17:05	HC_ExNeu_CA1
24:30:63:05	HC_ExNeu_CA1
24:31:65:05	HC_ExNeu_CA1
24:37:12:05	HC_ExNeu_CA1
24:37:36:05	HC_ExNeu_CA1
24:37:49:05	HC_ExNeu_CA1
24:37:65:04	HC_ExNeu_CA1
24:41:17:04	HC_ExNeu_CA1
24:47:19:05	HC_ExNeu_CA1
24:50:36:04	HC_ExNeu_CA1
24:51:02:04	HC_ExNeu_CA1
24:53:02:06	HC_ExNeu_CA1
24:53:66:04	HC_ExNeu_CA1
24:53:80:04	HC_ExNeu_CA1
24:54:17:06	HC_ExNeu_CA1
24:57:49:05	HC_ExNeu_CA1
24:63:15:04	HC_ExNeu_CA1
24:63:36:05	HC_ExNeu_CA1
24:68:28:04	HC_ExNeu_CA1
24:69:44:06	HC_ExNeu_CA1
24:69:49:05	HC_ExNeu_CA1
24:70:61:05	HC_ExNeu_CA1
24:72:92:04	HC_ExNeu_CA1
24:73:26:06	HC_ExNeu_CA1
24:73:94:04	HC_ExNeu_CA1
24:76:79:04	HC_ExNeu_CA1
24:84:58:06	HC_ExNeu_CA1
24:90:94:04	HC_ExNeu_CA1
24:91:02:04	HC_ExNeu_CA1
24:92:31:05	HC_ExNeu_CA1
24:94:65:06	HC_ExNeu_CA1
24:95:94:04	HC_ExNeu_CA1
24:96:05:05	HC_ExNeu_CA1
25:02:04:04	HC_ExNeu_CA1
25:08:53:04	HC_ExNeu_CA1
25:18:77:04	HC_ExNeu_CA1
25:22:21:05	HC_ExNeu_CA1
25:26:07:04	HC_ExNeu_CA1
25:28:55:04	HC_ExNeu_CA1
25:29:28:05	HC_ExNeu_CA1
25:35:37:04	HC_ExNeu_CA1
25:41:88:04	HC_ExNeu_CA1
25:42:02:04	HC_ExNeu_CA1
25:42:75:06	HC_ExNeu_CA1
25:45:32:04	HC_ExNeu_CA1
25:49:38:06	HC_ExNeu_CA1
25:57:37:04	HC_ExNeu_CA1
25:65:48:05	HC_ExNeu_CA1
25:73:63:04	HC_ExNeu_CA1
25:80:61:06	HC_ExNeu_CA1
25:83:46:05	HC_ExNeu_CA1
25:91:05:05	HC_ExNeu_CA1
25:94:77:06	HC_ExNeu_CA1
25:94:94:06	HC_ExNeu_CA1
26:03:90:05	HC_ExNeu_CA1
26:04:49:06	HC_ExNeu_CA1
26:05:94:05	HC_ExNeu_CA1
26:07:61:06	HC_ExNeu_CA1
26:14:53:06	HC_ExNeu_CA1
26:17:37:06	HC_ExNeu_CA1
26:33:06:05	HC_ExNeu_CA1
26:33:12:06	HC_ExNeu_CA1
26:35:17:04	HC_ExNeu_CA1
26:36:12:05	HC_ExNeu_CA1
26:36:21:06	HC_ExNeu_CA1
26:36:23:04	HC_ExNeu_CA1
26:37:27:04	HC_ExNeu_CA1
26:41:69:04	HC_ExNeu_CA1
26:44:77:05	HC_ExNeu_CA1
26:46:58:04	HC_ExNeu_CA1
26:47:38:06	HC_ExNeu_CA1
26:48:78:05	HC_ExNeu_CA1
26:48:79:05	HC_ExNeu_CA1
26:48:88:04	HC_ExNeu_CA1
26:50:31:04	HC_ExNeu_CA1
26:52:12:06	HC_ExNeu_CA1
26:52:55:05	HC_ExNeu_CA1
26:54:48:06	HC_ExNeu_CA1
26:56:74:05	HC_ExNeu_CA1
26:56:81:06	HC_ExNeu_CA1
26:62:23:05	HC_ExNeu_CA1
26:67:88:04	HC_ExNeu_CA1
26:68:51:04	HC_ExNeu_CA1
26:71:32:05	HC_ExNeu_CA1
26:75:33:04	HC_ExNeu_CA1
26:78:44:05	HC_ExNeu_CA1
26:78:46:05	HC_ExNeu_CA1
26:81:51:05	HC_ExNeu_CA1
26:83:19:06	HC_ExNeu_CA1
26:85:37:04	HC_ExNeu_CA1
26:86:04:06	HC_ExNeu_CA1
26:89:51:04	HC_ExNeu_CA1
26:92:25:06	HC_ExNeu_CA1
26:93:02:05	HC_ExNeu_CA1
26:95:07:06	HC_ExNeu_CA1
27:02:46:04	HC_ExNeu_CA1
27:03:17:05	HC_ExNeu_CA1
27:04:59:05	HC_ExNeu_CA1
27:05:81:05	HC_ExNeu_CA1
27:05:90:04	HC_ExNeu_CA1
27:07:47:04	HC_ExNeu_CA1
27:08:17:05	HC_ExNeu_CA1
27:10:85:05	HC_ExNeu_CA1
27:12:48:04	HC_ExNeu_CA1
27:12:75:06	HC_ExNeu_CA1
27:14:34:05	HC_ExNeu_CA1
27:14:70:06	HC_ExNeu_CA1
27:14:78:04	HC_ExNeu_CA1
27:14:85:04	HC_ExNeu_CA1
27:19:24:06	HC_ExNeu_CA1
27:19:44:04	HC_ExNeu_CA1
27:26:69:06	HC_ExNeu_CA1
27:29:61:06	HC_ExNeu_CA1
27:31:78:05	HC_ExNeu_CA1
27:31:84:06	HC_ExNeu_CA1
27:33:43:04	HC_ExNeu_CA1
27:34:23:05	HC_ExNeu_CA1
27:38:53:06	HC_ExNeu_CA1
27:38:74:04	HC_ExNeu_CA1
27:41:78:04	HC_ExNeu_CA1
27:42:10:04	HC_ExNeu_CA1
27:43:63:04	HC_ExNeu_CA1
27:44:28:06	HC_ExNeu_CA1
27:45:36:05	HC_ExNeu_CA1
27:46:63:04	HC_ExNeu_CA1
27:46:71:04	HC_ExNeu_CA1
27:48:57:06	HC_ExNeu_CA1
27:49:23:04	HC_ExNeu_CA1
27:50:16:06	HC_ExNeu_CA1
27:55:23:04	HC_ExNeu_CA1
27:56:90:04	HC_ExNeu_CA1
27:59:37:04	HC_ExNeu_CA1
27:62:74:05	HC_ExNeu_CA1
27:63:36:04	HC_ExNeu_CA1
27:64:16:05	HC_ExNeu_CA1
27:64:93:05	HC_ExNeu_CA1
27:68:19:05	HC_ExNeu_CA1
27:68:31:06	HC_ExNeu_CA1
27:68:74:04	HC_ExNeu_CA1
27:70:04:05	HC_ExNeu_CA1
27:70:38:04	HC_ExNeu_CA1
27:71:51:06	HC_ExNeu_CA1
27:75:44:04	HC_ExNeu_CA1
27:76:31:05	HC_ExNeu_CA1
27:77:07:04	HC_ExNeu_CA1
27:77:20:04	HC_ExNeu_CA1
27:77:48:06	HC_ExNeu_CA1
27:77:76:04	HC_ExNeu_CA1
27:79:17:06	HC_ExNeu_CA1
27:81:34:05	HC_ExNeu_CA1
27:82:90:04	HC_ExNeu_CA1
27:85:04:06	HC_ExNeu_CA1
27:85:26:05	HC_ExNeu_CA1
27:89:71:04	HC_ExNeu_CA1
27:92:43:06	HC_ExNeu_CA1
27:95:20:06	HC_ExNeu_CA1
28:04:21:05	HC_ExNeu_CA1
28:10:56:05	HC_ExNeu_CA1
28:12:70:05	HC_ExNeu_CA1
28:14:81:05	HC_ExNeu_CA1
28:15:65:04	HC_ExNeu_CA1
28:21:65:05	HC_ExNeu_CA1
28:22:02:06	HC_ExNeu_CA1
28:24:33:04	HC_ExNeu_CA1
28:28:49:04	HC_ExNeu_CA1
28:29:32:05	HC_ExNeu_CA1
28:31:23:04	HC_ExNeu_CA1
28:32:70:05	HC_ExNeu_CA1
28:33:81:04	HC_ExNeu_CA1
28:40:06:05	HC_ExNeu_CA1
28:40:80:04	HC_ExNeu_CA1
28:48:31:05	HC_ExNeu_CA1
28:55:84:06	HC_ExNeu_CA1
28:56:28:05	HC_ExNeu_CA1
28:57:58:04	HC_ExNeu_CA1
28:58:53:06	HC_ExNeu_CA1
28:63:16:04	HC_ExNeu_CA1
28:64:27:04	HC_ExNeu_CA1
28:77:12:05	HC_ExNeu_CA1
28:84:17:04	HC_ExNeu_CA1
28:85:50:05	HC_ExNeu_CA1
28:86:17:04	HC_ExNeu_CA1
28:88:06:05	HC_ExNeu_CA1
28:88:46:05	HC_ExNeu_CA1
28:89:75:05	HC_ExNeu_CA1
28:91:10:06	HC_ExNeu_CA1
28:92:66:04	HC_ExNeu_CA1
29:04:26:04	HC_ExNeu_CA1
29:08:65:05	HC_ExNeu_CA1
29:08:77:05	HC_ExNeu_CA1
29:10:69:06	HC_ExNeu_CA1
29:11:30:04	HC_ExNeu_CA1
29:11:58:06	HC_ExNeu_CA1
29:17:57:05	HC_ExNeu_CA1
29:18:58:05	HC_ExNeu_CA1
29:20:12:06	HC_ExNeu_CA1
29:21:81:06	HC_ExNeu_CA1
29:22:16:04	HC_ExNeu_CA1
29:23:50:04	HC_ExNeu_CA1
29:24:28:05	HC_ExNeu_CA1
29:25:86:05	HC_ExNeu_CA1
29:28:12:06	HC_ExNeu_CA1
29:28:24:05	HC_ExNeu_CA1
29:31:65:05	HC_ExNeu_CA1
29:33:30:05	HC_ExNeu_CA1
29:36:21:06	HC_ExNeu_CA1
29:37:70:05	HC_ExNeu_CA1
29:43:56:05	HC_ExNeu_CA1
29:45:51:06	HC_ExNeu_CA1
29:48:84:05	HC_ExNeu_CA1
29:49:49:04	HC_ExNeu_CA1
29:50:65:04	HC_ExNeu_CA1
29:52:06:05	HC_ExNeu_CA1
29:52:25:05	HC_ExNeu_CA1
29:53:45:04	HC_ExNeu_CA1
29:54:50:04	HC_ExNeu_CA1
29:55:69:04	HC_ExNeu_CA1
29:56:45:04	HC_ExNeu_CA1
29:56:71:04	HC_ExNeu_CA1
29:58:34:05	HC_ExNeu_CA1
29:64:15:06	HC_ExNeu_CA1
29:64:93:04	HC_ExNeu_CA1
29:65:51:05	HC_ExNeu_CA1
29:68:06:04	HC_ExNeu_CA1
29:69:90:05	HC_ExNeu_CA1
29:72:65:05	HC_ExNeu_CA1
29:74:30:04	HC_ExNeu_CA1
29:74:84:05	HC_ExNeu_CA1
29:78:71:04	HC_ExNeu_CA1
29:84:37:05	HC_ExNeu_CA1
29:84:51:06	HC_ExNeu_CA1
29:84:93:04	HC_ExNeu_CA1
29:89:90:04	HC_ExNeu_CA1
29:93:61:06	HC_ExNeu_CA1
29:95:31:05	HC_ExNeu_CA1
30:02:10:05	HC_ExNeu_CA1
30:04:25:05	HC_ExNeu_CA1
30:17:74:04	HC_ExNeu_CA1
30:19:68:05	HC_ExNeu_CA1
30:22:15:04	HC_ExNeu_CA1
30:23:61:05	HC_ExNeu_CA1
30:24:43:05	HC_ExNeu_CA1
30:26:94:05	HC_ExNeu_CA1
30:27:55:05	HC_ExNeu_CA1
30:28:37:06	HC_ExNeu_CA1
30:31:78:04	HC_ExNeu_CA1
30:34:46:06	HC_ExNeu_CA1
30:37:78:05	HC_ExNeu_CA1
30:40:50:06	HC_ExNeu_CA1
30:42:68:05	HC_ExNeu_CA1
30:43:84:06	HC_ExNeu_CA1
30:44:19:04	HC_ExNeu_CA1
30:49:71:06	HC_ExNeu_CA1
30:50:26:04	HC_ExNeu_CA1
30:50:63:04	HC_ExNeu_CA1
30:52:46:05	HC_ExNeu_CA1
30:58:61:04	HC_ExNeu_CA1
30:69:22:05	HC_ExNeu_CA1
30:72:22:05	HC_ExNeu_CA1
30:73:50:04	HC_ExNeu_CA1
30:75:36:05	HC_ExNeu_CA1
30:75:59:04	HC_ExNeu_CA1
30:76:33:05	HC_ExNeu_CA1
30:76:74:06	HC_ExNeu_CA1
30:87:06:04	HC_ExNeu_CA1
30:89:70:04	HC_ExNeu_CA1
30:93:88:06	HC_ExNeu_CA1
30:94:65:05	HC_ExNeu_CA1
30:96:34:05	HC_ExNeu_CA1
31:04:57:04	HC_ExNeu_CA1
31:04:78:06	HC_ExNeu_CA1
31:10:33:06	HC_ExNeu_CA1
31:13:47:05	HC_ExNeu_CA1
31:14:59:05	HC_ExNeu_CA1
31:14:61:04	HC_ExNeu_CA1
31:15:10:04	HC_ExNeu_CA1
31:15:30:04	HC_ExNeu_CA1
31:16:21:05	HC_ExNeu_CA1
31:20:57:05	HC_ExNeu_CA1
31:21:33:05	HC_ExNeu_CA1
31:25:23:04	HC_ExNeu_CA1
31:26:02:04	HC_ExNeu_CA1
31:27:69:05	HC_ExNeu_CA1
31:34:06:04	HC_ExNeu_CA1
31:34:20:05	HC_ExNeu_CA1
31:36:07:05	HC_ExNeu_CA1
31:38:28:06	HC_ExNeu_CA1
31:40:94:04	HC_ExNeu_CA1
31:41:84:04	HC_ExNeu_CA1
31:44:36:05	HC_ExNeu_CA1
31:51:80:04	HC_ExNeu_CA1
31:52:04:04	HC_ExNeu_CA1
31:52:69:06	HC_ExNeu_CA1
31:61:17:04	HC_ExNeu_CA1
31:63:30:05	HC_ExNeu_CA1
31:69:28:05	HC_ExNeu_CA1
31:72:50:05	HC_ExNeu_CA1
31:75:65:06	HC_ExNeu_CA1
31:78:25:05	HC_ExNeu_CA1
31:80:75:06	HC_ExNeu_CA1
31:84:15:06	HC_ExNeu_CA1
31:84:22:05	HC_ExNeu_CA1
31:84:75:05	HC_ExNeu_CA1
31:85:69:04	HC_ExNeu_CA1
31:90:49:04	HC_ExNeu_CA1
31:95:88:06	HC_ExNeu_CA1
31:95:90:06	HC_ExNeu_CA1
32:03:61:05	HC_ExNeu_CA1
32:05:02:05	HC_ExNeu_CA1
32:07:19:04	HC_ExNeu_CA1
32:12:46:06	HC_ExNeu_CA1
32:13:75:05	HC_ExNeu_CA1
32:14:22:06	HC_ExNeu_CA1
32:17:15:06	HC_ExNeu_CA1
32:19:34:04	HC_ExNeu_CA1
32:19:86:05	HC_ExNeu_CA1
32:24:07:06	HC_ExNeu_CA1
32:30:66:05	HC_ExNeu_CA1
32:32:75:05	HC_ExNeu_CA1
32:41:36:04	HC_ExNeu_CA1
32:47:30:06	HC_ExNeu_CA1
32:48:45:04	HC_ExNeu_CA1
32:59:16:05	HC_ExNeu_CA1
32:63:48:05	HC_ExNeu_CA1
32:63:55:06	HC_ExNeu_CA1
32:70:27:06	HC_ExNeu_CA1
32:76:48:05	HC_ExNeu_CA1
32:80:84:04	HC_ExNeu_CA1
32:83:74:05	HC_ExNeu_CA1
32:84:19:05	HC_ExNeu_CA1
32:88:30:05	HC_ExNeu_CA1
32:90:51:05	HC_ExNeu_CA1
32:93:90:04	HC_ExNeu_CA1
32:95:21:04	HC_ExNeu_CA1
32:95:76:06	HC_ExNeu_CA1
32:96:68:06	HC_ExNeu_CA1
21:02:62:02	FC_ExNeu_PT
21:08:10:02	FC_ExNeu_PT
21:10:57:01	FC_ExNeu_PT
21:11:37:03	FC_ExNeu_PT
21:12:10:02	FC_ExNeu_PT
21:20:12:03	FC_ExNeu_PT
21:21:33:03	FC_ExNeu_PT
21:23:46:03	FC_ExNeu_PT
21:23:53:02	FC_ExNeu_PT
21:30:46:03	FC_ExNeu_PT
21:48:56:02	FC_ExNeu_PT
21:65:47:03	FC_ExNeu_PT
21:78:83:01	FC_ExNeu_PT
21:82:88:01	FC_ExNeu_PT
22:04:53:03	FC_ExNeu_PT
22:23:22:02	FC_ExNeu_PT
22:30:76:02	FC_ExNeu_PT
22:35:58:01	FC_ExNeu_PT
22:37:51:03	FC_ExNeu_PT
22:39:25:02	FC_ExNeu_PT
22:40:75:03	FC_ExNeu_PT
22:41:58:01	FC_ExNeu_PT
22:43:59:02	FC_ExNeu_PT
22:45:55:03	FC_ExNeu_PT
22:46:06:01	FC_ExNeu_PT
22:47:31:02	FC_ExNeu_PT
22:49:25:01	FC_ExNeu_PT
22:51:49:03	FC_ExNeu_PT
22:52:19:03	FC_ExNeu_PT
22:62:81:02	FC_ExNeu_PT
22:68:57:01	FC_ExNeu_PT
22:72:57:01	FC_ExNeu_PT
22:83:30:03	FC_ExNeu_PT
22:83:46:02	FC_ExNeu_PT
22:87:38:02	FC_ExNeu_PT
22:89:07:02	FC_ExNeu_PT
22:91:08:01	FC_ExNeu_PT
23:03:84:02	FC_ExNeu_PT
23:09:86:02	FC_ExNeu_PT
23:12:94:03	FC_ExNeu_PT
23:16:23:01	FC_ExNeu_PT
23:25:48:02	FC_ExNeu_PT
23:25:77:02	FC_ExNeu_PT
23:27:66:01	FC_ExNeu_PT
23:29:58:03	FC_ExNeu_PT
23:29:68:01	FC_ExNeu_PT
23:43:17:03	FC_ExNeu_PT
23:43:51:02	FC_ExNeu_PT
23:53:78:02	FC_ExNeu_PT
23:70:07:02	FC_ExNeu_PT
23:85:12:03	FC_ExNeu_PT
23:86:25:04	FC_ExNeu_PT
24:03:53:01	FC_ExNeu_PT
24:09:76:01	FC_ExNeu_PT
24:20:34:02	FC_ExNeu_PT
24:22:93:02	FC_ExNeu_PT
24:27:33:01	FC_ExNeu_PT
24:27:80:01	FC_ExNeu_PT
24:30:47:01	FC_ExNeu_PT
24:37:39:01	FC_ExNeu_PT
24:38:61:01	FC_ExNeu_PT
24:39:56:02	FC_ExNeu_PT
24:46:77:02	FC_ExNeu_PT
24:49:49:02	FC_ExNeu_PT
24:54:04:02	FC_ExNeu_PT
24:57:30:01	FC_ExNeu_PT
24:57:44:01	FC_ExNeu_PT
24:62:20:01	FC_ExNeu_PT
24:64:51:03	FC_ExNeu_PT
24:70:93:02	FC_ExNeu_PT
24:75:28:02	FC_ExNeu_PT
24:88:66:01	FC_ExNeu_PT
25:10:46:02	FC_ExNeu_PT
25:13:46:01	FC_ExNeu_PT
25:15:20:01	FC_ExNeu_PT
25:35:50:02	FC_ExNeu_PT
25:37:56:01	FC_ExNeu_PT
25:40:38:02	FC_ExNeu_PT
25:45:66:01	FC_ExNeu_PT
25:47:28:03	FC_ExNeu_PT
25:51:21:01	FC_ExNeu_PT
25:51:36:01	FC_ExNeu_PT
25:52:45:01	FC_ExNeu_PT
25:63:37:03	FC_ExNeu_PT
25:63:43:02	FC_ExNeu_PT
25:71:28:02	FC_ExNeu_PT
25:73:10:01	FC_ExNeu_PT
25:75:88:02	FC_ExNeu_PT
25:82:81:01	FC_ExNeu_PT
25:91:08:03	FC_ExNeu_PT
26:02:49:02	FC_ExNeu_PT
26:08:63:02	FC_ExNeu_PT
26:10:10:02	FC_ExNeu_PT
26:11:50:01	FC_ExNeu_PT
26:16:85:01	FC_ExNeu_PT
26:17:08:01	FC_ExNeu_PT
26:19:81:03	FC_ExNeu_PT
26:24:08:02	FC_ExNeu_PT
26:31:63:01	FC_ExNeu_PT
26:32:76:02	FC_ExNeu_PT
26:34:38:01	FC_ExNeu_PT
26:35:84:03	FC_ExNeu_PT
26:36:10:02	FC_ExNeu_PT
26:36:17:03	FC_ExNeu_PT
26:37:27:02	FC_ExNeu_PT
26:40:10:02	FC_ExNeu_PT
26:43:21:03	FC_ExNeu_PT
26:47:30:02	FC_ExNeu_PT
26:48:74:02	FC_ExNeu_PT
26:52:81:01	FC_ExNeu_PT
26:63:74:01	FC_ExNeu_PT
26:93:46:01	FC_ExNeu_PT
26:94:51:01	FC_ExNeu_PT
27:10:37:03	FC_ExNeu_PT
27:12:25:01	FC_ExNeu_PT
27:22:62:01	FC_ExNeu_PT
27:24:57:03	FC_ExNeu_PT
27:24:74:01	FC_ExNeu_PT
27:30:67:01	FC_ExNeu_PT
27:32:07:03	FC_ExNeu_PT
27:34:92:02	FC_ExNeu_PT
27:38:90:02	FC_ExNeu_PT
27:40:63:03	FC_ExNeu_PT
27:43:04:02	FC_ExNeu_PT
27:56:24:02	FC_ExNeu_PT
27:60:24:02	FC_ExNeu_PT
27:71:25:03	FC_ExNeu_PT
27:73:36:03	FC_ExNeu_PT
27:86:22:03	FC_ExNeu_PT
27:89:80:03	FC_ExNeu_PT
27:91:43:05	FC_ExNeu_PT
28:03:75:01	FC_ExNeu_PT
28:05:84:01	FC_ExNeu_PT
28:10:75:03	FC_ExNeu_PT
28:21:19:02	FC_ExNeu_PT
28:21:77:01	FC_ExNeu_PT
28:23:33:02	FC_ExNeu_PT
28:34:90:01	FC_ExNeu_PT
28:37:50:03	FC_ExNeu_PT
28:43:75:01	FC_ExNeu_PT
28:43:85:01	FC_ExNeu_PT
28:52:59:03	FC_ExNeu_PT
28:60:21:02	FC_ExNeu_PT
28:67:37:02	FC_ExNeu_PT
28:67:56:03	FC_ExNeu_PT
28:78:34:03	FC_ExNeu_PT
28:81:63:02	FC_ExNeu_PT
28:89:43:03	FC_ExNeu_PT
28:90:48:01	FC_ExNeu_PT
28:96:53:01	FC_ExNeu_PT
29:14:45:03	FC_ExNeu_PT
29:23:92:01	FC_ExNeu_PT
29:26:53:03	FC_ExNeu_PT
29:45:62:03	FC_ExNeu_PT
29:48:72:02	FC_ExNeu_PT
29:50:22:02	FC_ExNeu_PT
29:57:32:01	FC_ExNeu_PT
29:57:48:02	FC_ExNeu_PT
29:69:48:01	FC_ExNeu_PT
29:73:79:03	FC_ExNeu_PT
29:74:58:01	FC_ExNeu_PT
29:75:30:01	FC_ExNeu_PT
29:76:76:01	FC_ExNeu_PT
29:76:81:03	FC_ExNeu_PT
29:84:59:02	FC_ExNeu_PT
29:85:71:01	FC_ExNeu_PT
29:87:50:03	FC_ExNeu_PT
29:94:71:03	FC_ExNeu_PT
30:02:24:01	FC_ExNeu_PT
30:03:30:01	FC_ExNeu_PT
30:10:49:03	FC_ExNeu_PT
30:10:83:01	FC_ExNeu_PT
30:11:94:01	FC_ExNeu_PT
30:17:59:03	FC_ExNeu_PT
30:39:27:01	FC_ExNeu_PT
30:50:50:01	FC_ExNeu_PT
30:52:44:01	FC_ExNeu_PT
30:55:21:02	FC_ExNeu_PT
30:56:26:03	FC_ExNeu_PT
30:70:43:03	FC_ExNeu_PT
30:70:86:03	FC_ExNeu_PT
30:74:45:03	FC_ExNeu_PT
30:76:58:01	FC_ExNeu_PT
30:80:51:01	FC_ExNeu_PT
30:81:05:01	FC_ExNeu_PT
30:81:83:01	FC_ExNeu_PT
30:82:86:02	FC_ExNeu_PT
30:84:36:02	FC_ExNeu_PT
30:94:56:02	FC_ExNeu_PT
31:12:58:03	FC_ExNeu_PT
31:19:74:01	FC_ExNeu_PT
31:27:66:02	FC_ExNeu_PT
31:30:04:02	FC_ExNeu_PT
31:40:38:03	FC_ExNeu_PT
31:42:09:03	FC_ExNeu_PT
31:51:59:02	FC_ExNeu_PT
31:54:17:02	FC_ExNeu_PT
31:56:72:02	FC_ExNeu_PT
31:60:85:02	FC_ExNeu_PT
31:61:56:03	FC_ExNeu_PT
31:62:58:01	FC_ExNeu_PT
31:87:15:02	FC_ExNeu_PT
31:89:94:01	FC_ExNeu_PT
31:90:80:03	FC_ExNeu_PT
32:07:26:02	FC_ExNeu_PT
32:09:36:02	FC_ExNeu_PT
32:12:25:03	FC_ExNeu_PT
32:14:32:02	FC_ExNeu_PT
32:15:32:02	FC_ExNeu_PT
32:24:47:02	FC_ExNeu_PT
32:25:47:02	FC_ExNeu_PT
32:26:70:03	FC_ExNeu_PT
32:27:15:01	FC_ExNeu_PT
32:48:23:03	FC_ExNeu_PT
32:49:49:03	FC_ExNeu_PT
32:88:10:03	FC_ExNeu_PT
32:88:27:01	FC_ExNeu_PT
32:92:79:03	FC_ExNeu_PT
32:95:50:02	FC_ExNeu_PT
21:03:19:05	HC_ExNeu_DG
21:06:90:04	HC_ExNeu_DG
21:08:50:04	HC_ExNeu_DG
21:08:66:05	HC_ExNeu_DG
21:14:34:05	HC_ExNeu_DG
21:31:58:06	HC_ExNeu_DG
21:34:75:05	HC_ExNeu_DG
21:36:07:06	HC_ExNeu_DG
21:38:88:05	HC_ExNeu_DG
21:39:88:05	HC_ExNeu_DG
21:40:78:05	HC_ExNeu_DG
21:44:07:05	HC_ExNeu_DG
21:51:49:04	HC_ExNeu_DG
21:54:15:05	HC_ExNeu_DG
21:58:78:04	HC_ExNeu_DG
21:61:49:04	HC_ExNeu_DG
21:63:05:04	HC_ExNeu_DG
21:66:49:05	HC_ExNeu_DG
21:67:34:05	HC_ExNeu_DG
21:71:55:04	HC_ExNeu_DG
21:71:63:06	HC_ExNeu_DG
21:72:30:05	HC_ExNeu_DG
21:73:56:05	HC_ExNeu_DG
21:82:75:04	HC_ExNeu_DG
21:93:66:04	HC_ExNeu_DG
21:95:56:04	HC_ExNeu_DG
21:96:22:05	HC_ExNeu_DG
21:96:79:04	HC_ExNeu_DG
22:06:05:06	HC_ExNeu_DG
22:31:66:06	HC_ExNeu_DG
22:33:06:05	HC_ExNeu_DG
22:40:50:05	HC_ExNeu_DG
22:61:27:04	HC_ExNeu_DG
22:68:45:04	HC_ExNeu_DG
22:73:38:05	HC_ExNeu_DG
22:84:56:04	HC_ExNeu_DG
23:10:51:04	HC_ExNeu_DG
23:32:32:04	HC_ExNeu_DG
23:43:16:04	HC_ExNeu_DG
23:48:32:05	HC_ExNeu_DG
23:51:75:04	HC_ExNeu_DG
23:60:19:05	HC_ExNeu_DG
23:71:43:05	HC_ExNeu_DG
24:02:49:06	HC_ExNeu_DG
24:06:38:05	HC_ExNeu_DG
24:06:83:05	HC_ExNeu_DG
24:07:19:04	HC_ExNeu_DG
24:09:28:04	HC_ExNeu_DG
24:10:68:04	HC_ExNeu_DG
24:21:17:04	HC_ExNeu_DG
24:30:33:06	HC_ExNeu_DG
24:31:23:04	HC_ExNeu_DG
24:32:37:06	HC_ExNeu_DG
24:42:28:05	HC_ExNeu_DG
24:49:65:04	HC_ExNeu_DG
24:52:20:06	HC_ExNeu_DG
24:54:02:05	HC_ExNeu_DG
24:67:76:06	HC_ExNeu_DG
24:74:84:04	HC_ExNeu_DG
24:78:07:05	HC_ExNeu_DG
24:80:15:05	HC_ExNeu_DG
24:85:12:06	HC_ExNeu_DG
24:88:55:04	HC_ExNeu_DG
24:93:31:04	HC_ExNeu_DG
24:93:68:04	HC_ExNeu_DG
24:96:79:05	HC_ExNeu_DG
25:11:46:06	HC_ExNeu_DG
25:13:70:04	HC_ExNeu_DG
25:17:56:04	HC_ExNeu_DG
25:18:25:04	HC_ExNeu_DG
25:20:45:06	HC_ExNeu_DG
25:32:71:04	HC_ExNeu_DG
25:41:50:04	HC_ExNeu_DG
25:44:57:06	HC_ExNeu_DG
25:51:76:05	HC_ExNeu_DG
25:59:65:04	HC_ExNeu_DG
25:64:26:05	HC_ExNeu_DG
25:64:45:06	HC_ExNeu_DG
25:64:85:06	HC_ExNeu_DG
25:69:83:04	HC_ExNeu_DG
25:74:79:05	HC_ExNeu_DG
25:77:20:04	HC_ExNeu_DG
25:90:08:04	HC_ExNeu_DG
25:93:62:05	HC_ExNeu_DG
25:94:77:05	HC_ExNeu_DG
25:95:63:05	HC_ExNeu_DG
26:06:90:04	HC_ExNeu_DG
26:07:67:04	HC_ExNeu_DG
26:08:93:04	HC_ExNeu_DG
26:10:84:05	HC_ExNeu_DG
26:12:31:06	HC_ExNeu_DG
26:12:44:05	HC_ExNeu_DG
26:20:05:05	HC_ExNeu_DG
26:22:57:05	HC_ExNeu_DG
26:27:25:04	HC_ExNeu_DG
26:28:05:05	HC_ExNeu_DG
26:34:23:05	HC_ExNeu_DG
26:34:30:05	HC_ExNeu_DG
26:43:33:06	HC_ExNeu_DG
26:44:81:05	HC_ExNeu_DG
26:46:12:05	HC_ExNeu_DG
26:54:05:05	HC_ExNeu_DG
26:58:16:06	HC_ExNeu_DG
26:59:58:04	HC_ExNeu_DG
26:61:38:06	HC_ExNeu_DG
26:61:77:06	HC_ExNeu_DG
26:66:20:06	HC_ExNeu_DG
26:71:51:04	HC_ExNeu_DG
26:78:56:06	HC_ExNeu_DG
26:83:07:04	HC_ExNeu_DG
26:84:02:06	HC_ExNeu_DG
26:84:17:05	HC_ExNeu_DG
26:89:47:05	HC_ExNeu_DG
26:92:78:06	HC_ExNeu_DG
26:96:50:05	HC_ExNeu_DG
27:03:50:05	HC_ExNeu_DG
27:05:53:05	HC_ExNeu_DG
27:06:02:04	HC_ExNeu_DG
27:06:30:05	HC_ExNeu_DG
27:10:51:04	HC_ExNeu_DG
27:10:79:04	HC_ExNeu_DG
27:18:24:04	HC_ExNeu_DG
27:20:80:06	HC_ExNeu_DG
27:22:76:05	HC_ExNeu_DG
27:23:83:04	HC_ExNeu_DG
27:26:20:04	HC_ExNeu_DG
27:27:75:06	HC_ExNeu_DG
27:31:90:06	HC_ExNeu_DG
27:33:31:05	HC_ExNeu_DG
27:35:07:04	HC_ExNeu_DG
27:35:75:05	HC_ExNeu_DG
27:37:49:05	HC_ExNeu_DG
27:44:15:05	HC_ExNeu_DG
27:44:36:05	HC_ExNeu_DG
27:44:59:04	HC_ExNeu_DG
27:48:76:06	HC_ExNeu_DG
27:50:28:04	HC_ExNeu_DG
27:51:16:04	HC_ExNeu_DG
27:52:24:04	HC_ExNeu_DG
27:54:56:05	HC_ExNeu_DG
27:55:85:04	HC_ExNeu_DG
27:64:33:04	HC_ExNeu_DG
27:66:38:04	HC_ExNeu_DG
27:71:28:04	HC_ExNeu_DG
27:72:26:05	HC_ExNeu_DG
27:73:49:06	HC_ExNeu_DG
27:74:43:04	HC_ExNeu_DG
27:75:80:06	HC_ExNeu_DG
27:80:71:04	HC_ExNeu_DG
27:82:37:06	HC_ExNeu_DG
27:84:38:04	HC_ExNeu_DG
27:85:16:06	HC_ExNeu_DG
27:90:56:05	HC_ExNeu_DG
27:92:78:06	HC_ExNeu_DG
27:95:26:05	HC_ExNeu_DG
28:03:05:05	HC_ExNeu_DG
28:03:19:05	HC_ExNeu_DG
28:11:70:05	HC_ExNeu_DG
28:16:77:06	HC_ExNeu_DG
28:16:93:04	HC_ExNeu_DG
28:22:65:05	HC_ExNeu_DG
28:23:45:05	HC_ExNeu_DG
28:25:78:04	HC_ExNeu_DG
28:28:28:04	HC_ExNeu_DG
28:29:55:05	HC_ExNeu_DG
28:29:65:04	HC_ExNeu_DG
28:31:45:04	HC_ExNeu_DG
28:31:57:05	HC_ExNeu_DG
28:31:93:04	HC_ExNeu_DG
28:32:58:06	HC_ExNeu_DG
28:37:62:05	HC_ExNeu_DG
28:42:24:05	HC_ExNeu_DG
28:47:93:05	HC_ExNeu_DG
28:48:94:04	HC_ExNeu_DG
28:52:85:05	HC_ExNeu_DG
28:56:63:04	HC_ExNeu_DG
28:56:83:05	HC_ExNeu_DG
28:59:51:06	HC_ExNeu_DG
28:67:63:04	HC_ExNeu_DG
28:83:78:04	HC_ExNeu_DG
28:88:94:04	HC_ExNeu_DG
28:91:23:06	HC_ExNeu_DG
28:95:38:04	HC_ExNeu_DG
29:02:31:06	HC_ExNeu_DG
29:02:51:06	HC_ExNeu_DG
29:03:47:05	HC_ExNeu_DG
29:03:68:05	HC_ExNeu_DG
29:03:77:05	HC_ExNeu_DG
29:04:08:05	HC_ExNeu_DG
29:05:46:04	HC_ExNeu_DG
29:05:51:06	HC_ExNeu_DG
29:05:55:05	HC_ExNeu_DG
29:05:68:04	HC_ExNeu_DG
29:09:19:04	HC_ExNeu_DG
29:10:51:04	HC_ExNeu_DG
29:13:30:04	HC_ExNeu_DG
29:15:10:04	HC_ExNeu_DG
29:16:51:04	HC_ExNeu_DG
29:17:27:04	HC_ExNeu_DG
29:18:74:04	HC_ExNeu_DG
29:19:56:04	HC_ExNeu_DG
29:20:22:05	HC_ExNeu_DG
29:20:59:04	HC_ExNeu_DG
29:21:12:05	HC_ExNeu_DG
29:23:24:05	HC_ExNeu_DG
29:25:56:05	HC_ExNeu_DG
29:27:12:05	HC_ExNeu_DG
29:27:22:05	HC_ExNeu_DG
29:27:31:04	HC_ExNeu_DG
29:33:80:05	HC_ExNeu_DG
29:41:48:06	HC_ExNeu_DG
29:43:16:04	HC_ExNeu_DG
29:43:25:04	HC_ExNeu_DG
29:45:85:04	HC_ExNeu_DG
29:47:37:04	HC_ExNeu_DG
29:49:79:06	HC_ExNeu_DG
29:53:65:04	HC_ExNeu_DG
29:54:15:04	HC_ExNeu_DG
29:56:63:06	HC_ExNeu_DG
29:66:17:06	HC_ExNeu_DG
29:66:23:06	HC_ExNeu_DG
29:68:66:04	HC_ExNeu_DG
29:68:88:05	HC_ExNeu_DG
29:69:26:05	HC_ExNeu_DG
29:71:31:04	HC_ExNeu_DG
29:71:31:06	HC_ExNeu_DG
29:72:37:05	HC_ExNeu_DG
29:81:50:04	HC_ExNeu_DG
29:83:43:05	HC_ExNeu_DG
29:86:93:05	HC_ExNeu_DG
29:87:05:06	HC_ExNeu_DG
29:88:48:05	HC_ExNeu_DG
29:88:93:06	HC_ExNeu_DG
29:94:26:05	HC_ExNeu_DG
29:95:78:04	HC_ExNeu_DG
29:96:10:06	HC_ExNeu_DG
30:05:69:06	HC_ExNeu_DG
30:08:05:04	HC_ExNeu_DG
30:09:22:05	HC_ExNeu_DG
30:10:37:04	HC_ExNeu_DG
30:11:22:04	HC_ExNeu_DG
30:12:46:04	HC_ExNeu_DG
30:12:49:05	HC_ExNeu_DG
30:15:77:04	HC_ExNeu_DG
30:16:44:05	HC_ExNeu_DG
30:17:76:05	HC_ExNeu_DG
30:19:37:04	HC_ExNeu_DG
30:21:47:05	HC_ExNeu_DG
30:21:55:06	HC_ExNeu_DG
30:21:59:04	HC_ExNeu_DG
30:22:10:04	HC_ExNeu_DG
30:22:12:05	HC_ExNeu_DG
30:23:16:06	HC_ExNeu_DG
30:23:31:05	HC_ExNeu_DG
30:23:63:06	HC_ExNeu_DG
30:25:05:04	HC_ExNeu_DG
30:25:21:05	HC_ExNeu_DG
30:25:34:04	HC_ExNeu_DG
30:26:83:04	HC_ExNeu_DG
30:28:51:05	HC_ExNeu_DG
30:28:75:06	HC_ExNeu_DG
30:32:15:04	HC_ExNeu_DG
30:33:79:05	HC_ExNeu_DG
30:37:37:04	HC_ExNeu_DG
30:40:28:05	HC_ExNeu_DG
30:42:62:05	HC_ExNeu_DG
30:42:90:05	HC_ExNeu_DG
30:43:47:05	HC_ExNeu_DG
30:43:63:04	HC_ExNeu_DG
30:47:21:04	HC_ExNeu_DG
30:48:06:05	HC_ExNeu_DG
30:49:08:04	HC_ExNeu_DG
30:49:59:04	HC_ExNeu_DG
30:51:31:06	HC_ExNeu_DG
30:54:16:05	HC_ExNeu_DG
30:54:84:04	HC_ExNeu_DG
30:56:63:06	HC_ExNeu_DG
30:61:62:04	HC_ExNeu_DG
30:64:71:05	HC_ExNeu_DG
30:66:84:05	HC_ExNeu_DG
30:68:07:04	HC_ExNeu_DG
30:70:75:04	HC_ExNeu_DG
30:71:31:06	HC_ExNeu_DG
30:73:07:04	HC_ExNeu_DG
30:76:33:06	HC_ExNeu_DG
30:85:56:04	HC_ExNeu_DG
30:85:75:05	HC_ExNeu_DG
30:86:79:05	HC_ExNeu_DG
30:90:38:04	HC_ExNeu_DG
30:92:59:04	HC_ExNeu_DG
30:93:08:05	HC_ExNeu_DG
30:94:79:04	HC_ExNeu_DG
30:95:66:06	HC_ExNeu_DG
31:02:27:04	HC_ExNeu_DG
31:04:66:05	HC_ExNeu_DG
31:04:68:06	HC_ExNeu_DG
31:09:16:05	HC_ExNeu_DG
31:09:53:04	HC_ExNeu_DG
31:10:51:06	HC_ExNeu_DG
31:12:85:04	HC_ExNeu_DG
31:13:71:05	HC_ExNeu_DG
31:13:94:06	HC_ExNeu_DG
31:14:37:04	HC_ExNeu_DG
31:15:38:04	HC_ExNeu_DG
31:18:75:05	HC_ExNeu_DG
31:20:12:06	HC_ExNeu_DG
31:26:84:04	HC_ExNeu_DG
31:27:20:06	HC_ExNeu_DG
31:28:62:04	HC_ExNeu_DG
31:28:76:06	HC_ExNeu_DG
31:32:76:04	HC_ExNeu_DG
31:33:88:04	HC_ExNeu_DG
31:34:38:04	HC_ExNeu_DG
31:35:46:04	HC_ExNeu_DG
31:36:77:05	HC_ExNeu_DG
31:38:17:04	HC_ExNeu_DG
31:38:17:05	HC_ExNeu_DG
31:39:16:05	HC_ExNeu_DG
31:39:66:04	HC_ExNeu_DG
31:40:62:05	HC_ExNeu_DG
31:40:70:04	HC_ExNeu_DG
31:40:88:04	HC_ExNeu_DG
31:43:36:05	HC_ExNeu_DG
31:44:24:05	HC_ExNeu_DG
31:49:83:04	HC_ExNeu_DG
31:50:07:05	HC_ExNeu_DG
31:50:19:05	HC_ExNeu_DG
31:50:37:06	HC_ExNeu_DG
31:51:38:06	HC_ExNeu_DG
31:51:83:04	HC_ExNeu_DG
31:54:77:05	HC_ExNeu_DG
31:59:70:05	HC_ExNeu_DG
31:60:30:05	HC_ExNeu_DG
31:64:12:05	HC_ExNeu_DG
31:65:79:04	HC_ExNeu_DG
31:67:76:05	HC_ExNeu_DG
31:68:28:04	HC_ExNeu_DG
31:69:08:04	HC_ExNeu_DG
31:73:34:05	HC_ExNeu_DG
31:74:15:05	HC_ExNeu_DG
31:75:28:04	HC_ExNeu_DG
31:75:93:05	HC_ExNeu_DG
31:79:76:04	HC_ExNeu_DG
31:84:93:04	HC_ExNeu_DG
31:91:02:05	HC_ExNeu_DG
31:92:75:06	HC_ExNeu_DG
31:95:36:05	HC_ExNeu_DG
31:95:88:04	HC_ExNeu_DG
32:02:33:05	HC_ExNeu_DG
32:06:71:05	HC_ExNeu_DG
32:06:90:04	HC_ExNeu_DG
32:07:93:05	HC_ExNeu_DG
32:13:21:04	HC_ExNeu_DG
32:16:05:05	HC_ExNeu_DG
32:19:69:05	HC_ExNeu_DG
32:21:08:05	HC_ExNeu_DG
32:26:85:04	HC_ExNeu_DG
32:27:61:05	HC_ExNeu_DG
32:28:55:05	HC_ExNeu_DG
32:30:62:05	HC_ExNeu_DG
32:33:34:06	HC_ExNeu_DG
32:33:65:04	HC_ExNeu_DG
32:34:21:04	HC_ExNeu_DG
32:35:63:04	HC_ExNeu_DG
32:42:68:05	HC_ExNeu_DG
32:43:04:06	HC_ExNeu_DG
32:43:83:05	HC_ExNeu_DG
32:44:02:04	HC_ExNeu_DG
32:47:22:04	HC_ExNeu_DG
32:48:20:05	HC_ExNeu_DG
32:50:86:04	HC_ExNeu_DG
32:54:19:05	HC_ExNeu_DG
32:54:22:06	HC_ExNeu_DG
32:55:22:05	HC_ExNeu_DG
32:56:92:06	HC_ExNeu_DG
32:58:32:04	HC_ExNeu_DG
32:58:90:05	HC_ExNeu_DG
32:59:26:05	HC_ExNeu_DG
32:60:70:04	HC_ExNeu_DG
32:61:45:06	HC_ExNeu_DG
32:66:62:04	HC_ExNeu_DG
32:68:93:04	HC_ExNeu_DG
32:70:61:05	HC_ExNeu_DG
32:71:45:04	HC_ExNeu_DG
32:71:81:05	HC_ExNeu_DG
32:74:45:04	HC_ExNeu_DG
32:75:19:05	HC_ExNeu_DG
32:81:25:06	HC_ExNeu_DG
32:82:27:05	HC_ExNeu_DG
32:83:92:04	HC_ExNeu_DG
32:84:75:04	HC_ExNeu_DG
32:84:77:04	HC_ExNeu_DG
32:86:17:04	HC_ExNeu_DG
32:86:36:06	HC_ExNeu_DG
32:91:49:04	HC_ExNeu_DG
32:93:53:06	HC_ExNeu_DG
21:09:78:02	BR_InNeu_CGE
21:25:16:04	BR_InNeu_CGE
21:27:36:01	BR_InNeu_CGE
21:27:86:04	BR_InNeu_CGE
21:31:26:04	BR_InNeu_CGE
21:40:06:04	BR_InNeu_CGE
21:43:30:06	BR_InNeu_CGE
21:53:53:01	BR_InNeu_CGE
21:57:53:03	BR_InNeu_CGE
21:70:33:05	BR_InNeu_CGE
22:18:55:04	BR_InNeu_CGE
22:22:36:04	BR_InNeu_CGE
22:26:44:05	BR_InNeu_CGE
22:28:63:01	BR_InNeu_CGE
22:52:81:06	BR_InNeu_CGE
22:56:83:05	BR_InNeu_CGE
22:59:63:05	BR_InNeu_CGE
22:73:59:04	BR_InNeu_CGE
22:83:25:06	BR_InNeu_CGE
22:94:48:01	BR_InNeu_CGE
22:95:53:04	BR_InNeu_CGE
23:25:77:06	BR_InNeu_CGE
23:36:59:01	BR_InNeu_CGE
23:48:43:01	BR_InNeu_CGE
24:05:75:02	BR_InNeu_CGE
24:09:02:01	BR_InNeu_CGE
24:13:80:04	BR_InNeu_CGE
24:20:66:06	BR_InNeu_CGE
24:21:55:04	BR_InNeu_CGE
24:25:16:05	BR_InNeu_CGE
24:26:22:01	BR_InNeu_CGE
24:40:44:06	BR_InNeu_CGE
24:40:77:01	BR_InNeu_CGE
24:42:65:06	BR_InNeu_CGE
24:42:75:06	BR_InNeu_CGE
24:43:88:04	BR_InNeu_CGE
24:48:68:04	BR_InNeu_CGE
24:54:53:02	BR_InNeu_CGE
24:56:86:04	BR_InNeu_CGE
24:58:23:02	BR_InNeu_CGE
24:67:49:04	BR_InNeu_CGE
24:69:17:02	BR_InNeu_CGE
24:86:36:04	BR_InNeu_CGE
24:86:43:01	BR_InNeu_CGE
24:87:71:04	BR_InNeu_CGE
24:95:79:05	BR_InNeu_CGE
24:96:50:05	BR_InNeu_CGE
25:04:37:01	BR_InNeu_CGE
25:18:25:01	BR_InNeu_CGE
25:18:75:01	BR_InNeu_CGE
25:26:79:04	BR_InNeu_CGE
25:42:30:04	BR_InNeu_CGE
25:43:32:01	BR_InNeu_CGE
25:50:47:04	BR_InNeu_CGE
25:50:76:02	BR_InNeu_CGE
25:56:81:01	BR_InNeu_CGE
25:67:38:04	BR_InNeu_CGE
25:74:94:05	BR_InNeu_CGE
25:89:63:05	BR_InNeu_CGE
26:09:77:05	BR_InNeu_CGE
26:21:36:06	BR_InNeu_CGE
26:26:30:04	BR_InNeu_CGE
26:27:55:04	BR_InNeu_CGE
26:31:36:06	BR_InNeu_CGE
26:32:88:06	BR_InNeu_CGE
26:35:84:02	BR_InNeu_CGE
26:38:47:04	BR_InNeu_CGE
26:48:90:05	BR_InNeu_CGE
26:51:12:05	BR_InNeu_CGE
26:54:25:05	BR_InNeu_CGE
26:54:88:06	BR_InNeu_CGE
26:67:70:01	BR_InNeu_CGE
26:73:21:03	BR_InNeu_CGE
26:77:94:01	BR_InNeu_CGE
26:82:38:05	BR_InNeu_CGE
26:89:27:04	BR_InNeu_CGE
27:05:68:04	BR_InNeu_CGE
27:06:17:06	BR_InNeu_CGE
27:11:62:02	BR_InNeu_CGE
27:17:21:04	BR_InNeu_CGE
27:18:74:04	BR_InNeu_CGE
27:21:04:02	BR_InNeu_CGE
27:23:31:06	BR_InNeu_CGE
27:23:93:02	BR_InNeu_CGE
27:30:34:01	BR_InNeu_CGE
27:30:45:05	BR_InNeu_CGE
27:30:59:04	BR_InNeu_CGE
27:42:02:05	BR_InNeu_CGE
27:48:06:04	BR_InNeu_CGE
27:51:08:02	BR_InNeu_CGE
27:57:12:03	BR_InNeu_CGE
27:67:16:04	BR_InNeu_CGE
27:80:36:04	BR_InNeu_CGE
27:95:79:04	BR_InNeu_CGE
28:21:59:05	BR_InNeu_CGE
28:44:17:03	BR_InNeu_CGE
28:45:46:02	BR_InNeu_CGE
28:84:37:01	BR_InNeu_CGE
28:90:47:02	BR_InNeu_CGE
29:13:94:02	BR_InNeu_CGE
29:34:49:06	BR_InNeu_CGE
29:51:61:03	BR_InNeu_CGE
29:52:30:05	BR_InNeu_CGE
29:55:53:04	BR_InNeu_CGE
29:58:86:05	BR_InNeu_CGE
29:62:83:05	BR_InNeu_CGE
29:91:08:02	BR_InNeu_CGE
29:91:56:01	BR_InNeu_CGE
29:92:20:04	BR_InNeu_CGE
29:94:32:03	BR_InNeu_CGE
30:03:31:05	BR_InNeu_CGE
30:04:69:01	BR_InNeu_CGE
30:21:08:01	BR_InNeu_CGE
30:23:02:02	BR_InNeu_CGE
30:27:19:01	BR_InNeu_CGE
30:38:27:06	BR_InNeu_CGE
30:53:37:03	BR_InNeu_CGE
30:59:26:01	BR_InNeu_CGE
30:67:63:01	BR_InNeu_CGE
30:75:44:04	BR_InNeu_CGE
30:77:31:05	BR_InNeu_CGE
30:77:56:05	BR_InNeu_CGE
30:89:56:04	BR_InNeu_CGE
31:06:28:03	BR_InNeu_CGE
31:10:80:01	BR_InNeu_CGE
31:11:62:01	BR_InNeu_CGE
31:16:90:05	BR_InNeu_CGE
31:23:51:02	BR_InNeu_CGE
31:25:02:02	BR_InNeu_CGE
31:28:90:04	BR_InNeu_CGE
31:36:66:05	BR_InNeu_CGE
31:39:19:04	BR_InNeu_CGE
31:40:28:03	BR_InNeu_CGE
31:40:44:06	BR_InNeu_CGE
31:43:37:03	BR_InNeu_CGE
31:45:02:05	BR_InNeu_CGE
31:51:44:05	BR_InNeu_CGE
31:63:57:02	BR_InNeu_CGE
31:67:08:04	BR_InNeu_CGE
31:67:84:04	BR_InNeu_CGE
31:74:45:05	BR_InNeu_CGE
31:76:21:04	BR_InNeu_CGE
32:05:02:06	BR_InNeu_CGE
32:09:36:01	BR_InNeu_CGE
32:12:28:02	BR_InNeu_CGE
32:13:63:03	BR_InNeu_CGE
32:17:23:01	BR_InNeu_CGE
32:22:32:04	BR_InNeu_CGE
32:26:61:06	BR_InNeu_CGE
32:30:38:04	BR_InNeu_CGE
32:31:61:03	BR_InNeu_CGE
32:31:81:01	BR_InNeu_CGE
32:34:46:05	BR_InNeu_CGE
32:34:93:02	BR_InNeu_CGE
32:39:33:06	BR_InNeu_CGE
32:40:46:03	BR_InNeu_CGE
32:41:17:06	BR_InNeu_CGE
32:45:24:04	BR_InNeu_CGE
32:45:49:01	BR_InNeu_CGE
32:53:53:01	BR_InNeu_CGE
32:56:05:02	BR_InNeu_CGE
32:56:74:05	BR_InNeu_CGE
32:70:33:02	BR_InNeu_CGE
32:70:48:02	BR_InNeu_CGE
32:90:56:05	BR_InNeu_CGE
32:92:81:04	BR_InNeu_CGE
32:93:36:02	BR_InNeu_CGE
32:93:55:05	BR_InNeu_CGE
32:94:27:01	BR_InNeu_CGE
21:04:19:04	HC_ExNeu_CA23
21:05:37:05	HC_ExNeu_CA23
21:08:81:04	HC_ExNeu_CA23
21:13:56:06	HC_ExNeu_CA23
21:16:80:05	HC_ExNeu_CA23
21:17:28:06	HC_ExNeu_CA23
21:18:70:04	HC_ExNeu_CA23
21:19:84:06	HC_ExNeu_CA23
21:20:55:06	HC_ExNeu_CA23
21:31:16:05	HC_ExNeu_CA23
21:32:07:05	HC_ExNeu_CA23
21:34:70:05	HC_ExNeu_CA23
21:38:23:04	HC_ExNeu_CA23
21:39:19:04	HC_ExNeu_CA23
21:39:71:04	HC_ExNeu_CA23
21:42:37:05	HC_ExNeu_CA23
21:44:30:04	HC_ExNeu_CA23
21:45:93:06	HC_ExNeu_CA23
21:49:05:05	HC_ExNeu_CA23
21:55:33:05	HC_ExNeu_CA23
21:56:20:05	HC_ExNeu_CA23
21:56:65:04	HC_ExNeu_CA23
21:69:05:04	HC_ExNeu_CA23
21:72:19:04	HC_ExNeu_CA23
21:73:88:04	HC_ExNeu_CA23
21:74:53:05	HC_ExNeu_CA23
21:77:36:05	HC_ExNeu_CA23
21:77:59:05	HC_ExNeu_CA23
21:77:75:04	HC_ExNeu_CA23
21:80:77:04	HC_ExNeu_CA23
21:81:05:04	HC_ExNeu_CA23
21:84:19:05	HC_ExNeu_CA23
21:93:81:06	HC_ExNeu_CA23
22:03:05:04	HC_ExNeu_CA23
22:04:22:06	HC_ExNeu_CA23
22:06:05:05	HC_ExNeu_CA23
22:08:02:05	HC_ExNeu_CA23
22:12:80:04	HC_ExNeu_CA23
22:13:84:04	HC_ExNeu_CA23
22:14:56:06	HC_ExNeu_CA23
22:15:07:04	HC_ExNeu_CA23
22:21:02:05	HC_ExNeu_CA23
22:21:06:04	HC_ExNeu_CA23
22:22:84:04	HC_ExNeu_CA23
22:23:88:05	HC_ExNeu_CA23
22:26:05:06	HC_ExNeu_CA23
22:27:20:04	HC_ExNeu_CA23
22:32:07:04	HC_ExNeu_CA23
22:35:22:04	HC_ExNeu_CA23
22:38:32:04	HC_ExNeu_CA23
22:45:38:04	HC_ExNeu_CA23
22:47:32:04	HC_ExNeu_CA23
22:49:46:06	HC_ExNeu_CA23
22:49:50:06	HC_ExNeu_CA23
22:51:84:04	HC_ExNeu_CA23
22:52:62:04	HC_ExNeu_CA23
22:53:86:05	HC_ExNeu_CA23
22:61:36:05	HC_ExNeu_CA23
22:65:46:05	HC_ExNeu_CA23
22:65:65:06	HC_ExNeu_CA23
22:65:80:04	HC_ExNeu_CA23
22:68:93:05	HC_ExNeu_CA23
22:78:26:04	HC_ExNeu_CA23
22:78:37:05	HC_ExNeu_CA23
22:79:24:06	HC_ExNeu_CA23
22:86:63:05	HC_ExNeu_CA23
22:87:45:04	HC_ExNeu_CA23
22:90:26:04	HC_ExNeu_CA23
22:90:84:06	HC_ExNeu_CA23
23:14:19:04	HC_ExNeu_CA23
23:17:86:05	HC_ExNeu_CA23
23:22:23:05	HC_ExNeu_CA23
23:24:30:06	HC_ExNeu_CA23
23:25:43:04	HC_ExNeu_CA23
23:35:57:04	HC_ExNeu_CA23
23:42:68:04	HC_ExNeu_CA23
23:55:49:04	HC_ExNeu_CA23
23:65:12:04	HC_ExNeu_CA23
23:66:27:04	HC_ExNeu_CA23
23:68:45:05	HC_ExNeu_CA23
23:82:62:05	HC_ExNeu_CA23
23:87:81:04	HC_ExNeu_CA23
23:89:27:04	HC_ExNeu_CA23
24:04:38:04	HC_ExNeu_CA23
24:04:77:05	HC_ExNeu_CA23
24:05:48:05	HC_ExNeu_CA23
24:12:84:05	HC_ExNeu_CA23
24:13:56:05	HC_ExNeu_CA23
24:14:06:04	HC_ExNeu_CA23
24:22:61:05	HC_ExNeu_CA23
24:23:19:06	HC_ExNeu_CA23
24:24:32:04	HC_ExNeu_CA23
24:29:83:06	HC_ExNeu_CA23
24:29:86:05	HC_ExNeu_CA23
24:30:26:04	HC_ExNeu_CA23
24:31:20:06	HC_ExNeu_CA23
24:33:76:06	HC_ExNeu_CA23
24:34:19:06	HC_ExNeu_CA23
24:35:77:04	HC_ExNeu_CA23
24:40:65:04	HC_ExNeu_CA23
24:42:79:05	HC_ExNeu_CA23
24:44:75:06	HC_ExNeu_CA23
24:49:07:05	HC_ExNeu_CA23
24:51:32:05	HC_ExNeu_CA23
24:56:55:05	HC_ExNeu_CA23
24:56:59:05	HC_ExNeu_CA23
24:57:07:04	HC_ExNeu_CA23
24:57:10:06	HC_ExNeu_CA23
24:62:30:04	HC_ExNeu_CA23
24:63:94:05	HC_ExNeu_CA23
24:65:32:05	HC_ExNeu_CA23
24:65:36:05	HC_ExNeu_CA23
24:66:51:04	HC_ExNeu_CA23
24:69:15:04	HC_ExNeu_CA23
24:74:21:04	HC_ExNeu_CA23
24:74:23:04	HC_ExNeu_CA23
24:78:62:04	HC_ExNeu_CA23
24:79:68:05	HC_ExNeu_CA23
24:83:56:04	HC_ExNeu_CA23
24:83:86:06	HC_ExNeu_CA23
24:84:74:05	HC_ExNeu_CA23
24:86:05:05	HC_ExNeu_CA23
24:86:10:05	HC_ExNeu_CA23
24:87:63:05	HC_ExNeu_CA23
24:88:27:05	HC_ExNeu_CA23
24:88:86:05	HC_ExNeu_CA23
24:88:90:06	HC_ExNeu_CA23
24:91:27:06	HC_ExNeu_CA23
24:93:16:04	HC_ExNeu_CA23
24:94:49:05	HC_ExNeu_CA23
24:94:53:06	HC_ExNeu_CA23
24:95:04:05	HC_ExNeu_CA23
24:96:90:06	HC_ExNeu_CA23
25:14:85:05	HC_ExNeu_CA23
25:20:61:05	HC_ExNeu_CA23
25:23:88:05	HC_ExNeu_CA23
25:30:04:05	HC_ExNeu_CA23
25:30:19:04	HC_ExNeu_CA23
25:31:48:04	HC_ExNeu_CA23
25:36:61:05	HC_ExNeu_CA23
25:36:66:05	HC_ExNeu_CA23
25:39:46:06	HC_ExNeu_CA23
25:40:23:05	HC_ExNeu_CA23
25:41:79:05	HC_ExNeu_CA23
25:44:86:04	HC_ExNeu_CA23
25:47:19:05	HC_ExNeu_CA23
25:50:85:04	HC_ExNeu_CA23
25:53:70:05	HC_ExNeu_CA23
25:54:53:05	HC_ExNeu_CA23
25:55:83:05	HC_ExNeu_CA23
25:56:59:05	HC_ExNeu_CA23
25:57:50:04	HC_ExNeu_CA23
25:62:70:04	HC_ExNeu_CA23
25:88:55:04	HC_ExNeu_CA23
26:02:70:06	HC_ExNeu_CA23
26:03:51:04	HC_ExNeu_CA23
26:06:66:05	HC_ExNeu_CA23
26:06:68:04	HC_ExNeu_CA23
26:07:43:04	HC_ExNeu_CA23
26:07:93:05	HC_ExNeu_CA23
26:08:63:06	HC_ExNeu_CA23
26:08:79:04	HC_ExNeu_CA23
26:09:32:05	HC_ExNeu_CA23
26:09:58:04	HC_ExNeu_CA23
26:10:24:05	HC_ExNeu_CA23
26:11:37:04	HC_ExNeu_CA23
26:14:80:05	HC_ExNeu_CA23
26:15:61:05	HC_ExNeu_CA23
26:16:93:05	HC_ExNeu_CA23
26:21:47:04	HC_ExNeu_CA23
26:22:75:05	HC_ExNeu_CA23
26:22:90:04	HC_ExNeu_CA23
26:23:23:06	HC_ExNeu_CA23
26:24:06:05	HC_ExNeu_CA23
26:24:10:05	HC_ExNeu_CA23
26:24:61:06	HC_ExNeu_CA23
26:28:68:04	HC_ExNeu_CA23
26:29:53:05	HC_ExNeu_CA23
26:31:61:04	HC_ExNeu_CA23
26:33:27:05	HC_ExNeu_CA23
26:37:22:04	HC_ExNeu_CA23
26:38:38:05	HC_ExNeu_CA23
26:39:84:04	HC_ExNeu_CA23
26:45:93:04	HC_ExNeu_CA23
26:46:27:04	HC_ExNeu_CA23
26:51:80:04	HC_ExNeu_CA23
26:53:36:04	HC_ExNeu_CA23
26:53:47:04	HC_ExNeu_CA23
26:56:33:05	HC_ExNeu_CA23
26:57:50:04	HC_ExNeu_CA23
26:59:24:06	HC_ExNeu_CA23
26:63:81:04	HC_ExNeu_CA23
26:66:34:04	HC_ExNeu_CA23
26:66:57:04	HC_ExNeu_CA23
26:69:16:04	HC_ExNeu_CA23
26:71:66:05	HC_ExNeu_CA23
26:72:75:05	HC_ExNeu_CA23
26:75:56:05	HC_ExNeu_CA23
26:75:77:04	HC_ExNeu_CA23
26:81:85:05	HC_ExNeu_CA23
26:82:92:04	HC_ExNeu_CA23
26:84:46:04	HC_ExNeu_CA23
26:87:53:04	HC_ExNeu_CA23
26:88:04:05	HC_ExNeu_CA23
26:88:58:05	HC_ExNeu_CA23
26:92:27:04	HC_ExNeu_CA23
26:93:30:06	HC_ExNeu_CA23
26:93:69:04	HC_ExNeu_CA23
27:06:34:06	HC_ExNeu_CA23
27:13:22:04	HC_ExNeu_CA23
27:17:16:05	HC_ExNeu_CA23
27:17:93:04	HC_ExNeu_CA23
27:18:02:06	HC_ExNeu_CA23
27:19:50:04	HC_ExNeu_CA23
27:20:05:05	HC_ExNeu_CA23
27:21:21:05	HC_ExNeu_CA23
27:29:44:04	HC_ExNeu_CA23
27:31:68:04	HC_ExNeu_CA23
27:31:70:05	HC_ExNeu_CA23
27:32:12:05	HC_ExNeu_CA23
27:37:50:04	HC_ExNeu_CA23
27:38:16:05	HC_ExNeu_CA23
27:38:32:04	HC_ExNeu_CA23
27:42:50:05	HC_ExNeu_CA23
27:47:46:05	HC_ExNeu_CA23
27:48:76:04	HC_ExNeu_CA23
27:51:32:05	HC_ExNeu_CA23
27:53:58:06	HC_ExNeu_CA23
27:54:06:06	HC_ExNeu_CA23
27:55:19:04	HC_ExNeu_CA23
27:58:93:06	HC_ExNeu_CA23
27:62:19:05	HC_ExNeu_CA23
27:63:62:04	HC_ExNeu_CA23
27:64:27:04	HC_ExNeu_CA23
27:64:32:05	HC_ExNeu_CA23
27:65:31:04	HC_ExNeu_CA23
27:65:63:04	HC_ExNeu_CA23
27:69:65:06	HC_ExNeu_CA23
27:69:75:04	HC_ExNeu_CA23
27:71:12:04	HC_ExNeu_CA23
27:71:37:05	HC_ExNeu_CA23
27:71:57:06	HC_ExNeu_CA23
27:81:58:04	HC_ExNeu_CA23
27:81:94:04	HC_ExNeu_CA23
27:84:53:06	HC_ExNeu_CA23
27:87:81:04	HC_ExNeu_CA23
27:90:65:06	HC_ExNeu_CA23
27:92:65:06	HC_ExNeu_CA23
27:93:31:05	HC_ExNeu_CA23
27:93:37:04	HC_ExNeu_CA23
27:93:79:04	HC_ExNeu_CA23
27:96:58:06	HC_ExNeu_CA23
28:02:48:06	HC_ExNeu_CA23
28:04:86:05	HC_ExNeu_CA23
28:10:43:06	HC_ExNeu_CA23
28:12:62:06	HC_ExNeu_CA23
28:19:50:05	HC_ExNeu_CA23
28:20:51:05	HC_ExNeu_CA23
28:24:63:05	HC_ExNeu_CA23
28:26:25:04	HC_ExNeu_CA23
28:34:02:04	HC_ExNeu_CA23
28:38:15:04	HC_ExNeu_CA23
28:38:21:04	HC_ExNeu_CA23
28:39:55:04	HC_ExNeu_CA23
28:40:26:05	HC_ExNeu_CA23
28:48:65:05	HC_ExNeu_CA23
28:49:71:04	HC_ExNeu_CA23
28:52:15:05	HC_ExNeu_CA23
28:53:21:06	HC_ExNeu_CA23
28:53:63:05	HC_ExNeu_CA23
28:55:58:06	HC_ExNeu_CA23
28:56:88:04	HC_ExNeu_CA23
28:60:15:04	HC_ExNeu_CA23
28:60:86:04	HC_ExNeu_CA23
28:62:65:04	HC_ExNeu_CA23
28:64:25:05	HC_ExNeu_CA23
28:67:07:04	HC_ExNeu_CA23
28:68:46:06	HC_ExNeu_CA23
28:68:55:05	HC_ExNeu_CA23
28:71:43:05	HC_ExNeu_CA23
28:72:68:05	HC_ExNeu_CA23
28:75:27:06	HC_ExNeu_CA23
28:77:76:05	HC_ExNeu_CA23
28:77:83:05	HC_ExNeu_CA23
28:85:15:06	HC_ExNeu_CA23
28:85:68:05	HC_ExNeu_CA23
28:89:23:04	HC_ExNeu_CA23
28:90:23:04	HC_ExNeu_CA23
28:93:21:04	HC_ExNeu_CA23
28:94:74:04	HC_ExNeu_CA23
29:02:58:04	HC_ExNeu_CA23
29:03:16:06	HC_ExNeu_CA23
29:04:36:04	HC_ExNeu_CA23
29:07:17:05	HC_ExNeu_CA23
29:09:80:04	HC_ExNeu_CA23
29:13:37:05	HC_ExNeu_CA23
29:14:80:04	HC_ExNeu_CA23
29:17:26:05	HC_ExNeu_CA23
29:22:48:06	HC_ExNeu_CA23
29:26:26:06	HC_ExNeu_CA23
29:27:80:05	HC_ExNeu_CA23
29:28:06:05	HC_ExNeu_CA23
29:29:22:06	HC_ExNeu_CA23
29:29:43:05	HC_ExNeu_CA23
29:31:62:05	HC_ExNeu_CA23
29:35:52:04	HC_ExNeu_CA23
29:38:07:04	HC_ExNeu_CA23
29:45:07:06	HC_ExNeu_CA23
29:48:79:04	HC_ExNeu_CA23
29:51:71:04	HC_ExNeu_CA23
29:52:74:05	HC_ExNeu_CA23
29:53:59:05	HC_ExNeu_CA23
29:53:68:05	HC_ExNeu_CA23
29:69:17:06	HC_ExNeu_CA23
29:70:37:04	HC_ExNeu_CA23
29:74:56:05	HC_ExNeu_CA23
29:77:47:04	HC_ExNeu_CA23
29:78:79:05	HC_ExNeu_CA23
29:79:49:04	HC_ExNeu_CA23
29:81:93:06	HC_ExNeu_CA23
29:82:50:05	HC_ExNeu_CA23
29:96:33:05	HC_ExNeu_CA23
30:03:24:05	HC_ExNeu_CA23
30:04:51:04	HC_ExNeu_CA23
30:07:22:04	HC_ExNeu_CA23
30:12:37:05	HC_ExNeu_CA23
30:13:23:04	HC_ExNeu_CA23
30:16:68:04	HC_ExNeu_CA23
30:17:50:05	HC_ExNeu_CA23
30:17:66:04	HC_ExNeu_CA23
30:18:59:05	HC_ExNeu_CA23
30:20:17:06	HC_ExNeu_CA23
30:22:43:05	HC_ExNeu_CA23
30:23:32:06	HC_ExNeu_CA23
30:28:88:06	HC_ExNeu_CA23
30:32:08:04	HC_ExNeu_CA23
30:37:94:04	HC_ExNeu_CA23
30:39:77:04	HC_ExNeu_CA23
30:40:07:05	HC_ExNeu_CA23
30:41:16:04	HC_ExNeu_CA23
30:42:36:04	HC_ExNeu_CA23
30:42:53:04	HC_ExNeu_CA23
30:42:76:04	HC_ExNeu_CA23
30:46:53:04	HC_ExNeu_CA23
30:46:90:05	HC_ExNeu_CA23
30:48:05:04	HC_ExNeu_CA23
30:49:32:05	HC_ExNeu_CA23
30:49:61:04	HC_ExNeu_CA23
30:51:63:06	HC_ExNeu_CA23
30:52:71:04	HC_ExNeu_CA23
30:55:86:05	HC_ExNeu_CA23
30:61:85:05	HC_ExNeu_CA23
30:70:34:04	HC_ExNeu_CA23
30:70:45:05	HC_ExNeu_CA23
30:71:27:04	HC_ExNeu_CA23
30:71:27:05	HC_ExNeu_CA23
30:74:10:06	HC_ExNeu_CA23
30:74:43:06	HC_ExNeu_CA23
30:77:30:05	HC_ExNeu_CA23
30:82:25:04	HC_ExNeu_CA23
30:85:12:04	HC_ExNeu_CA23
30:88:23:04	HC_ExNeu_CA23
30:88:69:04	HC_ExNeu_CA23
30:91:06:04	HC_ExNeu_CA23
30:92:25:04	HC_ExNeu_CA23
30:93:45:04	HC_ExNeu_CA23
30:93:76:05	HC_ExNeu_CA23
30:93:88:05	HC_ExNeu_CA23
30:96:63:04	HC_ExNeu_CA23
31:04:12:05	HC_ExNeu_CA23
31:08:84:04	HC_ExNeu_CA23
31:12:19:04	HC_ExNeu_CA23
31:12:57:05	HC_ExNeu_CA23
31:13:31:04	HC_ExNeu_CA23
31:14:33:04	HC_ExNeu_CA23
31:15:44:05	HC_ExNeu_CA23
31:16:08:05	HC_ExNeu_CA23
31:18:44:05	HC_ExNeu_CA23
31:18:57:06	HC_ExNeu_CA23
31:20:46:05	HC_ExNeu_CA23
31:20:70:04	HC_ExNeu_CA23
31:28:38:05	HC_ExNeu_CA23
31:28:38:06	HC_ExNeu_CA23
31:29:56:06	HC_ExNeu_CA23
31:30:51:04	HC_ExNeu_CA23
31:37:90:04	HC_ExNeu_CA23
31:40:17:05	HC_ExNeu_CA23
31:40:31:06	HC_ExNeu_CA23
31:49:46:04	HC_ExNeu_CA23
31:50:69:06	HC_ExNeu_CA23
31:52:28:05	HC_ExNeu_CA23
31:52:79:04	HC_ExNeu_CA23
31:58:32:04	HC_ExNeu_CA23
31:58:81:05	HC_ExNeu_CA23
31:59:30:05	HC_ExNeu_CA23
31:61:32:04	HC_ExNeu_CA23
31:61:36:06	HC_ExNeu_CA23
31:65:32:05	HC_ExNeu_CA23
31:66:26:04	HC_ExNeu_CA23
31:69:61:04	HC_ExNeu_CA23
31:73:53:05	HC_ExNeu_CA23
31:74:70:05	HC_ExNeu_CA23
31:76:15:04	HC_ExNeu_CA23
31:77:33:04	HC_ExNeu_CA23
31:81:28:05	HC_ExNeu_CA23
31:81:57:04	HC_ExNeu_CA23
31:83:77:05	HC_ExNeu_CA23
31:85:44:05	HC_ExNeu_CA23
31:86:53:06	HC_ExNeu_CA23
31:86:55:06	HC_ExNeu_CA23
31:88:49:06	HC_ExNeu_CA23
31:92:55:04	HC_ExNeu_CA23
31:96:62:06	HC_ExNeu_CA23
32:02:84:04	HC_ExNeu_CA23
32:04:46:05	HC_ExNeu_CA23
32:06:48:06	HC_ExNeu_CA23
32:06:58:05	HC_ExNeu_CA23
32:16:93:04	HC_ExNeu_CA23
32:22:21:05	HC_ExNeu_CA23
32:24:55:05	HC_ExNeu_CA23
32:27:69:05	HC_ExNeu_CA23
32:36:12:04	HC_ExNeu_CA23
32:36:46:05	HC_ExNeu_CA23
32:37:12:04	HC_ExNeu_CA23
32:37:59:05	HC_ExNeu_CA23
32:43:48:06	HC_ExNeu_CA23
32:51:75:04	HC_ExNeu_CA23
32:55:66:05	HC_ExNeu_CA23
32:56:25:05	HC_ExNeu_CA23
32:56:57:04	HC_ExNeu_CA23
32:60:48:05	HC_ExNeu_CA23
32:61:75:04	HC_ExNeu_CA23
32:65:46:05	HC_ExNeu_CA23
32:69:50:05	HC_ExNeu_CA23
32:77:78:06	HC_ExNeu_CA23
32:78:48:05	HC_ExNeu_CA23
32:81:43:05	HC_ExNeu_CA23
32:84:38:05	HC_ExNeu_CA23
32:93:33:05	HC_ExNeu_CA23
32:95:03:05	HC_ExNeu_CA23
