# Supplementary material for: iPoLNG—An unsupervised model for the integrative analysis of single-cell multiomics data
Source: Front Genet. 2023 Feb 7;14:998504. doi: 10.3389/fgene.2023.998504 (PMC9972291; doi:10.3389/fgene.2023.998504)
Supplement: Supplementary file 3 [file DataSheet1.ZIP › Lhat.csv]

1.548460498452186584e-02	1.038844976574182510e-02	1.246264670044183731e-02	1.181083917617797852e-02	3.356980904936790466e-02	9.355365298688411713e-03	1.351916976273059845e-02	1.810246147215366364e-02	9.561191312968730927e-03	1.015468314290046692e-02	1.265445817261934280e-02	4.235040768980979919e-02	1.331679057329893112e-02	1.274113636463880539e-02	1.391478627920150757e-02	1.263886224478483200e-02	1.608046144247055054e-02	1.036222372204065323e-02	1.095033809542655945e-02	1.305432058870792389e-02	1.588265970349311829e-02	1.123689021915197372e-02	1.363915577530860901e-02	1.927806064486503601e-02	9.686981327831745148e-03	1.685758680105209351e-02	2.127610892057418823e-02	3.051548078656196594e-02	1.534414291381835938e-02	2.440710552036762238e-02	7.680593058466911316e-03	1.923014596104621887e-02	4.132126271724700928e-02	1.045542303472757339e-02	1.160256285220384598e-02	1.297637913376092911e-02	1.370323821902275085e-02	1.170334126800298691e-02	1.953716389834880829e-02	1.700374111533164978e-02	9.614098817110061646e-03	1.356531959027051926e-02	1.842166855931282043e-02	2.220758423209190369e-02	1.150440424680709839e-02	1.001344434916973114e-02	1.514622569084167480e-02	1.084810961037874222e-02	3.626190125942230225e-01	1.243129931390285492e-02
2.920950762927532196e-02	1.157852075994014740e-02	1.137709990143775940e-02	1.727941259741783142e-02	2.606756426393985748e-02	1.384669076651334763e-02	1.520475093275308609e-02	1.753534376621246338e-02	1.170944888144731522e-02	1.049316115677356720e-02	1.457865349948406219e-02	4.016438126564025879e-02	1.193812582641839981e-02	1.472460851073265076e-02	1.402784790843725204e-02	1.356888376176357269e-02	1.451880950480699539e-02	1.309858728200197220e-02	1.445325277745723724e-02	1.083813793957233429e-02	1.508640963584184647e-02	1.744236052036285400e-02	1.184126548469066620e-02	2.025301940739154816e-02	1.566743664443492889e-02	1.237528119236230850e-02	2.689776383340358734e-02	1.435534469783306122e-02	1.504871807992458344e-02	1.228720042854547501e-02	1.134791038930416107e-02	8.600738830864429474e-03	2.034702152013778687e-02	1.301787141710519791e-02	1.285975612699985504e-02	5.040582269430160522e-02	2.043946832418441772e-02	1.598962023854255676e-02	1.275199465453624725e-02	1.440758816897869110e-02	1.337184943258762360e-02	1.383079774677753448e-02	2.423625066876411438e-02	1.622747257351875305e-02	1.200736220926046371e-02	9.901929646730422974e-03	1.253067422658205032e-02	1.439168024808168411e-02	4.148203134536743164e-01	1.832810044288635254e-02
1.100085023790597916e-02	1.059338916093111038e-02	7.440228015184402466e-03	2.343147993087768555e-02	1.257511880248785019e-02	8.487141691148281097e-03	1.878200098872184753e-02	8.401862345635890961e-03	7.510899100452661514e-03	1.050568744540214539e-02	1.036551408469676971e-02	4.238925874233245850e-02	1.059448998421430588e-02	1.101776398718357086e-02	1.077514048665761948e-02	1.287053618580102921e-02	1.062144059687852859e-02	1.035042479634284973e-02	1.096914522349834442e-02	1.896018348634243011e-02	1.119613926857709885e-02	1.427116431295871735e-02	1.127919647842645645e-02	1.057750545442104340e-02	9.608730673789978027e-03	1.019471790641546249e-02	9.794257581233978271e-03	1.168056391179561615e-02	1.308913715183734894e-02	8.170845918357372284e-03	1.013391837477684021e-02	9.404217824339866638e-03	1.013160962611436844e-02	1.082921028137207031e-02	2.049219608306884766e-02	1.280871313065290451e-02	1.396377291530370712e-02	1.209387648850679398e-02	8.249078877270221710e-03	9.281098842620849609e-03	1.816524565219879150e-02	1.062566880136728287e-02	1.113953255116939545e-02	3.253050893545150757e-02	8.913163095712661743e-03	8.806734345853328705e-03	1.289495173841714859e-02	6.893974263221025467e-03	5.060049295425415039e-01	1.009065564721822739e-02
5.382467806339263916e-02	4.762633517384529114e-02	8.541210554540157318e-03	1.254711113870143890e-02	1.812134869396686554e-02	9.952258318662643433e-03	1.306205522269010544e-02	1.750169135630130768e-02	1.090582460165023804e-02	1.733416318893432617e-02	1.602743752300739288e-02	2.993226051330566406e-02	2.087091095745563507e-02	1.184485852718353271e-02	1.850595325231552124e-02	1.762188225984573364e-02	2.039060182869434357e-02	1.844936795532703400e-02	1.068423222750425339e-02	1.643175072968006134e-02	2.067012898623943329e-02	2.461824566125869751e-02	2.034354209899902344e-02	1.668794639408588409e-02	9.688354097306728363e-03	1.345731038600206375e-02	2.646575681865215302e-02	1.168362516909837723e-02	1.657652854919433594e-02	1.027739606797695160e-02	1.420452632009983063e-02	1.487034838646650314e-02	1.061209291219711304e-02	1.260469201952219009e-02	1.252555567771196365e-02	7.634367048740386963e-02	1.254211738705635071e-02	1.280825119465589523e-02	1.517715491354465485e-02	1.033179089426994324e-02	2.433309331536293030e-02	1.447317097336053848e-02	1.738300547003746033e-02	3.686700016260147095e-02	2.112321183085441589e-02	1.010158471763134003e-02	1.323688868433237076e-02	1.107012107968330383e-02	1.915055513381958008e-01	5.531691014766693115e-02
1.924907788634300232e-02	1.824716478586196899e-02	1.475942414253950119e-02	1.609584689140319824e-02	2.313715219497680664e-02	1.196874119341373444e-02	1.334989629685878754e-02	2.338831499218940735e-02	1.273833401501178741e-02	1.107774395495653152e-02	2.188230864703655243e-02	5.542425811290740967e-02	4.228550195693969727e-02	1.694143936038017273e-02	3.321638330817222595e-02	2.237254753708839417e-02	9.915977716445922852e-02	1.295522321015596390e-02	1.074913237243890762e-02	1.105206459760665894e-02	2.724746614694595337e-02	4.292137920856475830e-02	1.529417093843221664e-02	1.892589032649993896e-02	1.434827875345945358e-02	1.065016165375709534e-02	2.549882605671882629e-02	1.367163751274347305e-02	1.923861540853977203e-02	2.103387191891670227e-02	9.456982836127281189e-03	1.863368414342403412e-02	3.391061723232269287e-02	1.469716802239418030e-02	1.411802042275667191e-02	2.169821970164775848e-02	1.424275245517492294e-02	1.684530265629291534e-02	9.326925501227378845e-03	9.473210200667381287e-03	1.264230348169803619e-02	1.354789175093173981e-02	1.338726561516523361e-02	1.353812962770462036e-02	4.516631364822387695e-02	1.050022710114717484e-02	1.496305782347917557e-02	1.733271963894367218e-02	1.172719374299049377e-01	6.458315998315811157e-02
1.110125426203012466e-02	1.011546980589628220e-02	8.874614723026752472e-03	1.758553832769393921e-02	3.494093939661979675e-02	1.349849812686443329e-02	2.683136239647865295e-02	1.117004733532667160e-02	9.180541150271892548e-03	9.061963297426700592e-03	8.652497082948684692e-03	3.284214809536933899e-02	1.154220663011074066e-02	2.362783811986446381e-02	9.566002525389194489e-03	1.081362925469875336e-02	1.370226778090000153e-02	1.401468273252248764e-02	1.284056715667247772e-02	1.256179250776767731e-02	1.092586666345596313e-02	1.094842702150344849e-02	1.290228217840194702e-02	1.413236558437347412e-02	1.809578388929367065e-02	1.289350911974906921e-02	2.888761833310127258e-02	1.697054691612720490e-02	1.372139714658260345e-02	7.916994392871856689e-03	1.300180144608020782e-02	1.128118112683296204e-02	1.447391975671052933e-02	9.359569288790225983e-03	9.728744626045227051e-03	4.486355930566787720e-02	1.756886951625347137e-02	1.379543635994195938e-02	1.427137106657028198e-02	1.507938839495182037e-02	2.040080539882183075e-02	1.056974008679389954e-02	3.145216777920722961e-02	2.389114536345005035e-02	1.103787962347269058e-02	8.070659823715686798e-03	9.814338758587837219e-03	1.137291453778743744e-02	4.228705763816833496e-01	1.414631865918636322e-02
1.171138882637023926e-02	1.471938565373420715e-02	1.051240321248769760e-02	1.498368661850690842e-02	4.225906357169151306e-02	1.297221612185239792e-02	1.095076650381088257e-02	1.554822828620672226e-02	1.660393923521041870e-02	1.618076488375663757e-02	3.660825267434120178e-02	2.410529740154743195e-02	1.882508397102355957e-02	1.521021500229835510e-02	1.433428376913070679e-02	2.041484601795673370e-02	4.773169383406639099e-02	1.329044252634048462e-02	1.492537278681993484e-02	1.034351531416177750e-02	1.947101391851902008e-02	2.242078445851802826e-02	2.163232117891311646e-02	1.486999820917844772e-02	1.837534084916114807e-02	1.090788189321756363e-02	2.233638428151607513e-02	1.729598641395568848e-02	1.142105367034673691e-02	1.512857060879468918e-02	1.592116616666316986e-02	1.849062927067279816e-02	3.072858415544033051e-02	1.935039646923542023e-02	1.561421249061822891e-02	2.476128004491329193e-02	2.086169086396694183e-02	1.473762653768062592e-02	1.527962926775217056e-02	1.259495317935943604e-02	1.361260190606117249e-02	2.016646601259708405e-02	1.927097700536251068e-02	1.875542849302291870e-02	1.403049938380718231e-02	1.359088812023401260e-02	1.485172286629676819e-02	2.005315944552421570e-02	3.172233104705810547e-01	2.830966934561729431e-02
3.820592164993286133e-02	7.819903083145618439e-03	1.013912912458181381e-02	1.719171367585659027e-02	1.636019721627235413e-02	9.536305442452430725e-03	1.211297512054443359e-02	9.144681505858898163e-03	8.069582283496856689e-03	8.598497137427330017e-03	1.496999897062778473e-02	2.204261347651481628e-02	9.425217285752296448e-03	2.188608981668949127e-02	1.181389112025499344e-02	1.682266406714916229e-02	3.036554343998432159e-02	9.805912151932716370e-03	1.036601513624191284e-02	2.214113622903823853e-02	1.465629227459430695e-02	1.245393976569175720e-02	1.248809043318033218e-02	9.649754501879215240e-03	8.631303906440734863e-03	8.077338337898254395e-03	1.432278845459222794e-02	1.468425057828426361e-02	1.792512647807598114e-02	9.556690230965614319e-03	9.653265587985515594e-03	2.026400342583656311e-02	2.277303114533424377e-02	1.177370175719261169e-02	9.822481311857700348e-03	3.642028942704200745e-02	3.069844469428062439e-02	1.087204366922378540e-02	1.261275727301836014e-02	9.962770156562328339e-03	1.165296696126461029e-02	1.035451889038085938e-02	1.205567196011543274e-01	4.618678987026214600e-02	1.577065512537956238e-02	8.090245537459850311e-03	1.139136776328086853e-02	7.514565251767635345e-03	2.682683765888214111e-01	3.242147713899612427e-02
2.439882792532444000e-02	1.243230234831571579e-02	1.160522922873497009e-02	1.583918742835521698e-02	2.198767662048339844e-02	1.243116334080696106e-02	1.319343503564596176e-02	1.731671392917633057e-02	1.139557082206010818e-02	1.379729900509119034e-02	2.906821668148040771e-02	5.782607197761535645e-02	1.687695272266864777e-02	3.268301114439964294e-02	1.571781188249588013e-02	1.458730641752481461e-02	2.725644037127494812e-02	1.519311219453811646e-02	1.543162949383258820e-02	1.971928402781486511e-02	1.766363158822059631e-02	3.052034415304660797e-02	1.307832915335893631e-02	1.437641400843858719e-02	1.312455534934997559e-02	2.378613688051700592e-02	4.389483854174613953e-02	1.311064418405294418e-02	2.527235634624958038e-02	1.190692186355590820e-02	1.562246587127447128e-02	2.347872592508792877e-02	1.466879341751337051e-02	1.822230778634548187e-02	1.085528172552585602e-02	2.281980216503143311e-02	1.293875370174646378e-02	1.749543845653533936e-02	1.212813798338174820e-02	2.027859725058078766e-02	1.368720643222332001e-02	1.638380996882915497e-02	1.842011138796806335e-02	3.792501986026763916e-02	2.583349868655204773e-02	1.221855077892541885e-02	1.419979706406593323e-02	1.186643540859222412e-02	3.204116821289062500e-01	1.839679665863513947e-02
1.286309957504272461e-02	1.375552918761968613e-02	1.473290380090475082e-02	1.194471772760152817e-02	1.305063813924789429e-02	1.112829055637121201e-02	2.233413606882095337e-02	1.441019959747791290e-02	1.077638659626245499e-02	1.318617351353168488e-02	1.188516709953546524e-02	2.198654413223266602e-02	1.203533541411161423e-02	1.036835554987192154e-02	1.056425832211971283e-02	1.594424434006214142e-02	1.725174486637115479e-02	9.204992093145847321e-03	1.221359428018331528e-02	1.313882786780595779e-02	2.034418098628520966e-02	1.218265295028686523e-02	1.293526869267225266e-02	1.539959385991096497e-02	1.436463184654712677e-02	1.106969825923442841e-02	2.902636677026748657e-02	1.395355165004730225e-02	1.411540899425745010e-02	1.123490557074546814e-02	1.658848486840724945e-02	1.702076755464076996e-02	2.426134236156940460e-02	1.724429056048393250e-02	1.067238301038742065e-02	2.044260129332542419e-02	1.659264229238033295e-02	1.444328669458627701e-02	1.514199655503034592e-02	1.156054064631462097e-02	2.448647096753120422e-02	1.184659637510776520e-02	2.579370327293872833e-02	4.221504554152488708e-02	1.140236761420965195e-02	1.019522640854120255e-02	1.296301931142807007e-02	1.219274383038282394e-02	5.024715065956115723e-01	1.327168196439743042e-02
2.872721105813980103e-02	1.247931551188230515e-02	8.217428810894489288e-03	1.145428512245416641e-02	3.206357359886169434e-02	9.868442080914974213e-03	1.194776687771081924e-02	1.472050044685602188e-02	1.370341889560222626e-02	1.035417430102825165e-02	1.680886559188365936e-02	8.288440108299255371e-02	1.379080582410097122e-02	1.270184107124805450e-02	1.539897173643112183e-02	1.397004071623086929e-02	1.431576535105705261e-02	1.041445974260568619e-02	1.664259470999240875e-02	2.061191014945507050e-02	1.407661382108926773e-02	1.867831312119960785e-02	1.133544929325580597e-02	1.694605685770511627e-02	8.062145672738552094e-03	8.591642603278160095e-03	9.268538095057010651e-03	1.731010898947715759e-02	1.931272447109222412e-02	7.249164395034313202e-03	9.594836272299289703e-03	1.031108107417821884e-02	1.443664357066154480e-02	1.997162960469722748e-02	1.611393876373767853e-02	1.964796893298625946e-02	1.276061870157718658e-02	1.083489600569009781e-02	1.011806353926658630e-02	1.170151680707931519e-02	1.944077201187610626e-02	1.515589281916618347e-02	2.583543956279754639e-02	1.122214272618293762e-02	1.551722921431064606e-02	7.128615863621234894e-03	9.833594784140586853e-03	9.111884981393814087e-03	3.200033903121948242e-01	7.307048887014389038e-02
1.501667592674493790e-02	5.394435487687587738e-03	8.872134611010551453e-03	7.670365273952484131e-03	3.011531196534633636e-02	7.986357435584068298e-03	6.433583796024322510e-03	1.275460515171289444e-02	7.753796875476837158e-03	9.083994664251804352e-03	8.796147070825099945e-03	2.311013638973236084e-02	7.009756285697221756e-03	1.343331579118967056e-02	6.140572950243949890e-03	8.143521845340728760e-03	1.568460650742053986e-02	7.226571440696716309e-03	1.045135036110877991e-02	1.138318143784999847e-02	6.067197304219007492e-03	1.047461293637752533e-02	7.239343598484992981e-03	1.630050688982009888e-02	6.859238725155591965e-03	7.950885221362113953e-03	2.701590210199356079e-02	8.618054911494255066e-03	1.186916511505842209e-02	7.380370050668716431e-03	9.690796025097370148e-03	1.169593259692192078e-02	1.325564552098512650e-02	1.108092442154884338e-02	1.131253968924283981e-02	2.534084580838680267e-02	2.525581419467926025e-02	7.559102494269609451e-03	8.270927704870700836e-03	1.200801879167556763e-02	1.279824879020452499e-02	6.802559830248355865e-03	1.545043475925922394e-02	2.573671564459800720e-02	7.698830217123031616e-03	5.304207559674978256e-03	5.690732039511203766e-03	5.569344852119684219e-03	4.856068491935729980e-01	8.787117898464202881e-03
9.256778284907341003e-03	1.159515138715505600e-02	9.970868937671184540e-03	1.069588959217071533e-02	2.034603245556354523e-02	1.143416296690702438e-02	1.673680357635021210e-02	1.567575894296169281e-02	1.118450704962015152e-02	1.295999344438314438e-02	3.878574818372726440e-02	1.601749472320079803e-02	1.807919889688491821e-02	1.146780606359243393e-02	9.836416691541671753e-03	1.317969430238008499e-02	1.574900560081005096e-02	1.067769527435302734e-02	1.240535359829664230e-02	1.005228050053119659e-02	2.333719842135906219e-02	1.193888485431671143e-02	1.429310590028762817e-01	3.305379301309585571e-02	1.807640492916107178e-02	1.025132462382316589e-02	1.479732338339090347e-02	1.559003442525863647e-02	1.263822335749864578e-02	1.174508687108755112e-02	8.347909897565841675e-03	1.606969907879829407e-02	1.521133352071046829e-02	1.416401192545890808e-02	1.036357041448354721e-02	1.502778660506010056e-02	1.643295213580131531e-02	1.051278598606586456e-02	1.003932021558284760e-02	1.191660203039646149e-02	2.118159271776676178e-02	1.292760390788316727e-02	1.770768873393535614e-02	2.656626887619495392e-02	1.106152869760990143e-02	8.410729467868804932e-03	1.333111897110939026e-02	1.222997996956110001e-02	3.330914378166198730e-01	1.665475592017173767e-02
9.688208810985088348e-03	7.159723434597253799e-03	8.334435522556304932e-03	1.307862065732479095e-02	1.927549205720424652e-02	9.617886506021022797e-03	1.214061956852674484e-02	1.090328395366668701e-02	7.629096508026123047e-03	9.195394814014434814e-03	1.103406865149736404e-02	3.272070735692977905e-02	1.604307442903518677e-02	1.615545339882373810e-02	9.616659954190254211e-03	1.278378441929817200e-02	7.644588500261306763e-02	9.247435256838798523e-03	1.193655468523502350e-02	1.030035503208637238e-02	1.007424853742122650e-02	1.143428590148687363e-02	1.060089655220508575e-02	2.385628037154674530e-02	1.937167719006538391e-02	9.709011763334274292e-03	2.814350463449954987e-02	1.369600370526313782e-02	1.862960681319236755e-02	9.753911755979061127e-03	2.345471456646919250e-02	1.430887170135974884e-02	6.796204019337892532e-03	9.484857320785522461e-03	1.179809961467981339e-02	6.401540338993072510e-02	1.987481489777565002e-02	1.477261632680892944e-02	1.210926659405231476e-02	1.511245407164096832e-02	1.788883283734321594e-02	8.663266897201538086e-03	1.271111331880092621e-02	2.268947474658489227e-02	9.342773817479610443e-03	7.837606593966484070e-03	1.024253852665424347e-02	9.074123576283454895e-03	3.478623926639556885e-01	1.324114482849836349e-02
3.116856142878532410e-02	2.115690708160400391e-02	1.982334256172180176e-02	2.253551222383975983e-02	1.165462471544742584e-02	1.078118570148944855e-02	1.298135332763195038e-02	1.454173028469085693e-02	1.079010684043169022e-02	1.227823738008737564e-02	2.518935687839984894e-02	7.976540178060531616e-02	1.522594504058361053e-02	1.650804840028285980e-02	1.463668514043092728e-02	1.758474297821521759e-02	2.884141169488430023e-02	1.279717124998569489e-02	1.201033871620893478e-02	2.827957458794116974e-02	1.881587132811546326e-02	3.811727464199066162e-02	1.064259931445121765e-02	1.747624389827251434e-02	1.401072926819324493e-02	1.374221127480268478e-02	2.100501395761966705e-02	1.489979308098554611e-02	1.428410876542329788e-02	2.668443322181701660e-02	1.308466028422117233e-02	1.674561575055122375e-02	1.220496091991662979e-02	1.400999259203672409e-02	1.399237662553787231e-02	1.393892429769039154e-02	1.747692748904228210e-02	1.294607110321521759e-02	1.203508861362934113e-02	1.694589853286743164e-02	2.153334766626358032e-02	1.249932125210762024e-02	1.507342327386140823e-02	6.332411617040634155e-02	2.224761061370372772e-02	1.007260475307703018e-02	1.420446392148733139e-02	1.087517663836479187e-02	2.806643247604370117e-01	1.798000931739807129e-02
3.950213640928268433e-02	8.022771216928958893e-03	7.208941038697957993e-03	1.022198610007762909e-02	6.657982245087623596e-03	9.783357381820678711e-03	9.608549065887928009e-03	1.872593350708484650e-02	1.056263223290443420e-02	7.129622623324394226e-03	1.011603325605392456e-02	4.083426669239997864e-02	9.581389836966991425e-03	1.008959952741861343e-02	1.861483417451381683e-02	1.449460070580244064e-02	3.263795673847198486e-01	8.749925531446933746e-03	1.186762750148773193e-02	1.265939325094223022e-02	1.520374510437250137e-02	1.207172591239213943e-02	1.909873820841312408e-02	1.698646880686283112e-02	1.105550769716501236e-02	1.301724743098020554e-02	8.169833570718765259e-03	1.097025536000728607e-02	1.109063345938920975e-02	1.118196360766887665e-02	7.473545614629983902e-03	1.529820449650287628e-02	2.339266426861286163e-02	1.276230998337268829e-02	8.715981617569923401e-03	2.378740534186363220e-02	1.272078324109315872e-02	9.296999312937259674e-03	1.544286869466304779e-02	9.053977206349372864e-03	1.716028340160846710e-02	1.335990242660045624e-02	1.619746536016464233e-02	3.274952992796897888e-02	9.335362352430820465e-03	8.816028013825416565e-03	9.937088005244731903e-03	8.176481351256370544e-03	1.127830594778060913e-01	9.761058725416660309e-03
1.682184450328350067e-02	1.342466473579406738e-02	1.391707640141248703e-02	1.301235053688287735e-02	2.081444673240184784e-02	1.441061496734619141e-02	1.600171998143196106e-02	1.641697809100151062e-02	1.237862836569547653e-02	1.242777612060308456e-02	5.210115388035774231e-02	2.006299048662185669e-02	1.754167675971984863e-02	1.625807397067546844e-02	1.294565200805664062e-02	1.642177812755107880e-02	1.859125494956970215e-02	2.526863850653171539e-02	1.670416258275508881e-02	1.287803519517183304e-02	2.107932046055793762e-02	1.910949125885963440e-02	1.827611587941646576e-02	1.339310780167579651e-02	1.757439784705638885e-02	1.516775693744421005e-02	2.879483252763748169e-02	1.793472655117511749e-02	1.790262199938297272e-02	1.275005936622619629e-02	1.730675809085369110e-02	2.206856571137905121e-02	1.542700361460447311e-02	1.916639320552349091e-02	1.665335521101951599e-02	4.608346521854400635e-02	2.138367854058742523e-02	1.624597050249576569e-02	1.656133495271205902e-02	1.617502979934215546e-02	1.519265212118625641e-02	1.787209324538707733e-02	2.928442321717739105e-02	3.186444565653800964e-02	1.574046909809112549e-02	1.161264162510633469e-02	1.457722112536430359e-02	1.369218155741691589e-02	3.212995231151580811e-01	2.039885520935058594e-02
1.406748313456773758e-02	1.053513679653406143e-02	8.747013285756111145e-03	1.452391874045133591e-02	8.726072497665882111e-03	9.703248739242553711e-03	1.707463711500167847e-02	1.550897583365440369e-02	1.075546909123659134e-02	1.355173159390687943e-02	1.613444089889526367e-02	2.159820869565010071e-02	1.369311381131410599e-02	2.035715989768505096e-02	1.092806551605463028e-02	1.597029902040958405e-02	1.515510957688093185e-02	1.214249711483716965e-02	9.870097972452640533e-03	1.386880874633789062e-02	1.425304263830184937e-02	1.231613568961620331e-02	1.480169594287872314e-01	1.580770500004291534e-02	1.189902983605861664e-02	1.121026929467916489e-02	1.018007565289735794e-02	1.526678819209337234e-02	2.181309647858142853e-02	9.585038758814334869e-03	9.096001274883747101e-03	3.014001436531543732e-02	2.418940514326095581e-02	1.230719964951276779e-02	1.124323718249797821e-02	3.122825548052787781e-02	3.322961181402206421e-02	1.075615547597408295e-02	1.018404494971036911e-02	1.300734654068946838e-02	1.132609322667121887e-02	1.629065908491611481e-02	2.548515237867832184e-02	2.020681649446487427e-02	1.442330610007047653e-02	9.037137962877750397e-03	8.700652979314327240e-03	1.092503592371940613e-02	2.576641440391540527e-01	1.860974729061126709e-02
2.191632986068725586e-02	1.359365507960319519e-02	1.189393643289804459e-02	2.010881155729293823e-02	1.156062074005603790e-02	1.361606735736131668e-02	1.849500089883804321e-02	3.312952071428298950e-02	9.673786349594593048e-03	1.158471591770648956e-02	1.247386727482080460e-02	5.948249995708465576e-02	1.907805912196636200e-02	1.675466820597648621e-02	9.478666819632053375e-03	1.386610139161348343e-02	2.475361526012420654e-02	1.312175486236810684e-02	1.212101429700851440e-02	1.167678926140069962e-02	1.339838653802871704e-02	1.676700823009014130e-02	1.562089566141366959e-02	2.131111919879913330e-02	1.473464723676443100e-02	1.799129135906696320e-02	1.353081129491329193e-02	1.481153350323438644e-02	1.402100082486867905e-02	1.237492728978395462e-02	1.636032015085220337e-02	1.233136560767889023e-02	1.566652581095695496e-02	1.884995400905609131e-02	1.422247663140296936e-02	4.757669568061828613e-02	1.519445609301328659e-02	2.747428603470325470e-02	1.380932610481977463e-02	2.138542570173740387e-02	1.256273873150348663e-02	1.154375076293945312e-02	3.590557724237442017e-02	5.875920876860618591e-02	1.261460594832897186e-02	2.102145925164222717e-02	1.540135033428668976e-02	1.093293447047472000e-02	2.805510759353637695e-01	2.304446324706077576e-02
1.527622900903224945e-02	1.062353979796171188e-02	1.273447182029485703e-02	1.265177410095930099e-02	2.216017805039882660e-02	1.066406909376382828e-02	1.189194619655609131e-02	1.042876858264207840e-02	8.998585864901542664e-03	1.011028606444597244e-02	2.752667106688022614e-02	2.546429447829723358e-02	1.341264136135578156e-02	2.246572449803352356e-02	1.255790051072835922e-02	1.394148264080286026e-02	2.147529274225234985e-02	1.038240734487771988e-02	1.091857813298702240e-02	1.217536255717277527e-02	1.447831559926271439e-02	1.183825545012950897e-02	1.363703049719333649e-02	2.663737162947654724e-02	1.014465000480413437e-02	8.156291209161281586e-03	5.639483779668807983e-02	1.352471765130758286e-02	2.218126133084297180e-02	9.448428638279438019e-03	8.200467564165592194e-03	2.405626699328422546e-02	1.609681360423564911e-02	1.129083056002855301e-02	9.111737832427024841e-03	3.118289820849895477e-02	3.060470335185527802e-02	1.284921821206808090e-02	1.002958416938781738e-02	1.046408619731664658e-02	1.961508207023143768e-02	8.994188159704208374e-03	3.036538884043693542e-02	3.196424990892410278e-02	1.053954288363456726e-02	8.052031509578227997e-03	1.000958215445280075e-02	1.221275422722101212e-02	3.649106025695800781e-01	1.539415027946233749e-02
4.404141008853912354e-02	9.753936901688575745e-03	1.113226078450679779e-02	1.185749005526304245e-02	2.451956272125244141e-02	1.349308062344789505e-02	1.291754189878702164e-02	1.425982266664505005e-02	8.633208461105823517e-03	1.019639708101749420e-02	1.455714739859104156e-02	2.087428793311119080e-02	1.886550523340702057e-02	1.841164566576480865e-02	1.508287247270345688e-02	1.790249161422252655e-02	1.256303861737251282e-02	1.228314731270074844e-02	5.282252281904220581e-02	2.403242327272891998e-02	1.257020421326160431e-02	1.406423002481460571e-02	3.778100013732910156e-02	2.568860538303852081e-02	1.139128766953945160e-02	2.983330748975276947e-02	1.224920060485601425e-02	2.425677329301834106e-02	1.955197378993034363e-02	1.043925993144512177e-02	1.021351851522922516e-02	1.793547533452510834e-02	1.438075304031372070e-02	2.034438960254192352e-02	7.822284847497940063e-02	2.088776044547557831e-02	1.113767921924591064e-02	1.243733707815408707e-02	1.113831903785467148e-02	2.189346589148044586e-02	2.240481041371822357e-02	2.548072673380374908e-02	9.522120468318462372e-03	1.247930806130170822e-02	1.635957509279251099e-02	1.368791516870260239e-02	1.898506842553615570e-02	1.047708094120025635e-02	2.387406975030899048e-01	1.456310134381055832e-02
1.263848226517438889e-02	9.754533879458904266e-03	8.136284537613391876e-03	1.093865837901830673e-02	4.321402683854103088e-02	1.539957709610462189e-02	2.199548855423927307e-02	8.373140357434749603e-03	6.953732110559940338e-03	8.137130178511142731e-03	1.306090690195560455e-02	1.928647980093955994e-02	9.981366805732250214e-03	2.076647430658340454e-02	8.025527000427246094e-03	1.239982992410659790e-02	1.840773969888687134e-02	1.075598224997520447e-02	9.271454997360706329e-03	1.026379596441984177e-02	1.198294013738632202e-02	9.651359170675277710e-03	1.384910009801387787e-02	1.621875911951065063e-02	7.402514573186635971e-03	1.125407591462135315e-02	3.070290014147758484e-02	1.373401191085577011e-02	1.306205242872238159e-02	1.001801900565624237e-02	8.718091063201427460e-03	1.369542535394430161e-02	1.115112379193305969e-02	1.329413522034883499e-02	1.065689790993928909e-02	2.574256248772144318e-02	1.288553234189748764e-02	1.083226874470710754e-02	7.544538006186485291e-03	1.562083978205919266e-02	1.765136048197746277e-02	8.624813519418239594e-03	1.158594153821468353e-02	2.765285037457942963e-02	1.009072549641132355e-02	7.770297117531299591e-03	1.008756458759307861e-02	1.081147417426109314e-02	5.099687576293945312e-01	1.361782383173704147e-02
1.884972304105758667e-02	1.591853797435760498e-02	1.119996234774589539e-02	1.919895410537719727e-02	1.676582358777523041e-02	1.548989955335855484e-02	2.454974129796028137e-02	1.256744842976331711e-02	9.847639128565788269e-03	1.521035935729742050e-02	1.939800754189491272e-02	2.478291653096675873e-02	1.876498199999332428e-02	1.578357070684432983e-02	1.381030213087797165e-02	1.561865489929914474e-02	1.797342486679553986e-02	1.659802347421646118e-02	1.355054229497909546e-02	1.302816532552242279e-02	2.188222482800483704e-02	1.526140607893466949e-02	1.542757544666528702e-02	1.373091712594032288e-02	1.423286460340023041e-02	1.913993433117866516e-02	1.841024495661258698e-02	1.489721890538930893e-02	2.600395120680332184e-02	1.059827953577041626e-02	2.670892886817455292e-02	2.201026678085327148e-02	1.706732437014579773e-02	1.543333381414413452e-02	1.917622983455657959e-02	1.510273758322000504e-02	2.256824262440204620e-02	1.646049320697784424e-02	2.557245641946792603e-02	2.776958979666233063e-02	1.291343104094266891e-02	1.310652028769254684e-02	2.190987952053546906e-02	1.858302392065525055e-02	1.610033400356769562e-02	1.539307739585638046e-02	2.459300868213176727e-02	1.264322549104690552e-02	3.693585097789764404e-01	2.621703781187534332e-02
1.255543157458305359e-02	2.048842422664165497e-02	8.518027141690254211e-03	1.125501375645399094e-02	1.969421096146106720e-02	8.865086361765861511e-03	9.257543832063674927e-03	6.241691485047340393e-02	1.192821748554706573e-02	9.740354493260383606e-03	3.532034158706665039e-02	7.148070633411407471e-02	1.386368460953235626e-02	7.759452797472476959e-03	1.085480116307735443e-02	1.521337870508432388e-02	2.387178875505924225e-02	1.084177196025848389e-02	1.003247406333684921e-02	8.659708313643932343e-03	2.049774490296840668e-02	1.679866947233676910e-02	1.073364447802305222e-02	3.184093162417411804e-02	9.179916232824325562e-03	9.233704768121242523e-03	5.552735552191734314e-02	1.264792028814554214e-02	2.104877680540084839e-02	2.739831805229187012e-02	8.142840117216110229e-03	9.808055125176906586e-03	2.802108600735664368e-02	1.303297374397516251e-02	9.418343193829059601e-03	1.021505892276763916e-02	1.152902189642190933e-02	1.806657016277313232e-02	7.024346850812435150e-03	1.229986734688282013e-02	1.177067123353481293e-02	8.612215518951416016e-03	1.235353015363216400e-02	2.071624621748924255e-02	8.330911397933959961e-03	2.204556576907634735e-02	8.148076012730598450e-03	2.932624705135822296e-02	1.959471255540847778e-01	3.588546067476272583e-02
1.537251938134431839e-02	1.009226217865943909e-02	9.356193244457244873e-03	1.244816463440656662e-02	1.772033795714378357e-02	1.496874634176492691e-02	1.267894078046083450e-02	1.030062604695558548e-02	9.751831181347370148e-03	1.077925413846969604e-02	1.060680206865072250e-02	2.142669074237346649e-02	1.090640947222709656e-02	1.415518391877412796e-02	8.925765752792358398e-03	1.397938560694456100e-02	1.470354944467544556e-02	1.484347041696310043e-02	9.982794523239135742e-03	1.170014124363660812e-02	2.128027565777301788e-02	1.354697346687316895e-02	1.685380935668945312e-02	1.344765722751617432e-02	9.812950156629085541e-03	1.109626237303018570e-02	2.749628573656082153e-02	1.410657726228237152e-02	2.028582803905010223e-02	1.102284528315067291e-02	1.036781910806894302e-02	2.800222113728523254e-02	8.965135551989078522e-03	1.422446779906749725e-02	1.220060978084802628e-02	2.679974399507045746e-02	1.799855940043926239e-02	1.134981680661439896e-02	1.341496221721172333e-02	1.194090209901332855e-02	2.228736504912376404e-02	9.910380467772483826e-03	1.987642608582973480e-02	4.000581055879592896e-02	1.085193548351526260e-02	8.595056831836700439e-03	1.255590654909610748e-02	1.081960275769233704e-02	4.717437326908111572e-01	1.728183217346668243e-02
1.537420414388179779e-02	8.684469386935234070e-03	1.170195825397968292e-02	8.851923048496246338e-03	1.248259842395782471e-02	7.728548720479011536e-03	1.540803164243698120e-02	9.739930741488933563e-03	7.348217070102691650e-03	1.195845380425453186e-02	1.911072060465812683e-02	2.507653087377548218e-02	8.785258978605270386e-03	1.193732861429452896e-02	1.418752223253250122e-02	1.225672662258148193e-02	9.828779846429824829e-03	1.246379967778921127e-02	1.204425282776355743e-02	2.266614139080047607e-02	1.115536596626043320e-02	3.664144277572631836e-01	3.897128626704216003e-02	8.045835420489311218e-03	9.373181499540805817e-03	6.504175718873739243e-03	1.134103164076805115e-02	2.579191699624061584e-02	8.394232951104640961e-03	6.637566257268190384e-03	1.891534961760044098e-02	1.042736135423183441e-02	1.099056936800479889e-02	8.497575297951698303e-03	8.197142742574214935e-03	2.741197496652603149e-02	9.003841318190097809e-03	7.970056496560573578e-03	7.698100991547107697e-03	1.166870910674333572e-02	1.862944476306438446e-02	1.464221067726612091e-02	9.683617390692234039e-03	2.290393039584159851e-02	9.140130132436752319e-03	8.080502972006797791e-03	7.571553345769643784e-03	9.349728003144264221e-03	5.823101103305816650e-02	2.641764655709266663e-02
1.172751095145940781e-02	1.055833976715803146e-02	9.339632466435432434e-03	1.489963755011558533e-02	4.673215001821517944e-02	1.288059260696172714e-02	1.761136204004287720e-02	1.451467815786600113e-02	8.558691479265689850e-03	1.018754206597805023e-02	1.239019166678190231e-02	3.397455811500549316e-02	2.194863371551036835e-02	1.549075823277235031e-02	9.293369017541408539e-03	1.316559314727783203e-02	1.383503619581460953e-02	1.004730258136987686e-02	1.213100552558898926e-02	1.137271244078874588e-02	1.713059283792972565e-02	1.214842218905687332e-02	1.468925457447767258e-02	1.581758260726928711e-02	1.790667697787284851e-02	1.156976539641618729e-02	2.847318351268768311e-02	1.709466986358165741e-02	1.071749068796634674e-02	1.814894936978816986e-02	1.418110821396112442e-02	1.307527441531419754e-02	2.037463709712028503e-02	1.529675256460905075e-02	1.911866478621959686e-02	3.134977445006370544e-02	1.027331594377756119e-02	1.362725812941789627e-02	1.275405753403902054e-02	1.171149872243404388e-02	2.762631699442863464e-02	1.199965644627809525e-02	1.206727605313062668e-02	3.534176200628280640e-02	2.132147736847400665e-02	9.348426945507526398e-03	1.359117869287729263e-02	1.019954774528741837e-02	3.386809229850769043e-01	1.369254011660814285e-02
2.082941681146621704e-02	1.274404674768447876e-02	1.245303079485893250e-02	1.951297186315059662e-02	1.712282933294773102e-02	1.174199301749467850e-02	2.442814968526363373e-02	1.741409301757812500e-02	2.034003287553787231e-02	1.360369008034467697e-02	1.370869763195514679e-02	5.530405789613723755e-02	2.739052474498748779e-02	1.454957388341426849e-02	1.485437620431184769e-02	1.435127854347229004e-02	1.616301015019416809e-02	1.126630697399377823e-02	1.500080153346061707e-02	2.261512540280818939e-02	2.976864390075206757e-02	1.969469152390956879e-02	1.480915211141109467e-02	2.327310852706432343e-02	1.328858174383640289e-02	1.405425276607275009e-02	1.494435966014862061e-02	1.092635095119476318e-02	1.299883145838975906e-02	1.078535057604312897e-02	9.906710125505924225e-03	2.537943795323371887e-02	1.780565269291400909e-02	1.935915276408195496e-02	3.233417868614196777e-02	1.332217548042535782e-02	1.131221558898687363e-02	1.652967743575572968e-02	1.378165557980537415e-02	2.964730188250541687e-02	2.305866777896881104e-02	2.295698598027229309e-02	1.610656268894672394e-02	3.102768585085868835e-02	2.291067875921726227e-02	2.181409299373626709e-02	1.305462233722209930e-02	1.515743043273687363e-02	3.435519039630889893e-01	1.980057358741760254e-02
2.474281005561351776e-02	1.684764772653579712e-02	1.047005690634250641e-02	1.511784829199314117e-02	1.140828616917133331e-02	1.357610709965229034e-02	1.545092742890119553e-02	1.134794391691684723e-02	9.695160202682018280e-03	1.351554784923791885e-02	2.466130815446376801e-02	2.768572047352790833e-02	1.462588086724281311e-02	3.144384548068046570e-02	5.064078047871589661e-02	1.524825114756822586e-02	1.633575409650802612e-01	1.084579806774854660e-02	1.403307262808084488e-02	1.446149777621030807e-02	1.348153688013553619e-02	2.577139064669609070e-02	1.401573885232210159e-02	1.727592386305332184e-02	9.828017093241214752e-03	1.527366694062948227e-02	2.531575970351696014e-02	1.580427959561347961e-02	1.879633776843547821e-02	1.270071323961019516e-02	1.420802157372236252e-02	1.601063832640647888e-02	1.673046126961708069e-02	1.362107787281274796e-02	1.300115883350372314e-02	4.642822220921516418e-02	1.894839480519294739e-02	1.433233544230461121e-02	2.457109652459621429e-02	2.021560817956924438e-02	1.830815710127353668e-02	2.217318490147590637e-02	2.094563096761703491e-02	1.767875440418720245e-02	1.293510664254426956e-02	1.128628570586442947e-02	1.268791221082210541e-02	1.138768158853054047e-02	1.775873899459838867e-01	1.511830557137727737e-02
3.449764847755432129e-02	2.614385820925235748e-02	1.654575951397418976e-02	1.648321561515331268e-02	1.671975851058959961e-02	1.220200769603252411e-02	1.423494890332221985e-02	1.620832271873950958e-02	1.068572420626878738e-02	1.122699212282896042e-02	1.492921169847249985e-02	1.919481903314590454e-02	1.525502186268568039e-02	1.663895882666110992e-02	1.528386585414409637e-02	1.719975471496582031e-02	1.297044660896062851e-02	1.304041314870119095e-02	1.354034524410963058e-02	1.244589965790510178e-02	1.147934887558221817e-02	1.644165441393852234e-02	1.565426960587501526e-02	1.389123592525720596e-02	1.463763136416673660e-02	1.987919583916664124e-02	1.758643239736557007e-01	1.907111518085002899e-02	1.936900056898593903e-02	1.623272337019443512e-02	9.680277667939662933e-03	1.380391605198383331e-02	1.745227724313735962e-02	1.549519971013069153e-02	1.574540697038173676e-02	1.642661169171333313e-02	2.050770632922649384e-02	1.715168729424476624e-02	9.715070016682147980e-03	2.629629336297512054e-02	1.457697898149490356e-02	1.607606187462806702e-02	2.107888087630271912e-02	3.015379235148429871e-02	1.416455209255218506e-02	1.154449302703142166e-02	1.681318692862987518e-02	1.120622269809246063e-02	2.406653761863708496e-01	2.313074655830860138e-02
1.600764878094196320e-02	9.814287535846233368e-03	9.119153954088687897e-03	1.165303401648998260e-02	2.298654243350028992e-02	9.580462239682674408e-03	1.547935884445905685e-02	1.405022293329238892e-02	1.131266728043556213e-02	1.025264337658882141e-02	1.655312813818454742e-02	2.579424902796745300e-02	1.113883685320615768e-02	1.161293499171733856e-02	1.347432099282741547e-02	2.175979316234588623e-02	2.140397205948829651e-02	2.106729149818420410e-02	1.112589053809642792e-02	1.550849340856075287e-02	1.158014312386512756e-02	2.384618967771530151e-01	3.688254207372665405e-02	1.156336627900600433e-02	1.539785321801900864e-02	9.262733161449432373e-03	1.308271847665309906e-02	2.057639509439468384e-02	1.416794396936893463e-02	9.841950610280036926e-03	1.078337244689464569e-02	1.058946643024682999e-02	1.158437971025705338e-02	2.225699834525585175e-02	1.371277403086423874e-02	1.693857088685035706e-02	3.794978931546211243e-02	2.062260732054710388e-02	1.702983863651752472e-02	1.061457954347133636e-02	1.716841384768486023e-02	1.475519966334104538e-02	2.371565066277980804e-02	1.373954210430383682e-02	3.310424834489822388e-02	9.680427610874176025e-03	1.200703717768192291e-02	1.171246543526649475e-02	1.266422122716903687e-01	4.084786772727966309e-02
2.717296406626701355e-02	9.078458882868289948e-03	6.845217198133468628e-03	1.010833401232957840e-02	1.139819901436567307e-02	7.000855635851621628e-03	9.746753610670566559e-03	1.131257507950067520e-02	7.658359128981828690e-03	8.606819435954093933e-03	1.004815939813852310e-02	6.761219352483749390e-02	1.471322774887084961e-02	1.605585031211376190e-02	8.493268862366676331e-03	1.118456013500690460e-02	9.495406411588191986e-03	8.493453264236450195e-03	2.374582365155220032e-02	8.682667277753353119e-03	1.038046646863222122e-02	1.070260815322399139e-02	2.806676626205444336e-01	1.536996476352214813e-02	1.518850680440664291e-02	8.387407287955284119e-03	1.475685462355613708e-02	8.856979198753833771e-03	8.392382413148880005e-03	8.356292732059955597e-03	8.341582491993904114e-03	1.169714145362377167e-02	1.487111859023571014e-02	2.613465674221515656e-02	3.623618558049201965e-02	1.321831997483968735e-02	1.121805980801582336e-02	6.471992004662752151e-03	7.308775559067726135e-03	9.274751879274845123e-03	1.072378270328044891e-02	1.039535365998744965e-02	1.586259156465530396e-02	1.695965044200420380e-02	1.375072542577981949e-02	5.959917791187763214e-03	1.101181097328662872e-02	8.971202187240123749e-03	1.160569116473197937e-01	9.403027594089508057e-03
1.165599282830953598e-02	9.270837530493736267e-03	1.673878543078899384e-02	1.113936863839626312e-02	1.074900850653648376e-02	1.325438637286424637e-02	1.344916038215160370e-02	1.199502777308225632e-02	1.292969379574060440e-02	1.176396571099758148e-02	9.642630815505981445e-03	1.685186661779880524e-02	1.213894039392471313e-02	4.250505566596984863e-02	1.071799080818891525e-02	1.537095848470926285e-02	1.443253736943006516e-02	9.688624180853366852e-03	1.002440042793750763e-02	1.953474432229995728e-02	1.118925400078296661e-02	9.976340085268020630e-02	1.630729995667934418e-02	1.302651129662990570e-02	9.271183982491493225e-03	2.252585999667644501e-02	1.792641915380954742e-02	1.427924819290637970e-02	2.352967672049999237e-02	1.076851133257150650e-02	1.222944539040327072e-02	1.330722216516733170e-02	1.149410661309957504e-02	1.718191429972648621e-02	1.338866259902715683e-02	1.941173151135444641e-02	1.992158964276313782e-02	1.105599384754896164e-02	1.061688177287578583e-02	1.764020882546901703e-02	1.984530314803123474e-02	1.220208406448364258e-02	2.532436884939670563e-02	9.309249930083751678e-03	1.155568473041057587e-02	8.489874191582202911e-03	1.036146003752946854e-02	1.061268895864486694e-02	3.663150072097778320e-01	1.376927178353071213e-02
2.140345051884651184e-02	1.595641300082206726e-02	1.924382708966732025e-02	1.276144571602344513e-02	2.171756513416767120e-02	1.426546368747949600e-02	1.638518273830413818e-02	1.399297639727592468e-02	9.374492801725864410e-03	1.333429105579853058e-02	4.434794187545776367e-02	1.676805019378662109e-01	1.947194896638393402e-02	1.050908304750919342e-02	1.731666363775730133e-02	1.770469546318054199e-02	2.343080937862396240e-02	1.036700420081615448e-02	2.253997884690761566e-02	1.301502808928489685e-02	1.119771972298622131e-02	2.952941879630088806e-02	2.201495878398418427e-02	1.850485056638717651e-02	1.089697051793336868e-02	1.126776728779077530e-02	1.682740822434425354e-02	1.562520489096641541e-02	2.108525484800338745e-02	9.361292235553264618e-03	1.060010120272636414e-02	1.146888360381126404e-02	1.547633204609155655e-02	1.587060652673244476e-02	1.815972290933132172e-02	2.621942199766635895e-02	1.093764696270227432e-02	1.406275667250156403e-02	1.346204336732625961e-02	2.002372965216636658e-02	2.387943118810653687e-02	1.461303979158401489e-02	2.273828722536563873e-02	3.443226218223571777e-02	1.319565623998641968e-02	1.045508682727813721e-02	1.164521835744380951e-02	1.236598473042249680e-02	2.061204314231872559e-01	2.179551124572753906e-02
3.886267170310020447e-02	2.730385214090347290e-02	1.456595398485660553e-02	1.723561063408851624e-02	2.066569216549396515e-02	1.270642224699258804e-02	1.600774563848972321e-02	4.256449639797210693e-02	1.816612109541893005e-02	1.328613981604576111e-02	1.520416140556335449e-02	1.681464165449142456e-01	2.692633494734764099e-02	1.110153459012508392e-02	2.518125064671039581e-02	1.487161777913570404e-02	2.092590555548667908e-02	1.758017577230930328e-02	2.353362180292606354e-02	2.405553124845027924e-02	1.436370797455310822e-02	2.248640730977058411e-02	1.440077740699052811e-02	1.634213887155056000e-02	1.807407289743423462e-02	1.513721421360969543e-02	1.095349248498678207e-02	2.380106784403324127e-02	1.396175194531679153e-02	1.269066706299781799e-02	1.370860729366540909e-02	1.327742543071508408e-02	1.722710579633712769e-02	1.808302849531173706e-02	1.235682796686887741e-02	2.454133331775665283e-02	1.181058585643768311e-02	2.170550823211669922e-02	1.163394749164581299e-02	1.323745399713516235e-02	2.142589166760444641e-02	1.505199819803237915e-02	1.962465234100818634e-02	2.170840650796890259e-02	1.358127593994140625e-02	1.830384507775306702e-02	1.464743353426456451e-02	1.444977987557649612e-02	1.515579521656036377e-01	1.970552280545234680e-02
1.364698447287082672e-02	1.167340204119682312e-02	1.828666217625141144e-02	1.342853717505931854e-02	4.004427790641784668e-02	1.521315425634384155e-02	5.262258648872375488e-02	1.615803316235542297e-02	1.336935348808765411e-02	1.498722657561302185e-02	1.166168879717588425e-02	2.238949202001094818e-02	1.916393823921680450e-02	1.629190891981124878e-02	1.314088981598615646e-02	1.643593609333038330e-02	2.016437612473964691e-02	1.159960404038429260e-02	1.553056389093399048e-02	1.313719246536493301e-02	2.896379306912422180e-02	1.177181117236614227e-02	1.479865331202745438e-02	2.277857810258865356e-02	1.557061448693275452e-02	1.521902251988649368e-02	2.615513093769550323e-02	3.308928012847900391e-02	1.441030204296112061e-02	1.478764880448579788e-02	1.298940554261207581e-02	2.396698296070098877e-02	3.062376193702220917e-02	1.389161311089992523e-02	2.882462181150913239e-02	3.404327481985092163e-02	3.483926877379417419e-02	1.608357764780521393e-02	1.180273853242397308e-02	1.961797848343849182e-02	1.248899567872285843e-02	1.552380807697772980e-02	1.610849797725677490e-02	2.104256115853786469e-02	1.483391504734754562e-02	1.034804619848728180e-02	1.506925188004970551e-02	1.409604120999574661e-02	3.874955773353576660e-01	1.793773844838142395e-02
1.454461924731731415e-02	9.790901094675064087e-03	7.819890044629573822e-03	1.336256414651870728e-02	2.138913795351982117e-02	1.051951106637716293e-02	1.465297769755125046e-02	8.497232571244239807e-03	7.378254085779190063e-03	1.343565713614225388e-02	1.290494389832019806e-02	1.818697340786457062e-02	1.109852176159620285e-02	8.247799240052700043e-03	1.168278977274894714e-02	1.149564981460571289e-02	1.848537102341651917e-02	1.057680509984493256e-02	1.189695857465267181e-02	8.846752345561981201e-03	1.188157685101032257e-02	1.238449849188327789e-02	3.016012609004974365e-01	9.218764491379261017e-03	1.557682361453771591e-02	9.827990084886550903e-03	1.768923550844192505e-02	1.778277568519115448e-02	1.059739105403423309e-02	9.880654513835906982e-03	1.035308279097080231e-02	1.147381216287612915e-02	1.242667715996503830e-02	1.363559905439615250e-02	1.145177986472845078e-02	1.735418662428855896e-02	1.967387460172176361e-02	1.647386886179447174e-02	1.027003955096006393e-02	1.588424667716026306e-02	1.022696308791637421e-02	1.256931386888027191e-02	2.826252765953540802e-02	3.107353858649730682e-02	1.434995885938405991e-02	7.153172977268695831e-03	1.099645905196666718e-02	9.030323475599288940e-03	1.912108361721038818e-01	1.714262552559375763e-02
1.117872446775436401e-02	1.148224528878927231e-02	9.958008304238319397e-03	1.197210140526294708e-02	2.439421229064464569e-02	7.462916895747184753e-03	1.252425163984298706e-01	1.327668689191341400e-02	1.459630858153104782e-02	1.320138759911060333e-02	1.115856785327196121e-02	1.784760691225528717e-02	1.456631906330585480e-02	2.389579080045223236e-02	8.982543833553791046e-03	1.734978705644607544e-02	3.233678266406059265e-02	9.789558127522468567e-03	8.896593004465103149e-03	1.495214272290468216e-02	1.383996941149234772e-02	1.653282530605792999e-02	1.303678005933761597e-02	2.239102683961391449e-02	1.000461820513010025e-02	1.645593158900737762e-02	1.958301477134227753e-02	1.416589878499507904e-02	1.068366598337888718e-02	1.635579764842987061e-02	9.437738917768001556e-03	1.527960225939750671e-02	1.857061684131622314e-02	1.570521853864192963e-02	2.732841670513153076e-02	3.005161508917808533e-02	1.837018877267837524e-02	1.404367107897996902e-02	7.938124239444732666e-03	8.747638203203678131e-03	1.869857683777809143e-02	9.366366080939769745e-03	9.249536320567131042e-03	4.197297245264053345e-02	1.193829905241727829e-02	8.127512410283088684e-03	1.126081403344869614e-02	8.904489688575267792e-03	2.908595502376556396e-01	1.472138613462448120e-02
1.580635085701942444e-02	5.236659944057464600e-02	1.180524937808513641e-02	1.829050667583942413e-02	1.374194119125604630e-02	1.179690659046173096e-02	1.803727820515632629e-02	3.352523222565650940e-02	8.834679611027240753e-03	1.434586849063634872e-02	1.427117176353931427e-02	1.561182439327239990e-01	3.438512980937957764e-02	1.716731302440166473e-02	1.880646869540214539e-02	1.705300621688365936e-02	1.480714138597249985e-02	1.127972546964883804e-02	1.361130643635988235e-02	1.453837472945451736e-02	1.114602293819189072e-02	1.233316678553819656e-02	1.246536336839199066e-02	1.354055106639862061e-02	1.027125027030706406e-02	1.959854364395141602e-02	1.428737863898277283e-02	4.056379571557044983e-02	1.478356309235095978e-02	1.383595913648605347e-02	1.116917561739683151e-02	1.445589400827884674e-02	1.014506351202726364e-02	1.394051499664783478e-02	1.496116165071725845e-02	2.410824224352836609e-02	1.201950665563344955e-02	3.662712872028350830e-02	9.815957397222518921e-03	1.587890088558197021e-02	1.766925118863582611e-02	1.245260052382946014e-02	2.042903378605842590e-02	9.893610142171382904e-03	1.343830209225416183e-02	1.633484289050102234e-02	1.319112908095121384e-02	1.483817026019096375e-02	2.059298008680343628e-01	1.643638871610164642e-02
3.282175213098526001e-02	1.197564322501420975e-02	1.108573377132415771e-02	1.071853376924991608e-02	2.147854119539260864e-02	1.036717835813760757e-02	1.998858526349067688e-02	1.211552415043115616e-02	1.176822092384099960e-02	1.237190701067447662e-02	2.211451902985572815e-02	2.395425923168659210e-02	1.410120073705911636e-02	2.399282343685626984e-02	1.343373674899339676e-02	1.721684820950031281e-02	2.480404451489448547e-02	1.176640670746564865e-02	1.424323115497827530e-02	1.468368992209434509e-02	1.355303544551134109e-02	2.702508866786956787e-02	2.320845425128936768e-02	1.794709078967571259e-02	1.099660620093345642e-02	1.859120838344097137e-02	3.411404788494110107e-02	1.319803297519683838e-02	1.853718049824237823e-02	2.405560202896595001e-02	1.025593653321266174e-02	1.247455272823572159e-02	1.459330599755048752e-02	1.757209748029708862e-02	2.088736556470394135e-02	2.196233719587326050e-02	1.016185432672500610e-02	1.325607951730489731e-02	1.232926920056343079e-02	1.514752302318811417e-02	1.217363495379686356e-02	1.196356210857629776e-02	2.983779273927211761e-02	5.409036949276924133e-02	1.220824755728244781e-02	1.229628175497055054e-02	2.050056867301464081e-02	1.196532044559717178e-02	4.808969795703887939e-01	1.678989268839359283e-02
1.495167519897222519e-02	1.442666165530681610e-02	1.275537163019180298e-02	1.725028082728385925e-02	1.687513850629329681e-02	1.275761146098375320e-02	1.521248556673526764e-02	4.247965291142463684e-02	1.344925444573163986e-02	1.894490979611873627e-02	1.297415327280759811e-02	2.834417857229709625e-02	3.255797922611236572e-02	1.217632740736007690e-02	1.695598289370536804e-02	2.281301096081733704e-02	3.927670046687126160e-02	1.951725408434867859e-02	1.996220275759696960e-02	1.937086507678031921e-02	2.577386423945426941e-02	7.726261019706726074e-02	2.200337871909141541e-02	1.493900734931230545e-02	1.125569455325603485e-02	1.157525833696126938e-02	1.135771535336971283e-02	5.895949155092239380e-02	2.054348960518836975e-02	1.053056679666042328e-02	1.588555797934532166e-02	1.290160324424505234e-02	1.260850951075553894e-02	3.769232332706451416e-02	3.067255765199661255e-02	2.280156500637531281e-02	1.691835001111030579e-02	2.357141301035881042e-02	2.258563973009586334e-02	1.788761280477046967e-02	1.385499443858861923e-02	1.821891777217388153e-02	3.766565024852752686e-02	3.666307777166366577e-02	1.661247201263904572e-02	1.264286134392023087e-02	1.701368764042854309e-02	1.284327544271945953e-02	2.089617401361465454e-01	2.098165079951286316e-02
1.404940895736217499e-02	9.657694026827812195e-03	1.023590844124555588e-02	1.408063154667615891e-02	1.908484101295471191e-02	9.367682039737701416e-03	1.369162648916244507e-02	1.215087343007326126e-02	8.288832381367683411e-03	9.186181239783763885e-03	1.701435819268226624e-02	5.290897190570831299e-02	1.442182529717683792e-02	1.557320076972246170e-02	1.336701121181249619e-02	1.269288640469312668e-02	1.598164811730384827e-02	8.738921023905277252e-03	2.367964386940002441e-02	9.636687114834785461e-03	1.294963527470827103e-02	1.432851608842611313e-02	7.566374540328979492e-02	1.269200071692466736e-02	1.048460882157087326e-02	1.055318769067525864e-02	9.276826865971088409e-03	1.520707365125417709e-02	9.669199585914611816e-03	9.471775963902473450e-03	1.182558573782444000e-02	8.908257819712162018e-03	1.676661521196365356e-02	1.401787158101797104e-02	2.534513771533966064e-01	4.223481565713882446e-02	3.084555082023143768e-02	2.243558317422866821e-02	1.077283918857574463e-02	1.083275303244590759e-02	1.151465438306331635e-02	1.436199806630611420e-02	8.372510783374309540e-03	9.052144363522529602e-03	9.769341908395290375e-03	8.637883700430393219e-03	1.126287598162889481e-02	1.676640100777149200e-02	8.404769003391265869e-02	3.017288073897361755e-02
8.765197359025478363e-03	1.193334441632032394e-02	1.179886143654584885e-02	1.150266919285058975e-02	5.503154173493385315e-02	1.136445719748735428e-02	1.192408893257379532e-02	1.483987737447023392e-02	1.672355085611343384e-02	1.405404508113861084e-02	1.300917100161314011e-02	5.630394071340560913e-02	1.314565166831016541e-02	1.160955987870693207e-02	8.306605741381645203e-03	1.340297423303127289e-02	3.272086381912231445e-02	1.455694809556007385e-02	1.741177029907703400e-02	1.172969397157430649e-02	1.172379311174154282e-02	1.276249717921018600e-02	2.089701034128665924e-02	2.080930210649967194e-02	9.677005931735038757e-03	1.042756717652082443e-02	1.623798720538616180e-02	1.129186712205410004e-02	1.796490326523780823e-02	9.301382116973400116e-03	1.230279915034770966e-02	3.352302685379981995e-02	1.847393810749053955e-02	1.786842010915279388e-02	2.761766314506530762e-02	9.730449318885803223e-02	1.123188249766826630e-02	9.924425743520259857e-03	1.660848967730998993e-02	1.538112945854663849e-02	1.555518247187137604e-02	1.005971152335405350e-02	1.895898208022117615e-02	2.687513642013072968e-02	1.595426350831985474e-02	7.726696319878101349e-03	1.203474681824445724e-02	1.017793640494346619e-02	2.430412620306015015e-01	1.268571708351373672e-02
8.221435360610485077e-03	7.105216849595308304e-03	6.774844136089086533e-03	7.982780225574970245e-03	2.263060398399829865e-02	7.088087499141693115e-03	1.355938613414764404e-02	8.986355736851692200e-03	9.003085084259510040e-03	6.431739311665296555e-03	8.507045917212963104e-03	2.066173963248729706e-02	8.174091577529907227e-03	1.244919747114181519e-02	1.105205249041318893e-02	1.082134898751974106e-02	1.440624147653579712e-02	9.453645907342433929e-03	9.041261859238147736e-03	8.889708667993545532e-03	8.933442644774913788e-03	1.095565594732761383e-02	2.016818150877952576e-02	1.095934491604566574e-02	6.416167132556438446e-03	7.572203874588012695e-03	3.446799889206886292e-02	1.145044434815645218e-02	1.349505130201578140e-02	1.069417037069797516e-02	1.778240315616130829e-02	1.766189187765121460e-02	1.357509288936853409e-02	1.024395041167736053e-02	9.767151437699794769e-03	1.763895526528358459e-02	1.505193021148443222e-02	8.609484881162643433e-03	8.035377599298954010e-03	1.861037127673625946e-02	1.828191615641117096e-02	1.195485424250364304e-02	1.530560664832592010e-02	2.679315023124217987e-02	9.275019168853759766e-03	5.864302627742290497e-03	7.067516911774873734e-03	8.516124449670314789e-03	5.630217790603637695e-01	1.180591993033885956e-02
1.822346597909927368e-01	8.461435325443744659e-03	9.413517080247402191e-03	8.379971608519554138e-03	1.691041700541973114e-02	1.312790066003799438e-02	1.171120442450046539e-02	1.827299408614635468e-02	6.923626642674207687e-03	1.083851139992475510e-02	7.354645989835262299e-03	1.324177067726850510e-02	1.492827199399471283e-02	1.375363394618034363e-02	6.844457238912582397e-03	4.208123311400413513e-02	1.528712920844554901e-02	1.009070780128240585e-02	1.064216252416372299e-02	9.902114048600196838e-03	1.559181325137615204e-02	9.118103422224521637e-03	1.208737958222627640e-02	2.311171405017375946e-02	1.168758515268564224e-02	1.035599410533905029e-02	1.277123298496007919e-02	1.230863481760025024e-02	1.561807189136743546e-02	7.670211605727672577e-03	1.098736654967069626e-02	1.387420762330293655e-02	6.300494540482759476e-03	1.033124234527349472e-02	2.148184552788734436e-02	2.109502442181110382e-02	2.374985814094543457e-02	9.498684667050838470e-03	6.146974395960569382e-03	1.108839176595211029e-02	1.731722615659236908e-02	9.624708443880081177e-03	1.739169843494892120e-02	1.651992276310920715e-02	9.300070814788341522e-03	5.440360866487026215e-03	9.233026765286922455e-03	7.987995631992816925e-03	2.762162983417510986e-01	9.901073761284351349e-03
8.640132844448089600e-03	7.496514823287725449e-03	7.889341562986373901e-03	1.100736390799283981e-02	3.665198385715484619e-02	8.661331608891487122e-03	1.142948307096958160e-02	9.893044829368591309e-03	8.500323630869388580e-03	6.398185621947050095e-03	1.264676172286272049e-02	1.802317984402179718e-02	1.046332903206348419e-02	1.369845587760210037e-02	8.217330090701580048e-03	1.055597886443138123e-02	1.154392026364803314e-02	8.566319011151790619e-03	8.698472753167152405e-03	8.332476951181888580e-03	8.791479282081127167e-03	9.151949547231197357e-03	8.645379915833473206e-03	8.217139169573783875e-03	9.868941269814968109e-03	1.095416117459535599e-02	3.356868028640747070e-02	1.119332946836948395e-02	1.301707793027162552e-02	8.137263357639312744e-03	9.709514677524566650e-03	1.473066024482250214e-02	3.070307336747646332e-02	1.640391722321510315e-02	9.219487197697162628e-03	1.925142668187618256e-02	1.394162327051162720e-02	8.396105840802192688e-03	7.995989173650741577e-03	1.059186179190874100e-02	1.197687350213527679e-02	1.114975754171609879e-02	2.552692964673042297e-02	3.832342103123664856e-02	7.943541742861270905e-03	7.009017281234264374e-03	9.912638925015926361e-03	7.418530993163585663e-03	5.176137685775756836e-01	1.514610368758440018e-02
1.522418577224016190e-02	1.007230486720800400e-02	1.033813692629337311e-02	1.011235825717449188e-02	1.473518460988998413e-02	8.959354832768440247e-03	1.188113726675510406e-02	1.187221985310316086e-02	9.052196517586708069e-03	1.018992997705936432e-02	1.459892094135284424e-02	1.779214851558208466e-02	1.148422621190547943e-02	1.137186493724584579e-02	7.876648567616939545e-03	3.186361491680145264e-02	4.064721986651420593e-02	8.536631241440773010e-03	1.016905996948480606e-02	2.126017399132251740e-02	1.077264267951250076e-02	1.066665258258581161e-02	1.067751552909612656e-02	1.145560666918754578e-02	1.177728734910488129e-02	7.858254946768283844e-03	2.187408506870269775e-02	1.523168385028839111e-02	2.019485458731651306e-02	1.189259160310029984e-02	1.461823750287294388e-02	1.986460760235786438e-02	9.848597459495067596e-03	1.262197736650705338e-02	1.142867468297481537e-02	1.832685060799121857e-02	1.502639520913362503e-02	9.184979833662509918e-03	1.327539701014757156e-02	1.631192862987518311e-02	9.775332175195217133e-03	1.482064370065927505e-02	2.852348424494266510e-02	3.643372654914855957e-02	9.660411626100540161e-03	1.075780950486660004e-02	1.228295825421810150e-02	7.646787445992231369e-03	4.576215147972106934e-01	1.215066853910684586e-02
2.650062367320060730e-02	1.094519626349210739e-02	9.218601509928703308e-03	1.270124409347772598e-02	2.432115189731121063e-02	9.589317254722118378e-03	1.383088156580924988e-02	2.089743874967098236e-02	7.331255357712507248e-03	9.722707793116569519e-03	1.067391037940979004e-02	1.355374790728092194e-02	1.154386904090642929e-02	2.305794693529605865e-02	1.069512963294982910e-02	2.056077495217323303e-02	1.558193471282720566e-02	1.628280244767665863e-02	1.224506553262472153e-02	1.738666743040084839e-02	8.876623585820198059e-03	8.325511217117309570e-02	1.107090990990400314e-02	2.155187167227268219e-02	9.280212223529815674e-03	9.740785695612430573e-03	1.649453677237033844e-02	1.796149648725986481e-02	1.537425816059112549e-02	7.698698900640010834e-03	1.685859449207782745e-02	3.320284560322761536e-02	6.977645680308341980e-03	9.662396274507045746e-03	1.174936722964048386e-02	1.323401089757680893e-02	3.438954800367355347e-02	1.515144575387239456e-02	1.216184161603450775e-02	8.652367629110813141e-03	8.128218352794647217e-03	1.411165017634630203e-02	9.738293476402759552e-03	4.271699860692024231e-02	1.058738119900226593e-02	6.286190822720527649e-03	1.272963639348745346e-02	8.636917918920516968e-03	3.214302957057952881e-01	1.290779560804367065e-02
2.258046157658100128e-02	1.008115708827972412e-02	7.520152721554040909e-03	1.096008997410535812e-02	3.285588324069976807e-02	8.403263054788112640e-03	1.480764802545309067e-02	1.067073922604322433e-02	8.004678413271903992e-03	1.088259741663932800e-02	1.203540898859500885e-02	9.754306077957153320e-02	1.415132265537977219e-02	1.512984279543161392e-02	2.397758327424526215e-02	1.034397818148136139e-02	1.508642267435789108e-02	1.202012598514556885e-02	9.054780006408691406e-03	1.332256942987442017e-02	9.002880193293094635e-03	1.741312630474567413e-02	1.025687251240015030e-02	9.143349714577198029e-03	1.132457144558429718e-02	1.143164932727813721e-02	3.104527667164802551e-02	1.348641701042652130e-02	2.732927352190017700e-02	6.782270036637783051e-03	8.788907900452613831e-03	2.964802458882331848e-02	2.346880733966827393e-02	1.148631796240806580e-02	1.178802736103534698e-02	1.470169797539710999e-02	9.962925687432289124e-03	2.275029011070728302e-02	9.336048737168312073e-03	1.003074739128351212e-02	1.331757660955190659e-02	1.123120915144681931e-02	1.247258577495813370e-02	2.349565178155899048e-02	1.030912809073925018e-02	6.824990268796682358e-03	9.032635018229484558e-03	7.651991210877895355e-03	4.228825271129608154e-01	3.218343481421470642e-02
3.120543435215950012e-02	1.814752444624900818e-02	1.035928633064031601e-02	1.636482588946819305e-02	1.345351804047822952e-02	1.333079207688570023e-02	1.838623732328414917e-02	3.911942243576049805e-02	2.993339486420154572e-02	1.161244418472051620e-02	1.188150234520435333e-02	8.980378508567810059e-02	1.921544969081878662e-02	1.273113675415515900e-02	3.025811165571212769e-02	1.623759046196937561e-02	2.604758553206920624e-02	9.315323084592819214e-03	1.309911068528890610e-02	2.736039645969867706e-02	3.908285498619079590e-02	2.189305983483791351e-02	1.704568415880203247e-01	1.304352469742298126e-02	2.058704197406768799e-02	1.249789167195558548e-02	1.180356740951538086e-02	5.122015252709388733e-02	1.290849223732948303e-02	1.650129258632659912e-02	1.186960469931364059e-02	1.301872171461582184e-02	1.432165410369634628e-02	1.192847732454538345e-02	1.496213860809803009e-02	1.021953299641609192e-02	1.488755457103252411e-02	1.344472356140613556e-02	1.139862928539514542e-02	1.479600090533494949e-02	1.392813120037317276e-02	1.405666768550872803e-02	1.291846297681331635e-02	5.989012122154235840e-02	1.848079077899456024e-02	1.103861443698406219e-02	1.453914307057857513e-02	1.495802029967308044e-02	6.919182837009429932e-02	3.169132024049758911e-02
2.597718313336372375e-02	1.037074904888868332e-02	1.623213849961757660e-02	2.097109332680702209e-02	1.631855592131614685e-02	1.241433061659336090e-02	1.573881879448890686e-02	1.906620711088180542e-02	1.578146219253540039e-02	1.087176986038684845e-02	1.487072836607694626e-02	2.771623060107231140e-02	3.634529188275337219e-02	1.278956420719623566e-02	1.617939956486225128e-02	2.314730547368526459e-02	1.848909817636013031e-02	1.172896567732095718e-02	1.314569916576147079e-02	1.486724615097045898e-02	1.778429746627807617e-02	2.209830656647682190e-02	6.018304452300071716e-02	3.880889341235160828e-02	2.468516863882541656e-02	1.001528929919004440e-02	2.119572274386882782e-02	1.580012030899524689e-02	1.313732564449310303e-02	9.744607843458652496e-03	9.842109866440296173e-03	1.051359158009290695e-02	9.689233265817165375e-03	3.865442052483558655e-02	2.673802152276039124e-02	2.634561061859130859e-02	5.891283228993415833e-02	1.845437288284301758e-02	2.775774523615837097e-02	1.276930328458547592e-02	1.425038371235132217e-02	1.616455055773258209e-02	2.293752133846282959e-02	2.011185884475708008e-02	1.193897891789674759e-02	1.019840594381093979e-02	1.122927106916904449e-02	1.200061570852994919e-02	1.045843809843063354e-01	1.199248358607292175e-01
1.763693802058696747e-02	1.995171792805194855e-02	1.127122621983289719e-02	1.250934787094593048e-02	1.682949438691139221e-02	1.292505394667387009e-02	1.183793023228645325e-01	1.642970927059650421e-02	9.422512724995613098e-03	9.561849758028984070e-03	1.552565395832061768e-02	6.278831511735916138e-02	1.274412404745817184e-02	1.170063018798828125e-02	1.377748046070337296e-02	1.475424040108919144e-02	1.890739984810352325e-02	1.404911559075117111e-02	1.352046057581901550e-02	1.904245093464851379e-02	1.335530821233987808e-02	1.631306298077106476e-02	1.781502924859523773e-02	1.428885944187641144e-02	1.034668460488319397e-02	1.188741624355316162e-02	3.498528525233268738e-02	1.163668744266033173e-02	1.236621197313070297e-02	1.000207662582397461e-02	1.300402078777551651e-02	1.278673484921455383e-02	1.202621404081583023e-02	1.166540198028087616e-02	9.317208081483840942e-03	3.235975652933120728e-02	1.567422784864902496e-02	1.597440615296363831e-02	1.677496358752250671e-02	2.024062350392341614e-02	1.668604090809822083e-02	1.223788410425186157e-02	1.926989294588565826e-02	7.563803344964981079e-02	1.269289199262857437e-02	1.028298400342464447e-02	1.612195186316967010e-02	1.003502588719129562e-02	2.270307838916778564e-01	4.212451353669166565e-02
1.253016199916601181e-02	1.697853580117225647e-02	1.357511710375547409e-02	1.779374666512012482e-02	1.500924024730920792e-02	1.002455875277519226e-02	2.043047919869422913e-02	2.580339834094047546e-02	1.047654263675212860e-02	1.552643999457359314e-02	1.633699797093868256e-02	3.417527675628662109e-02	1.288468949496746063e-02	1.514811906963586807e-02	1.118398830294609070e-02	1.966241002082824707e-02	2.929501608014106750e-02	1.475223712623119354e-02	1.454945188015699387e-02	1.216966379433870316e-02	3.421499952673912048e-02	2.571561746299266815e-02	1.157672144472599030e-02	2.108950726687908173e-02	1.356351468712091446e-02	2.025124803185462952e-02	1.509338617324829102e-02	2.013629116117954254e-02	1.258736941963434219e-02	3.328125551342964172e-02	1.038055401295423508e-02	9.687038138508796692e-03	1.702095568180084229e-02	1.043153926730155945e-02	3.352068737149238586e-02	1.982079073786735535e-02	1.646523363888263702e-02	1.032199338078498840e-02	1.201811991631984711e-02	1.422101631760597229e-02	3.119284100830554962e-02	4.009966179728507996e-02	1.799724064767360687e-02	2.660079486668109894e-02	1.203355472534894943e-02	2.460299246013164520e-02	1.473437435925006866e-02	1.628771051764488220e-02	2.107500433921813965e-01	1.209387257695198059e-01
1.943775825202465057e-02	1.545966137200593948e-02	1.161066628992557526e-02	1.621553860604763031e-02	9.486867114901542664e-03	1.436395943164825439e-02	2.276091091334819794e-02	1.477439329028129578e-02	1.040465850383043289e-02	1.073484215885400772e-02	1.489928551018238068e-02	2.765590324997901917e-02	1.564818061888217926e-02	1.330995745956897736e-02	1.130349282175302505e-02	1.275969576090574265e-02	2.256157435476779938e-02	1.253452245146036148e-02	1.491151284426450729e-02	1.500343624502420425e-02	1.898084580898284912e-02	1.434667687863111496e-02	1.350834686309099197e-02	1.482415664941072464e-02	1.741599105298519135e-02	1.410362776368856430e-02	2.048748359084129333e-02	1.533929258584976196e-02	1.211391668766736984e-02	9.672410786151885986e-03	1.445026602596044540e-02	2.928958274424076080e-02	1.401425525546073914e-02	2.140795066952705383e-02	1.156600192189216614e-02	2.581704407930374146e-02	3.696161136031150818e-02	1.399136986583471298e-02	2.171789295971393585e-02	1.622575893998146057e-02	1.816181838512420654e-02	1.396900322288274765e-02	2.070129662752151489e-02	3.096036426723003387e-02	1.071858219802379608e-02	1.184798311442136765e-02	1.544862333685159683e-02	1.200480386614799500e-02	3.800868690013885498e-01	1.738073490560054779e-02
1.645373739302158356e-02	1.467629894614219666e-02	2.260131575167179108e-02	1.416135206818580627e-02	1.703852601349353790e-02	1.592403464019298553e-02	1.501555368304252625e-02	3.031658008694648743e-02	1.189662050455808640e-02	1.759901456534862518e-02	2.488374896347522736e-02	7.159071415662765503e-02	1.717011444270610809e-02	2.247619815170764923e-02	3.487089276313781738e-02	1.719611324369907379e-02	2.611324749886989594e-02	2.011456340551376343e-02	1.797238364815711975e-02	1.531983911991119385e-02	1.392783876508474350e-02	1.562723144888877869e-02	2.838450856506824493e-02	1.485876645892858505e-02	1.437435019761323929e-02	1.703689992427825928e-02	1.686882600188255310e-02	3.291345387697219849e-02	3.005090542137622833e-02	1.545619312673807144e-02	1.492884568870067596e-02	2.494048699736595154e-02	1.754485070705413818e-02	2.381903119385242462e-02	1.794925890862941742e-02	5.886699259281158447e-02	2.127841114997863770e-02	2.385533042252063751e-02	2.631459757685661316e-02	1.692044921219348907e-02	1.901565678417682648e-02	1.450372394174337387e-02	4.840651899576187134e-02	1.636643707752227783e-02	1.450324244797229767e-02	1.364446990191936493e-02	1.737054251134395599e-02	1.373894140124320984e-02	2.305952012538909912e-01	2.008932456374168396e-02
1.082658302038908005e-02	8.235988207161426544e-03	7.435107603669166565e-03	9.813410229980945587e-03	1.060706470161676407e-02	1.123394258320331573e-02	1.151550002396106720e-02	9.045795537531375885e-03	6.405846681445837021e-03	1.160784531384706497e-02	1.129252742975950241e-02	1.740923151373863220e-02	8.727937005460262299e-03	1.087047159671783447e-02	1.557051949203014374e-02	1.162867434322834015e-02	2.298566326498985291e-02	1.211931277066469193e-02	1.125446800142526627e-02	1.139212772250175476e-02	1.085606031119823456e-02	1.050300057977437973e-02	1.006229147315025330e-01	1.221806742250919342e-02	1.009164843708276749e-02	8.332224562764167786e-03	8.612437173724174500e-03	1.336016878485679626e-02	3.145669773221015930e-02	7.061670999974012375e-03	1.362197007983922958e-02	1.107447594404220581e-02	1.094897091388702393e-02	1.082544121891260147e-02	1.118372380733489990e-02	1.540866494178771973e-02	8.228994905948638916e-03	1.061852462589740753e-02	9.076430462300777435e-03	8.363856002688407898e-03	8.570032194256782532e-03	9.060334414243698120e-03	1.176186557859182358e-02	1.927563175559043884e-02	9.326776489615440369e-03	6.514832377433776855e-03	9.388436563313007355e-03	8.767453953623771667e-03	4.769112467765808105e-01	1.879232563078403473e-02
1.568763703107833862e-02	1.508988067507743835e-02	1.748355850577354431e-02	1.554354280233383179e-02	1.345015689730644226e-02	9.853284806013107300e-03	2.141516655683517456e-02	2.190778218209743500e-02	1.044996920973062515e-02	1.370021793991327286e-02	2.999487891793251038e-02	4.821733012795448303e-02	1.413445733487606049e-02	3.476979583501815796e-02	1.531350705772638321e-02	2.495553530752658844e-02	1.914593577384948730e-02	5.139245465397834778e-02	1.546406373381614685e-02	2.073598653078079224e-02	2.062547951936721802e-02	3.764770552515983582e-02	1.721201092004776001e-02	2.033258788287639618e-02	1.130060013383626938e-02	1.673237048089504242e-02	1.907821744680404663e-02	2.239621803164482117e-02	2.917897887527942657e-02	1.482176128774881363e-02	1.139782555401325226e-02	1.506989914923906326e-02	2.019081637263298035e-02	2.119584754109382629e-02	1.726853474974632263e-02	1.741421781480312347e-02	1.592409238219261169e-02	1.191563904285430908e-02	1.465575397014617920e-02	1.235861424356698990e-02	1.242398563772439957e-02	2.082654275000095367e-02	1.477135345339775085e-02	5.440362170338630676e-02	1.235752645879983902e-02	1.062778849154710770e-02	1.094796694815158844e-02	2.875549346208572388e-02	2.084358334541320801e-01	2.008565701544284821e-02
1.727746054530143738e-02	1.084057893604040146e-02	9.310821071267127991e-03	2.158771455287933350e-02	2.252549491822719574e-02	1.382547710090875626e-02	1.635832153260707855e-02	1.295702625066041946e-02	1.173801533877849579e-02	1.185915619134902954e-02	2.023761719465255737e-02	2.047334983944892883e-02	2.117138169705867767e-02	1.032732333987951279e-02	9.466826915740966797e-03	1.323688589036464691e-02	3.219251707196235657e-02	1.312736514955759048e-02	1.360088028013706207e-02	1.659101434051990509e-02	1.543898787349462509e-02	1.327955443412065506e-02	1.733958721160888672e-02	1.374204549938440323e-02	1.518205832690000534e-02	1.661199517548084259e-02	3.383110463619232178e-02	2.569178491830825806e-02	1.398531068116426468e-02	1.020086184144020081e-02	1.186443865299224854e-02	1.205378398299217224e-02	9.297891519963741302e-03	1.851005107164382935e-02	1.219325233250856400e-02	1.922334171831607819e-02	1.945723406970500946e-02	1.611572317779064178e-02	1.981659047305583954e-02	1.400806475430727005e-02	1.940201222896575928e-02	1.224791817367076874e-02	2.359175495803356171e-02	2.191695943474769592e-02	1.204921118915081024e-02	9.212478064000606537e-03	1.405227184295654297e-02	9.349528700113296509e-03	3.832456469535827637e-01	2.094334363937377930e-02
1.973043382167816162e-02	1.027334760874509811e-02	1.354766078293323517e-02	1.176132075488567352e-02	2.094907686114311218e-02	1.218212861567735672e-02	9.939543902873992920e-03	1.245767157524824142e-02	1.121037453413009644e-02	1.028032973408699036e-02	3.025440685451030731e-02	1.667716540396213531e-02	1.218697521835565567e-02	1.494581066071987152e-02	1.134725473821163177e-02	1.458393875509500504e-02	2.918864041566848755e-02	1.200112607330083847e-02	9.986988268792629242e-03	1.358738727867603302e-02	1.852077618241310120e-02	1.559874322265386581e-02	1.187284197658300400e-02	1.544489432126283646e-02	1.093864161521196365e-02	9.483051486313343048e-03	3.781841695308685303e-02	2.496358752250671387e-02	1.756476610898971558e-02	9.462714195251464844e-03	1.129518821835517883e-02	1.978215388953685760e-02	2.642503567039966583e-02	1.331898011267185211e-02	1.168851833790540695e-02	1.887894049286842346e-02	1.346326526254415512e-02	1.292607467621564865e-02	2.036027051508426666e-02	1.074960362166166306e-02	1.404367294162511826e-02	1.019621919840574265e-02	2.271947450935840607e-02	3.175532817840576172e-02	9.940673597157001495e-03	8.677198551595211029e-03	1.038569863885641098e-02	1.730844005942344666e-02	4.364438056945800781e-01	1.669742539525032043e-02
1.686675474047660828e-02	2.382745407521724701e-02	8.244510740041732788e-03	1.127841137349605560e-02	2.333164587616920471e-02	8.537253364920616150e-03	2.845687419176101685e-02	1.078995037823915482e-02	7.003909442573785782e-03	9.724798612296581268e-03	1.430567353963851929e-02	4.875540733337402344e-02	1.516758091747760773e-02	1.288723852485418320e-02	1.046472322195768356e-02	1.203172560781240463e-02	1.704441197216510773e-02	2.107741124927997589e-02	1.361880265176296234e-02	1.134099997580051422e-02	2.535303309559822083e-02	2.270209044218063354e-02	3.598446026444435120e-02	1.221037656068801880e-02	1.259458623826503754e-02	1.734489761292934418e-02	1.646226271986961365e-02	1.211779937148094177e-02	3.049019537866115570e-02	7.360961753875017166e-03	6.986182648688554764e-03	1.308284141123294830e-02	1.465466897934675217e-02	1.363397389650344849e-02	2.075908705592155457e-02	2.211112715303897858e-02	1.631963998079299927e-02	1.111454796046018600e-02	6.638906896114349365e-03	1.108542736619710922e-02	1.871082931756973267e-02	3.717948496341705322e-02	1.250871177762746811e-02	2.335540950298309326e-02	9.712952189147472382e-03	8.198909461498260498e-03	1.240886468440294266e-02	7.831843569874763489e-03	3.194472193717956543e-01	2.101210504770278931e-02
1.604082994163036346e-02	1.024735253304243088e-02	1.075825840234756470e-02	1.366127748042345047e-02	2.202391624450683594e-02	1.311196293681859970e-02	1.724015921354293823e-02	1.188219245523214340e-02	8.920645341277122498e-03	1.382711436599493027e-02	3.059795312583446503e-02	1.554801687598228455e-02	1.428306382149457932e-02	1.151892263442277908e-02	9.327977895736694336e-03	1.631025783717632294e-02	4.229918122291564941e-02	1.116264984011650085e-02	1.266563311219215393e-02	1.448961254209280014e-02	1.235093642026185989e-02	1.422345638275146484e-02	1.773519627749919891e-02	2.269821614027023315e-02	1.252314355224370956e-02	1.014338061213493347e-02	2.626616135239601135e-02	1.248358935117721558e-02	1.794956438243389130e-02	1.139601413160562515e-02	1.022087037563323975e-02	2.309751324355602264e-02	2.805124409496784210e-02	1.569315046072006226e-02	2.095958031713962555e-02	2.645811811089515686e-02	1.150816679000854492e-02	1.253712177276611328e-02	1.077771745622158051e-02	1.282078959047794342e-02	1.503863558173179626e-02	1.977915316820144653e-02	1.548529416322708130e-02	2.897566556930541992e-02	1.212771516293287277e-02	9.469292126595973969e-03	1.334071066230535507e-02	1.407509390264749527e-02	4.462113678455352783e-01	1.975406147539615631e-02
1.645592041313648224e-02	1.451500505208969116e-02	1.324788294732570648e-02	1.669678278267383575e-02	1.562360953539609909e-02	1.681658998131752014e-02	2.286414057016372681e-02	1.380389649420976639e-02	1.465691626071929932e-02	1.575233973562717438e-02	1.714525744318962097e-02	3.624746948480606079e-02	2.183107286691665649e-02	4.696875065565109253e-02	1.659138128161430359e-02	1.698419265449047089e-02	5.039793625473976135e-02	1.558022759854793549e-02	1.919382810592651367e-02	2.136351540684700012e-02	1.483934093266725540e-02	1.774351298809051514e-02	1.370699331164360046e-02	1.645286753773689270e-02	1.515245344489812851e-02	1.367747876793146133e-02	3.166462481021881104e-02	1.989905163645744324e-02	1.711576618254184723e-02	1.195297669619321823e-02	1.602187752723693848e-02	1.833715476095676422e-02	1.699658669531345367e-02	2.348572947084903717e-02	3.109483420848846436e-02	2.384782209992408752e-02	1.425838470458984375e-02	1.464300416409969330e-02	2.311402931809425354e-02	1.368013862520456314e-02	1.906703971326351166e-02	2.100686542689800262e-02	3.993343561887741089e-02	1.659344509243965149e-02	2.092474140226840973e-02	1.300007663667201996e-02	3.915474191308021545e-02	1.399673800915479660e-02	2.426692694425582886e-01	2.598338760435581207e-02
1.362671796232461929e-02	1.077726855874061584e-02	8.881702087819576263e-03	1.110768504440784454e-02	4.080986231565475464e-02	1.149478740990161896e-02	1.719065383076667786e-02	1.085308101028203964e-02	1.230225432664155960e-02	1.189336366951465607e-02	1.280551962554454803e-02	5.237296223640441895e-02	1.123335026204586029e-02	1.129632256925106049e-02	9.620000608265399933e-03	1.307666953653097153e-02	1.944838277995586395e-02	1.065090764313936234e-02	9.975683875381946564e-03	1.269784290343523026e-02	9.972031228244304657e-03	2.042835578322410583e-02	1.213144604116678238e-02	1.174560375511646271e-02	1.219613384455442429e-02	1.490136515349149704e-02	3.911225497722625732e-02	1.555385254323482513e-02	1.462124940007925034e-02	9.933943860232830048e-03	1.344387978315353394e-02	2.062533050775527954e-02	2.897374145686626434e-02	1.372874714434146881e-02	2.048049680888652802e-02	2.618703618645668030e-02	2.276494354009628296e-02	1.245336700230836868e-02	2.016154490411281586e-02	1.185646560043096542e-02	1.331795752048492432e-02	1.742726564407348633e-02	2.458574436604976654e-02	1.670866832137107849e-02	1.177398767322301865e-02	1.049055159091949463e-02	1.429696567356586456e-02	1.010787859559059143e-02	3.689897060394287109e-01	1.992249861359596252e-02
1.219703350216150284e-02	8.122218772768974304e-03	1.189746521413326263e-02	1.000715419650077820e-02	1.977675780653953552e-02	1.059543062001466751e-02	1.818450912833213806e-02	1.103527564555406570e-02	7.385800126940011978e-03	7.723222021013498306e-03	1.735399477183818817e-02	2.318523637950420380e-02	9.367923252284526825e-03	1.447479985654354095e-02	6.697473581880331039e-03	1.084708981215953827e-02	1.699994690716266632e-02	1.579045504331588745e-02	1.001419685781002045e-02	1.216577924787998199e-02	1.305804960429668427e-02	1.120020914822816849e-02	1.034223753958940506e-02	1.014809217303991318e-02	9.743777103722095490e-03	7.735721766948699951e-03	3.058853000402450562e-02	2.564903348684310913e-02	1.608181186020374298e-02	9.220236912369728088e-03	1.522409543395042419e-02	2.735726721584796906e-02	1.367948669940233231e-02	1.138915214687585831e-02	1.168235950171947479e-02	3.447595611214637756e-02	1.668633334338665009e-02	9.271458722651004791e-03	9.888906031847000122e-03	1.027421001344919205e-02	1.890645921230316162e-02	8.328762836754322052e-03	3.407062962651252747e-02	3.043060936033725739e-02	8.515733294188976288e-03	6.355552934110164642e-03	1.252285391092300415e-02	8.468831889331340790e-03	4.979106187820434570e-01	1.563001796603202820e-02
3.252268582582473755e-02	1.174121256917715073e-02	1.045825425535440445e-02	1.150798983871936798e-02	4.004685208201408386e-02	1.029967702925205231e-02	2.475031092762947083e-02	1.462021097540855408e-02	1.854558475315570831e-02	1.266961917281150818e-02	2.556636929512023926e-02	1.836107671260833740e-02	1.630375161767005920e-02	2.274251729249954224e-02	1.119915861636400223e-02	1.206787489354610443e-02	1.545235700905323029e-02	1.740142330527305603e-02	1.287576742470264435e-02	1.276545040309429169e-02	1.681710965931415558e-02	1.988148316740989685e-02	1.208775769919157028e-02	2.077399194240570068e-02	1.138588227331638336e-02	1.196827273815870285e-02	1.412300206720829010e-02	1.200788281857967377e-02	1.368792634457349777e-02	9.927773848176002502e-03	1.213155779987573624e-02	9.516041725873947144e-03	1.474407501518726349e-02	1.435548532754182816e-02	1.688193529844284058e-02	1.407368201762437820e-02	3.562909364700317383e-02	1.337948534637689590e-02	1.103210542351007462e-02	1.682461798191070557e-02	1.242472045123577118e-02	1.459869928658008575e-02	1.225295290350914001e-02	1.489678304642438889e-02	1.758190244436264038e-02	1.000537350773811340e-02	1.543063670396804810e-02	1.067735068500041962e-02	4.174085259437561035e-01	1.953059807419776917e-02
3.528701141476631165e-02	1.528497692197561264e-02	1.048649195581674576e-02	1.343871001154184341e-02	2.328717894852161407e-02	1.093415915966033936e-02	1.492313481867313385e-02	1.933724805712699890e-02	1.646625436842441559e-02	8.741976693272590637e-03	2.095721103250980377e-02	1.066831797361373901e-01	1.863122731447219849e-02	1.150944922119379044e-02	2.150369435548782349e-02	1.913804747164249420e-02	5.871094390749931335e-02	1.100043486803770065e-02	1.437315344810485840e-02	1.199905294924974442e-02	1.923133805394172668e-02	7.262545824050903320e-02	1.566337049007415771e-02	1.729113794863224030e-02	2.058620937168598175e-02	1.087762787938117981e-02	1.084960158914327621e-02	1.571444980800151825e-02	1.242017000913619995e-02	1.008140388876199722e-02	1.216632779687643051e-02	1.336455345153808594e-02	1.413706503808498383e-02	1.175966300070285797e-02	1.335382461547851562e-02	2.796014584600925446e-02	2.158548682928085327e-02	1.076053362339735031e-02	1.984189450740814209e-02	1.123775355517864227e-02	2.032373659312725067e-02	1.346574630588293076e-02	2.556987665593624115e-02	2.112074196338653564e-01	1.078263949602842331e-02	9.871214628219604492e-03	1.036174688488245010e-02	1.114017982035875320e-02	3.123339079320430756e-02	1.711576245725154877e-02
2.483779378235340118e-02	1.413286570459604263e-02	1.287236064672470093e-02	1.998836919665336609e-02	2.632880583405494690e-02	1.235411223024129868e-02	2.840020321309566498e-02	2.751815319061279297e-02	1.029651612043380737e-02	1.114096119999885559e-02	4.222472757101058960e-02	3.602587059140205383e-02	1.504112128168344498e-02	1.167603116482496262e-02	1.184452697634696960e-02	1.449041347950696945e-02	3.691857680678367615e-02	1.653223298490047455e-02	1.454653311520814896e-02	1.513445563614368439e-02	2.166491001844406128e-02	1.867668330669403076e-02	1.356903463602066040e-02	1.360351406037807465e-02	1.556732412427663803e-02	1.550007518380880356e-02	2.581331133842468262e-02	1.517481915652751923e-02	1.420957222580909729e-02	1.058630831539630890e-02	1.872181147336959839e-02	2.763190679252147675e-02	2.542461454868316650e-02	1.174633763730525970e-02	1.072698645293712616e-02	5.189146101474761963e-02	1.121985446661710739e-02	1.335663069039583206e-02	1.166069041937589645e-02	1.375560369342565536e-02	2.340776473283767700e-02	1.782084815204143524e-02	2.007998712360858917e-02	3.249673172831535339e-02	1.092553511261940002e-02	9.297426789999008179e-03	1.034048292785882950e-02	1.209938712418079376e-02	2.348521798849105835e-01	2.989860624074935913e-02
3.462517634034156799e-02	1.480709202587604523e-02	9.428572840988636017e-03	1.440426427870988846e-02	1.550137344747781754e-02	9.724825620651245117e-03	1.593656465411186218e-02	2.305249683558940887e-02	1.211108919233083725e-02	1.253154408186674118e-02	1.854297891259193420e-02	1.418428122997283936e-01	1.789644360542297363e-02	1.823630742728710175e-02	3.302134573459625244e-02	1.883801259100437164e-02	1.791024021804332733e-02	2.139412611722946167e-02	2.127172611653804779e-02	1.164290495216846466e-02	4.051872342824935913e-02	2.855252102017402649e-02	1.252005342394113541e-02	1.775093562901020050e-02	1.215228252112865448e-02	1.134165283292531967e-02	2.149210125207901001e-02	1.926089264452457428e-02	2.501933649182319641e-02	1.044212374836206436e-02	9.381653741002082825e-03	1.429620757699012756e-02	1.311575341969728470e-02	9.409252554178237915e-03	4.784416779875755310e-02	2.150584571063518524e-02	1.415753457695245743e-02	1.164648588746786118e-02	2.023216709494590759e-02	1.413164753466844559e-02	1.893033273518085480e-02	2.119562774896621704e-02	1.934109628200531006e-02	2.733044140040874481e-02	1.128760259598493576e-02	8.841604925692081451e-03	1.143633853644132614e-02	1.478975359350442886e-02	1.220908015966415405e-01	5.033141747117042542e-02
1.866068318486213684e-02	1.576108671724796295e-02	1.056845579296350479e-02	1.180867291986942291e-02	4.770057275891304016e-02	1.549957878887653351e-02	1.692181825637817383e-02	1.116517186164855957e-02	1.326523162424564362e-02	1.187216117978096008e-02	1.547841541469097137e-02	2.124991826713085175e-02	1.559300813823938370e-02	1.375608425587415695e-02	9.684985503554344177e-03	1.627453602850437164e-02	1.947563700377941132e-02	2.068601921200752258e-02	9.962046518921852112e-03	1.296663098037242889e-02	1.604948192834854126e-02	1.226814836263656616e-02	1.379856001585721970e-02	1.602419838309288025e-02	1.448717806488275528e-02	1.192926149815320969e-02	2.502661570906639099e-02	2.894727326929569244e-02	1.674112118780612946e-02	9.367424994707107544e-03	9.237790480256080627e-03	1.055726222693920135e-02	1.273214444518089294e-02	1.219711638987064362e-02	1.131634786725044250e-02	3.349684551358222961e-02	1.564807444810867310e-02	1.734574511647224426e-02	8.598194457590579987e-03	9.370881132781505585e-03	1.741792261600494385e-02	1.625413820147514343e-02	2.050444856286048889e-02	2.278265170753002167e-02	1.362014748156070709e-02	9.013933129608631134e-03	1.056632772088050842e-02	1.397802494466304779e-02	4.009065032005310059e-01	2.703273110091686249e-02
3.227869793772697449e-02	1.263822149485349655e-02	9.321286343038082123e-03	1.508075464516878128e-02	1.835681498050689697e-02	2.013283222913742065e-02	3.087615966796875000e-02	1.427270192652940750e-02	1.172240730375051498e-02	1.371699012815952301e-02	1.432547066360712051e-02	6.091916188597679138e-02	1.251122727990150452e-02	1.879806257784366608e-02	1.136339642107486725e-02	1.163399592041969299e-02	4.535326734185218811e-02	1.729498803615570068e-02	1.215063873678445816e-02	1.670214161276817322e-02	2.144631743431091309e-02	1.686142012476921082e-02	1.509673707187175751e-02	1.344283390790224075e-02	1.363132335245609283e-02	1.216481812298297882e-02	1.553239300847053528e-02	1.394963543862104416e-02	1.518344972282648087e-02	1.107824873179197311e-02	1.195408031344413757e-02	1.611572317779064178e-02	2.426871657371520996e-02	2.634776569902896881e-02	1.609065011143684387e-02	2.949745021760463715e-02	1.392035279422998428e-02	1.282304525375366211e-02	9.314485825598239899e-03	1.281745824962854385e-02	1.889462955296039581e-02	1.671516522765159607e-02	2.790278568863868713e-02	1.621869951486587524e-02	1.176671124994754791e-02	9.437372907996177673e-03	1.225329004228115082e-02	1.051327120512723923e-02	3.030616939067840576e-01	1.485420204699039459e-02
1.447695679962635040e-02	1.510321069508790970e-02	3.129182755947113037e-02	1.780660450458526611e-02	2.714391984045505524e-02	1.094482373446226120e-02	1.759867183864116669e-02	1.102549210190773010e-02	1.580695994198322296e-02	1.526191085577011108e-02	1.748987846076488495e-02	2.856873907148838043e-02	1.628874242305755615e-02	1.561136916279792786e-02	1.608557254076004028e-02	2.371930330991744995e-02	2.517930231988430023e-02	1.542621105909347534e-02	1.669701375067234039e-02	4.269546642899513245e-02	1.246170233935117722e-02	2.477361820638179779e-02	1.785329356789588928e-02	4.051765054464340210e-02	3.703230246901512146e-02	1.182059198617935181e-02	1.453550811856985092e-02	1.685740239918231964e-02	1.396625861525535583e-02	1.123213581740856171e-02	1.172447577118873596e-02	1.272543519735336304e-02	1.312471088021993637e-02	1.298785675317049026e-02	6.789243221282958984e-02	3.316185250878334045e-02	2.219837717711925507e-02	1.449798978865146637e-02	1.157366950064897537e-02	1.590020582079887390e-02	3.106196224689483643e-02	1.592795737087726593e-02	2.723364345729351044e-02	3.492587804794311523e-02	1.759594492614269257e-02	9.955616667866706848e-03	1.208649482578039169e-02	2.334399893879890442e-02	1.979157030582427979e-01	4.004811495542526245e-02
3.184296563267707825e-02	1.335804164409637451e-02	9.645678102970123291e-03	1.258528698235750198e-02	1.027179881930351257e-02	9.395683184266090393e-03	3.788230940699577332e-02	1.220886316150426865e-02	2.061768993735313416e-02	9.105078876018524170e-03	1.893700659275054932e-02	1.263632178306579590e-01	1.427400670945644379e-02	1.384613383561372757e-02	1.325248368084430695e-02	1.327395346015691757e-02	1.883645169436931610e-02	1.367019396275281906e-02	1.253264956176280975e-02	2.370890229940414429e-02	4.957653582096099854e-02	2.102291770279407501e-02	1.231148559600114822e-02	1.447646506130695343e-02	1.905762776732444763e-02	1.137739792466163635e-02	2.381397597491741180e-02	1.132145524024963379e-02	1.963502168655395508e-02	1.123731862753629684e-02	9.544272907078266144e-03	3.341487050056457520e-02	2.892833016812801361e-02	1.494286395609378815e-02	1.534712407737970352e-02	3.436816856265068054e-02	1.143289450556039810e-02	1.796138845384120941e-02	1.194669399410486221e-02	9.557016193866729736e-03	1.411863230168819427e-02	1.029455848038196564e-02	2.175074070692062378e-02	3.558874875307083130e-02	1.399879064410924911e-02	1.000702753663063049e-02	1.213024649769067764e-02	9.855932556092739105e-03	1.381385624408721924e-01	6.453406065702438354e-02
8.998330682516098022e-03	1.400825381278991699e-02	8.565459400415420532e-03	1.093855779618024826e-02	3.051410056650638580e-02	8.671568706631660461e-03	1.842529326677322388e-02	1.333035994321107864e-02	1.040846481919288635e-02	1.544052548706531525e-02	1.818368397653102875e-02	3.104023076593875885e-02	1.210254989564418793e-02	1.264346390962600708e-02	9.412698447704315186e-03	1.284331176429986954e-02	1.852440834045410156e-02	1.854120939970016479e-02	1.136691309511661530e-02	1.172301638871431351e-02	1.789904944598674774e-02	1.478295400738716125e-02	1.223991531878709793e-02	9.402090683579444885e-03	8.197079412639141083e-03	9.057103656232357025e-03	3.243557736277580261e-02	1.041028182953596115e-02	2.015789039433002472e-02	7.849463261663913727e-03	2.572080679237842560e-02	1.730496436357498169e-02	1.049459446221590042e-02	1.054322440177202225e-02	8.653685450553894043e-03	2.789373137056827545e-02	1.649601943790912628e-02	1.774455606937408447e-02	1.121099293231964111e-02	1.849668100476264954e-02	1.322319172322750092e-02	1.027424540370702744e-02	2.139629423618316650e-02	3.295964375138282776e-02	1.565867476165294647e-02	7.232174742966890335e-03	9.914477355778217316e-03	8.197593502700328827e-03	3.952382802963256836e-01	1.517947111278772354e-02
1.213751174509525299e-02	1.898342370986938477e-02	2.392636053264141083e-02	1.552024018019437790e-02	4.167534783482551575e-02	1.152435597032308578e-02	1.422896236181259155e-02	1.374063733965158463e-02	1.103604864329099655e-02	1.348615158349275589e-02	1.087397802621126175e-02	3.044398687779903412e-02	1.471677422523498535e-02	1.692077144980430603e-02	1.222172938287258148e-02	1.848032511770725250e-02	3.027451410889625549e-02	1.508337538689374924e-02	1.489387080073356628e-02	1.388154830783605576e-02	1.599431224167346954e-02	1.687248051166534424e-02	1.265926379710435867e-02	2.270775474607944489e-02	1.219061575829982758e-02	1.124011632055044174e-02	2.557215280830860138e-02	1.923077367246150970e-02	1.562480628490447998e-02	1.392701826989650726e-02	1.364216208457946777e-02	2.378847077488899231e-02	1.403295435011386871e-02	1.549166627228260040e-02	1.016280241310596466e-02	4.262645170092582703e-02	1.894485019147396088e-02	1.243255846202373505e-02	1.043201051652431488e-02	1.197369955480098724e-02	1.146479509770870209e-02	1.102819666266441345e-02	1.541103702038526535e-02	1.230858545750379562e-02	1.450829301029443741e-02	1.053174771368503571e-02	1.151032745838165283e-02	1.029071770608425140e-02	5.283559560775756836e-01	1.748178340494632721e-02
1.237612869590520859e-02	1.292319968342781067e-02	1.696417666971683502e-02	1.596120744943618774e-02	1.430638693273067474e-02	1.321729365736246109e-02	2.706964686512947083e-02	1.176543906331062317e-02	1.047054585069417953e-02	1.356500480324029922e-02	1.596064493060112000e-02	3.319491073489189148e-02	1.527015399187803268e-02	1.406536810100078583e-02	1.608095318078994751e-02	2.150613628327846527e-02	2.964081428945064545e-02	2.071767300367355347e-02	1.518530678004026413e-02	2.637914754450321198e-02	1.921059750020503998e-02	1.961832493543624878e-02	1.624819077551364899e-02	1.361313741654157639e-02	1.731258630752563477e-02	1.236436609178781509e-02	2.560973539948463440e-02	1.566830277442932129e-02	1.281264424324035645e-02	2.639770135283470154e-02	2.021717280149459839e-02	2.125686407089233398e-02	2.104349248111248016e-02	2.053081244230270386e-02	2.050213329493999481e-02	5.335483327507972717e-02	2.377669699490070343e-02	1.563815586268901825e-02	1.234435383230447769e-02	1.929369196295738220e-02	3.192975744605064392e-02	1.848277822136878967e-02	1.413669250905513763e-02	4.792197048664093018e-02	1.062326878309249878e-02	1.849783398211002350e-02	1.399507559835910797e-02	2.225802466273307800e-02	1.817089319229125977e-01	2.363132312893867493e-02
1.564080268144607544e-02	1.449208799749612808e-02	1.126377377659082413e-02	1.532833650708198547e-02	1.365743763744831085e-02	1.416172180324792862e-02	1.532000489532947540e-02	1.516309287399053574e-02	1.489468850195407867e-02	1.952061615884304047e-02	3.182825446128845215e-02	8.231860399246215820e-02	1.541254296898841858e-02	1.537621300667524338e-02	2.944885008037090302e-02	1.774582080543041229e-02	3.113262169063091278e-02	1.195831317454576492e-02	1.397249847650527954e-02	1.341159734874963760e-02	1.737337186932563782e-02	3.768336027860641479e-02	1.627743244171142578e-02	1.767470873892307281e-02	1.358102355152368546e-02	1.229894813150167465e-02	1.439800951629877090e-02	1.155370660126209259e-02	1.689839735627174377e-02	1.374697126448154449e-02	2.414559759199619293e-02	2.521916665136814117e-02	1.123575214296579361e-02	2.412742748856544495e-02	2.049148082733154297e-02	3.358689323067665100e-02	2.092080004513263702e-02	1.760577782988548279e-02	1.193128246814012527e-02	1.354699395596981049e-02	1.479115430265665054e-02	1.425356604158878326e-02	3.974736481904983521e-02	2.542879246175289154e-02	1.283117104321718216e-02	1.027033291757106781e-02	1.181607972830533981e-02	1.722342148423194885e-02	2.683942019939422607e-01	1.853988505899906158e-02
1.083738449960947037e-02	1.001955755054950714e-02	8.342495188117027283e-03	1.138076744973659515e-02	3.394207730889320374e-02	1.558629889041185379e-02	1.399149652570486069e-02	9.532549418509006500e-03	1.209523528814315796e-02	9.870653040707111359e-03	1.687692850828170776e-02	1.417853590101003647e-02	1.122071873396635056e-02	1.850941590964794159e-02	1.007976755499839783e-02	1.253658160567283630e-02	1.488840486854314804e-02	1.374616567045450211e-02	1.641375571489334106e-02	1.551334839314222336e-02	1.254100725054740906e-02	1.199858728796243668e-02	1.180338859558105469e-02	2.021716907620429993e-02	9.369288571178913116e-03	9.003062732517719269e-03	4.355929419398307800e-02	1.015472412109375000e-02	2.442934364080429077e-02	1.874378696084022522e-02	1.096460316330194473e-02	1.848844438791275024e-02	1.490315329283475876e-02	1.094768662005662918e-02	1.084640435874462128e-02	2.766536362469196320e-02	1.418439298868179321e-02	1.171203702688217163e-02	1.344933360815048218e-02	1.385231781750917435e-02	1.790646649897098541e-02	1.168122421950101852e-02	1.147322449833154678e-02	2.520996704697608948e-02	1.110623683780431747e-02	9.135466068983078003e-03	1.331606041640043259e-02	1.251230202615261078e-02	4.273878335952758789e-01	1.461239159107208252e-02
1.224835775792598724e-02	9.751858189702033997e-03	1.229051407426595688e-02	1.111706160008907318e-02	1.659182459115982056e-02	1.129430998116731644e-02	1.434794999659061432e-02	1.105405203998088837e-02	1.179996132850646973e-02	1.225127931684255600e-02	1.204406004399061203e-02	2.771220728754997253e-02	1.261639408767223358e-02	2.492567524313926697e-02	1.551994588226079941e-02	1.532221492379903793e-02	1.658872887492179871e-02	1.179241202771663666e-02	1.446518301963806152e-02	1.477308757603168488e-02	1.528551802039146423e-02	1.697145774960517883e-02	1.416851207613945007e-02	1.086315792053937912e-02	1.804844103753566742e-02	1.212181709706783295e-02	3.252060711383819580e-02	3.068786114454269409e-02	1.773785054683685303e-02	1.275168918073177338e-02	1.597872003912925720e-02	2.204901538789272308e-02	2.577476948499679565e-02	3.305517137050628662e-02	1.512259151786565781e-02	2.296344749629497528e-02	3.453592211008071899e-02	1.189740840345621109e-02	1.308186631649732590e-02	1.982670091092586517e-02	1.194776222109794617e-02	1.590583845973014832e-02	1.752682216465473175e-02	2.511589229106903076e-02	1.296326052397489548e-02	1.028311159461736679e-02	1.334025431424379349e-02	1.195149309933185577e-02	4.362754225730895996e-01	1.551744248718023300e-02
2.692532353103160858e-02	1.429642271250486374e-02	7.503621280193328857e-03	1.290967036038637161e-02	9.119136258959770203e-03	8.620524778962135315e-03	1.158789917826652527e-02	1.355259865522384644e-02	1.154463645070791245e-02	7.068561390042304993e-03	1.561476476490497589e-02	2.000398933887481689e-01	1.544129755347967148e-02	1.350122131407260895e-02	2.026357874274253845e-02	1.269518584012985229e-02	7.393669337034225464e-02	7.569157984107732773e-03	9.709420613944530487e-03	1.349805481731891632e-02	1.416544057428836823e-02	1.005132403224706650e-02	1.316103339195251465e-02	1.225890032947063446e-02	1.003683358430862427e-02	1.406228169798851013e-02	2.233250066637992859e-02	9.490409865975379944e-03	5.374534428119659424e-02	8.034960366785526276e-03	1.004420872777700424e-02	1.085061579942703247e-02	1.716344431042671204e-02	8.308961987495422363e-03	8.378804661333560944e-03	1.467646472156047821e-02	8.926945738494396210e-03	1.371046900749206543e-02	9.192436933517456055e-03	1.027807500213384628e-02	9.010287001729011536e-03	1.135739870369434357e-02	1.741557195782661438e-02	2.143954858183860779e-02	1.202800497412681580e-02	1.059279777109622955e-02	9.455612860620021820e-03	8.014379069209098816e-03	1.967960894107818604e-01	3.458126634359359741e-02
2.600280381739139557e-02	1.283459831029176712e-02	1.035587582737207413e-02	1.569208316504955292e-02	3.445845842361450195e-02	1.410780381411314011e-02	3.367828950285911560e-02	1.576035469770431519e-02	1.111388579010963440e-02	1.102006062865257263e-02	1.798081584274768829e-02	3.163810074329376221e-02	1.193274930119514465e-02	1.450051646679639816e-02	1.304357405751943588e-02	1.595717109739780426e-02	2.456409670412540436e-02	1.158940605819225311e-02	1.486963778734207153e-02	1.534720510244369507e-02	1.811709254980087280e-02	1.687920279800891876e-02	2.113831974565982819e-02	1.301439013332128525e-02	1.146336551755666733e-02	2.075442858040332794e-02	4.155761748552322388e-02	2.528298459947109222e-02	1.612884178757667542e-02	1.533041801303625107e-02	1.044587511569261551e-02	1.358707714825868607e-02	1.221623551100492477e-02	1.437026541680097580e-02	1.222930103540420532e-02	3.836965933442115784e-02	1.283132936805486679e-02	1.506007555872201920e-02	1.234546024352312088e-02	1.653335429728031158e-02	2.869899012148380280e-02	1.322074420750141144e-02	2.841016463935375214e-02	3.286943212151527405e-02	1.292400993406772614e-02	1.003698166459798813e-02	1.082965452224016190e-02	1.518767699599266052e-02	3.336405456066131592e-01	2.016136422753334045e-02
1.522865705192089081e-02	3.394583612680435181e-02	3.083269856870174408e-02	1.368362735956907272e-02	2.247156389057636261e-02	1.194357778877019882e-02	1.917853578925132751e-02	8.017408847808837891e-02	9.545029141008853912e-03	1.481920946389436722e-02	1.078057941049337387e-02	1.193828061223030090e-01	2.327816747128963470e-02	1.969493925571441650e-02	1.032367721199989319e-02	2.205369248986244202e-02	1.913741603493690491e-02	2.647272683680057526e-02	1.967886835336685181e-02	1.363724004477262497e-02	2.825687825679779053e-02	2.424423210322856903e-02	1.967505738139152527e-02	1.352974306792020798e-02	1.783312857151031494e-02	1.809058524668216705e-02	1.367901731282472610e-02	1.766986213624477386e-02	1.221181359142065048e-02	2.676961384713649750e-02	1.200384832918643951e-02	1.628049835562705994e-02	1.660796441137790680e-02	1.976468414068222046e-02	2.712834626436233521e-02	1.465199701488018036e-02	2.705652080476284027e-02	1.689415238797664642e-02	1.128176227211952209e-02	1.834080554544925690e-02	2.976078167557716370e-02	2.420235052704811096e-02	1.175691001117229462e-02	9.649181365966796875e-02	1.477862801402807236e-02	1.628464087843894958e-02	1.673559285700321198e-02	2.186022698879241943e-02	1.629662513732910156e-02	3.730014339089393616e-02
8.650599047541618347e-03	1.057166140526533127e-02	7.423345930874347687e-03	9.485523216426372528e-03	3.905282542109489441e-02	9.745281189680099487e-03	1.912561617791652679e-02	7.210302166640758514e-03	8.015008643269538879e-03	9.559637866914272308e-03	1.584972999989986420e-02	5.620270967483520508e-02	1.137575041502714157e-02	1.569605618715286255e-02	9.189572185277938843e-03	2.062577754259109497e-02	5.614543333649635315e-02	1.093966700136661530e-02	1.062650606036186218e-02	9.410963393747806549e-03	1.578836329281330109e-02	1.350125391036272049e-02	1.652685180306434631e-02	1.501086540520191193e-02	7.407530210912227631e-03	1.467223372310400009e-02	1.773416809737682343e-02	1.696961000561714172e-02	1.197309605777263641e-02	8.298806846141815186e-03	1.310802903026342392e-02	3.512385115027427673e-02	1.060838531702756882e-02	2.118764072656631470e-02	1.138265337795019150e-02	4.867463558912277222e-02	1.663145050406455994e-02	1.080515235662460327e-02	2.812341973185539246e-02	1.112707704305648804e-02	1.739833131432533264e-02	1.305079646408557892e-02	3.212007507681846619e-02	1.229467708617448807e-02	8.114314638078212738e-03	6.157453637570142746e-03	1.029268559068441391e-02	7.697352208197116852e-03	2.662336528301239014e-01	3.281646221876144409e-02
1.578183658421039581e-02	1.039708685129880905e-02	9.521811269223690033e-03	1.243445929139852524e-02	6.492403149604797363e-02	7.921071723103523254e-03	1.402141060680150986e-02	1.658523268997669220e-02	9.403172880411148071e-03	1.793301850557327271e-02	2.552668936550617218e-02	3.374344110488891602e-02	1.109772548079490662e-02	1.268541347235441208e-02	1.128524821251630783e-02	1.207570824772119522e-02	1.562319882214069366e-02	2.670160308480262756e-02	1.501917373389005661e-02	2.324167452752590179e-02	2.013171836733818054e-02	1.409685239195823669e-02	2.251112461090087891e-02	2.718080580234527588e-02	9.247886948287487030e-03	1.306420937180519104e-02	3.588138893246650696e-02	2.526430226862430573e-02	2.563042938709259033e-02	1.415191870182752609e-02	1.122320163995027542e-02	1.275438256561756134e-02	1.787116937339305878e-02	1.917717605829238892e-02	1.208618376404047012e-02	3.956217691302299500e-02	1.462918147444725037e-02	1.082952879369258881e-02	1.022637076675891876e-02	1.033334713429212570e-02	1.453882735222578049e-02	1.084328349679708481e-02	1.567834056913852692e-02	4.561819136142730713e-02	9.937437251210212708e-03	7.596931420266628265e-03	1.106084510684013367e-02	1.165596209466457367e-02	2.976089715957641602e-01	1.599931903183460236e-02
1.713803783059120178e-02	1.566158048808574677e-02	1.091561745852231979e-02	1.791397109627723694e-02	1.478334888815879822e-02	1.177434530109167099e-02	1.169542036950588226e-02	2.184580639004707336e-02	1.302242279052734375e-02	1.159391086548566818e-02	2.390180155634880066e-02	1.865916326642036438e-02	1.510353572666645050e-02	1.429378893226385117e-02	1.229073200374841690e-02	1.475822366774082184e-02	2.170173078775405884e-02	1.505319681018590927e-02	2.433804422616958618e-02	1.170562487095594406e-02	1.418264023959636688e-02	1.487465482205152512e-02	1.956783048808574677e-02	1.398732513189315796e-02	1.376989483833312988e-02	1.081635523587465286e-02	3.237803652882575989e-02	2.953455038368701935e-02	1.274335756897926331e-02	1.326145976781845093e-02	1.555464509874582291e-02	1.598604209721088409e-02	1.044277846813201904e-02	1.442580297589302063e-02	1.218993775546550751e-02	2.725721895694732666e-02	1.766139827668666840e-02	1.351726334542036057e-02	1.370922382920980453e-02	1.208866760134696960e-02	1.751155219972133636e-02	1.356488559395074844e-02	1.794420368969440460e-02	1.514729019254446030e-02	1.495911926031112671e-02	1.182341948151588440e-02	1.614776439964771271e-02	1.231525558978319168e-02	4.478729665279388428e-01	1.478302292525768280e-02
2.726623974740505219e-02	1.086608599871397018e-02	1.077161915600299835e-02	1.706524193286895752e-02	2.076742798089981079e-02	8.220377378165721893e-03	1.313050463795661926e-02	1.105188205838203430e-02	8.280375041067600250e-03	1.069051772356033325e-02	2.154716104269027710e-02	6.795634329319000244e-02	1.373819168657064438e-02	9.738721884787082672e-03	2.099818736314773560e-02	1.783049851655960083e-02	1.921103149652481079e-02	1.126563083380460739e-02	1.111242081969976425e-02	1.283502113074064255e-02	2.173819020390510559e-02	1.732461713254451752e-02	1.209551002830266953e-02	2.051138691604137421e-02	1.162444427609443665e-02	1.135159656405448914e-02	2.414422295987606049e-02	1.099153701215982437e-02	1.448879949748516083e-02	9.160962887108325958e-03	1.062319055199623108e-02	1.900437101721763611e-02	1.772637851536273956e-02	1.606363989412784576e-02	1.721991226077079773e-02	2.529810182750225067e-02	9.762637317180633545e-03	1.178504060953855515e-02	1.440539024770259857e-02	1.300972793251276016e-02	1.402198337018489838e-02	1.143576856702566147e-02	2.208556421101093292e-02	2.638825960457324982e-02	1.067860890179872513e-02	8.283847011625766754e-03	8.935684338212013245e-03	1.216951105743646622e-02	3.417779207229614258e-01	1.828037202358245850e-02
1.624537259340286255e-02	1.332283299416303635e-02	1.420901622623205185e-02	1.301144436001777649e-02	4.112510755658149719e-02	1.171320397406816483e-02	1.178896706551313400e-02	1.039776112884283066e-02	1.146101113408803940e-02	1.082285679876804352e-02	1.168343052268028259e-02	2.596572414040565491e-02	1.668143831193447113e-02	3.521309047937393188e-02	1.336788758635520935e-02	2.320783212780952454e-02	2.345146797597408295e-02	1.092112902551889420e-02	2.156126685440540314e-02	1.100331358611583710e-02	1.866196468472480774e-02	2.358105033636093140e-02	1.167846657335758209e-02	1.223820634186267853e-02	1.230279915034770966e-02	1.318749040365219116e-02	4.940012842416763306e-02	1.951401121914386749e-02	1.263383403420448303e-02	9.092276915907859802e-03	1.236443780362606049e-02	2.514521405100822449e-02	1.245237514376640320e-02	3.106100857257843018e-02	1.244999933987855911e-02	2.049704641103744507e-02	1.114415191113948822e-02	1.384214870631694794e-02	2.180680446326732635e-02	1.841726340353488922e-02	3.468928113579750061e-02	1.557782851159572601e-02	1.627738215029239655e-02	2.275429852306842804e-02	1.297675818204879761e-02	1.157332491129636765e-02	1.352137420326471329e-02	1.168551016598939896e-02	3.161294460296630859e-01	1.560312882065773010e-02
2.233792468905448914e-02	1.287543121725320816e-02	1.157310232520103455e-02	1.003543194383382797e-02	4.722512140870094299e-02	9.005950763821601868e-03	1.699780486524105072e-02	1.343459170311689377e-02	1.704910956323146820e-02	1.058072410523891449e-02	2.510636299848556519e-02	1.231686770915985107e-01	1.842077262699604034e-02	1.868728548288345337e-02	2.989655733108520508e-02	1.316737663000822067e-02	1.222761254757642746e-02	1.779428869485855103e-02	1.499034091830253601e-02	1.513389218598604202e-02	2.214182913303375244e-02	2.375574782490730286e-02	1.014873478561639786e-02	4.492184519767761230e-02	1.538083516061306000e-02	1.085729151964187622e-02	3.698566928505897522e-02	1.899152435362339020e-02	2.101056464016437531e-02	9.057313203811645508e-03	8.822019211947917938e-03	1.125472411513328552e-02	3.042490035295486450e-02	9.215209633111953735e-03	9.773368947207927704e-03	2.757401205599308014e-02	1.109278947114944458e-02	9.523023851215839386e-03	3.197627142071723938e-02	1.131565682590007782e-02	1.488248538225889206e-02	1.296736113727092743e-02	1.476056594401597977e-02	3.208944946527481079e-02	1.764944195747375488e-02	7.906851358711719513e-03	1.176922582089900970e-02	9.641388431191444397e-03	9.049014747142791748e-02	4.739676788449287415e-02
1.421500183641910553e-02	1.536707207560539246e-02	1.168067194521427155e-02	1.467216107994318008e-02	2.006831392645835876e-02	1.167732011526823044e-02	2.661050483584403992e-02	1.175685413181781769e-02	1.246016006916761398e-02	1.274846587330102921e-02	1.356000080704689026e-02	2.470345795154571533e-02	2.831356786191463470e-02	2.444416470825672150e-02	1.531580463051795959e-02	2.062253095209598541e-02	1.485293824225664139e-02	1.342040766030550003e-02	1.088298484683036804e-02	1.691841520369052887e-02	2.983961254358291626e-02	1.721891388297080994e-02	1.204974204301834106e-02	1.840080879628658295e-02	1.290957536548376083e-02	1.721280626952648163e-02	2.657100558280944824e-02	1.864108256995677948e-02	1.597217470407485962e-02	1.110050734132528305e-02	9.973129257559776306e-03	2.447523921728134155e-02	1.140352245420217514e-02	1.248515956103801727e-02	1.827367208898067474e-02	2.111359313130378723e-02	4.550145566463470459e-02	1.661508530378341675e-02	1.148618105798959732e-02	1.525036804378032684e-02	1.420472376048564911e-02	1.400835532695055008e-02	2.014463767409324646e-02	1.511028874665498734e-02	1.999928057193756104e-02	1.070446614176034927e-02	1.150480657815933228e-02	1.118425745517015457e-02	3.972388803958892822e-01	1.819146797060966492e-02
3.835263848304748535e-02	1.214108429849147797e-02	9.158143773674964905e-03	1.349547039717435837e-02	4.698130488395690918e-02	9.723742492496967316e-03	3.254636004567146301e-02	1.814038120210170746e-02	1.114062778651714325e-02	1.271191518753767014e-02	2.742081508040428162e-02	7.549847662448883057e-02	1.570403389632701874e-02	1.255263388156890869e-02	1.715515181422233582e-02	1.518888771533966064e-02	2.016500383615493774e-02	1.723974011838436127e-02	1.221678964793682098e-02	1.807131431996822357e-02	1.602888293564319611e-02	2.112236246466636658e-02	1.713186874985694885e-02	2.277089096605777740e-02	1.237877644598484039e-02	1.360544376075267792e-02	2.707378938794136047e-02	2.678848430514335632e-02	2.501633763313293457e-02	1.000989507883787155e-02	1.143677067011594772e-02	1.102686394006013870e-02	2.486721985042095184e-02	1.912203244864940643e-02	1.452133525162935257e-02	2.324723452329635620e-02	1.226620189845561981e-02	1.635861955583095551e-02	1.061469409614801407e-02	1.836037077009677887e-02	1.497615128755569458e-02	1.223702076822519302e-02	2.324146404862403870e-02	2.822277322411537170e-02	1.267731655389070511e-02	9.409220889210700989e-03	1.921933703124523163e-02	1.269086357206106186e-02	2.511028647422790527e-01	2.296052686870098114e-02
1.829044893383979797e-02	1.294388249516487122e-02	1.063986495137214661e-02	2.384822256863117218e-02	1.174839027225971222e-02	1.031812466681003571e-02	1.695242524147033691e-02	1.339034456759691238e-02	1.448926236480474472e-02	1.150215882807970047e-02	1.771145686507225037e-02	2.456239238381385803e-02	2.961992472410202026e-02	1.247885730117559433e-02	1.765614375472068787e-02	2.090768516063690186e-02	1.471337378025054932e-01	1.365802437067031860e-02	2.890465222299098969e-02	1.328933984041213989e-02	1.685208827257156372e-02	1.656884886324405670e-02	1.167502924799919128e-01	2.385652996599674225e-02	1.237360481172800064e-02	4.819219186902046204e-02	9.217357262969017029e-03	1.395834516733884811e-02	1.644899323582649231e-02	1.360190473496913910e-02	3.171313181519508362e-02	1.504347566515207291e-02	1.322527602314949036e-02	1.743080094456672668e-02	4.565224796533584595e-02	3.129265829920768738e-02	1.157558895647525787e-02	1.214381773024797440e-02	9.961786679923534393e-03	1.200438849627971649e-02	1.679606735706329346e-02	1.688327640295028687e-02	1.714523509144783020e-02	2.502287365496158600e-02	1.390565000474452972e-02	1.653858087956905365e-02	1.264436449855566025e-02	1.207685656845569611e-02	8.131461590528488159e-02	1.920630410313606262e-02
1.817880198359489441e-02	1.362982019782066345e-02	1.496596075594425201e-02	1.957177184522151947e-02	9.104309603571891785e-03	1.131088379770517349e-02	2.590846829116344452e-02	1.303912047296762466e-02	1.142044831067323685e-02	9.900137782096862793e-03	2.897847257554531097e-02	4.225010424852371216e-02	3.259789198637008667e-02	1.130022946745157242e-02	4.141162708401679993e-02	1.934120990335941315e-02	3.545865789055824280e-02	1.310032606124877930e-02	1.320309005677700043e-02	2.114457078278064728e-02	2.844647690653800964e-02	1.706032641232013702e-02	1.295600086450576782e-01	1.063275244086980820e-02	1.158158294856548309e-02	2.573612518608570099e-02	6.812260020524263382e-03	2.366754040122032166e-02	2.355448715388774872e-02	1.082632225006818771e-02	1.492521166801452637e-02	1.456597074866294861e-02	1.696813665330410004e-02	1.455839350819587708e-02	1.064749713987112045e-02	1.782973483204841614e-02	1.593507453799247742e-02	1.674761250615119934e-02	1.122165750712156296e-02	9.994541294872760773e-03	2.064072526991367340e-02	2.412912622094154358e-02	1.701720431447029114e-02	7.693974301218986511e-03	1.254949439316987991e-02	2.295946143567562103e-02	1.802668347954750061e-02	8.807559497654438019e-03	1.120003014802932739e-01	1.672271266579627991e-02
3.544897586107254028e-02	3.182325884699821472e-02	1.251268479973077774e-02	1.412175409495830536e-02	2.177992835640907288e-02	1.214392017573118210e-02	2.104805596172809601e-02	1.288069132715463638e-02	1.260906364768743515e-02	1.425797678530216217e-02	2.370219677686691284e-02	4.307914897799491882e-02	1.794514805078506470e-02	1.452482398599386215e-02	2.078041434288024902e-02	1.575448736548423767e-02	2.238815650343894958e-02	2.413800545036792755e-02	1.310063898563385010e-02	1.830893568694591522e-02	1.414877083152532578e-02	5.014239624142646790e-02	1.585243269801139832e-02	1.528911944478750229e-02	1.425068359822034836e-02	1.827290467917919159e-02	2.251454070210456848e-02	1.698426902294158936e-02	1.436793152242898941e-02	2.849812433123588562e-02	1.287948526442050934e-02	1.615872979164123535e-02	1.279237773269414902e-02	2.357075922191143036e-02	2.000914141535758972e-02	1.550612319260835648e-02	2.380958572030067444e-02	1.360041555017232895e-02	1.358517911285161972e-02	1.484365854412317276e-02	1.648176275193691254e-02	1.365508232265710831e-02	1.301131490617990494e-02	8.177210390567779541e-02	1.689444296061992645e-02	1.091551035642623901e-02	2.438342571258544922e-02	1.547865290194749832e-02	2.314978092908859253e-01	2.114650607109069824e-02
3.016462549567222595e-02	1.397018693387508392e-02	1.481575146317481995e-02	1.592796295881271362e-02	9.575706906616687775e-03	1.398129761219024658e-02	2.057126723229885101e-02	5.156090855598449707e-02	1.104173064231872559e-02	1.800445094704627991e-02	2.013282477855682373e-02	7.114674150943756104e-02	1.781364716589450836e-02	1.494038105010986328e-02	3.793458640575408936e-02	1.692056842148303986e-02	2.257280796766281128e-02	3.841458261013031006e-02	1.666922122240066528e-02	2.088832482695579529e-02	4.534256830811500549e-02	4.422833025455474854e-02	1.372324116528034210e-02	2.364848181605339050e-02	1.268555317074060440e-02	1.060244627296924591e-02	2.032842859625816345e-02	1.599601283669471741e-02	1.257244776934385300e-02	1.131159812211990356e-02	2.269464358687400818e-02	3.031050227582454681e-02	3.133231401443481445e-02	1.401759590953588486e-02	1.559031661599874496e-02	1.591311953961849213e-02	1.870957203209400177e-02	1.436235196888446808e-02	1.843408867716789246e-02	3.564932942390441895e-02	3.866008296608924866e-02	2.302849292755126953e-02	2.061163261532783508e-02	2.468559145927429199e-02	2.450377866625785828e-02	1.231044996529817581e-02	1.409484818577766418e-02	1.588346250355243683e-02	1.057898551225662231e-01	2.360516414046287537e-02
2.380163408815860748e-02	1.051100715994834900e-02	1.357184257358312607e-02	1.208341587334871292e-02	1.094841025769710541e-02	7.404968608170747757e-03	9.777053259313106537e-03	1.196731533855199814e-02	7.736401166766881943e-03	8.162477053701877594e-03	2.646839618682861328e-02	8.869829028844833374e-02	1.328865159302949905e-02	1.408073306083679199e-02	3.337281942367553711e-02	1.254161447286605835e-02	5.882077291607856750e-02	1.174804568290710449e-02	8.773804642260074615e-03	8.145685307681560516e-03	1.813227124512195587e-02	6.982756406068801880e-02	1.034187339246273041e-02	1.784983277320861816e-02	6.095189135521650314e-03	1.159471087157726288e-02	1.365909818559885025e-02	9.382082149386405945e-03	1.073238253593444824e-02	1.072391122579574585e-02	1.080126222223043442e-02	1.527258567512035370e-02	1.452981401234865189e-02	3.104296699166297913e-02	1.178647857159376144e-02	3.750634193420410156e-02	1.136967353522777557e-02	8.756175637245178223e-03	9.126751683652400970e-03	9.495595470070838928e-03	1.597633771598339081e-02	1.008077245205640793e-02	2.025630325078964233e-02	1.108148042112588882e-02	1.412222627550363541e-02	1.540801767259836197e-02	1.044378615915775299e-02	1.045452430844306946e-02	2.872001230716705322e-01	1.435843855142593384e-02
8.309567347168922424e-03	7.573399692773818970e-03	6.461911834776401520e-03	7.492166943848133087e-03	2.287093922495841980e-02	8.140285499393939972e-03	9.318106807768344879e-03	9.906678460538387299e-03	1.056257821619510651e-02	6.987652275711297989e-03	9.996686130762100220e-03	1.318917796015739441e-02	7.477123290300369263e-03	8.988571353256702423e-03	8.025916293263435364e-03	7.908544503152370453e-03	9.782208129763603210e-03	7.837661541998386383e-03	9.360347874462604523e-03	7.610810454934835434e-03	7.092291489243507385e-03	8.480978198349475861e-03	8.725883439183235168e-03	8.176180534064769745e-03	5.987872369587421417e-03	8.506246842443943024e-03	2.550505101680755615e-02	1.031008362770080566e-02	9.754423983395099640e-03	7.781328167766332626e-03	6.278867367655038834e-03	1.467323489487171173e-02	1.174818631261587143e-02	8.192056789994239807e-03	8.760036900639533997e-03	9.190241806209087372e-03	7.988614961504936218e-03	8.327727206051349640e-03	6.191038526594638824e-03	7.894158363342285156e-03	9.508889168500900269e-03	1.074703596532344818e-02	8.359038271009922028e-03	1.404752302914857864e-02	1.080113556236028671e-02	5.290594883263111115e-03	8.194489404559135437e-03	7.154223509132862091e-03	6.778496503829956055e-01	9.264802560210227966e-03
1.576063595712184906e-02	1.029550284147262573e-02	1.228358317166566849e-02	2.866985462605953217e-02	2.531608380377292633e-02	1.023998204618692398e-02	1.632489636540412903e-02	1.392169483006000519e-02	1.239574141800403595e-02	1.027518510818481445e-02	1.892940513789653778e-02	2.033474296331405640e-02	1.353616267442703247e-02	1.665158011019229889e-02	1.046180352568626404e-02	1.250871364027261734e-02	1.514905132353305817e-02	2.517855539917945862e-02	2.056699432432651520e-02	1.677597314119338989e-02	1.657939702272415161e-02	1.211244799196720123e-02	1.232328452169895172e-02	1.436152029782533646e-02	9.631673805415630341e-03	1.032671239227056503e-02	3.585506975650787354e-02	1.382093876600265503e-02	1.993323676288127899e-02	1.100455224514007568e-02	1.341691985726356506e-02	1.774667762219905853e-02	1.265116780996322632e-02	1.839433237910270691e-02	1.438554190099239349e-02	5.055620893836021423e-02	2.788854204118251801e-02	1.440128590911626816e-02	1.265421882271766663e-02	9.540612809360027313e-03	2.713180147111415863e-02	1.463376637548208237e-02	1.441404409706592560e-02	1.168611273169517517e-02	1.531126815825700760e-02	9.040899574756622314e-03	1.000978332012891769e-02	1.365698967128992081e-02	3.891192972660064697e-01	1.299986522644758224e-02
1.933925412595272064e-02	1.461871527135372162e-02	9.569233283400535583e-03	1.124414056539535522e-02	9.506635367870330811e-03	1.207336969673633575e-02	1.210778020322322845e-02	1.822481118142604828e-02	1.104939542710781097e-02	1.043024659156799316e-02	1.615450531244277954e-02	8.601533621549606323e-02	2.985681220889091492e-02	9.672298096120357513e-03	1.299373432993888855e-02	1.537735946476459503e-02	5.930312722921371460e-02	1.213267445564270020e-02	1.596348360180854797e-02	1.212388835847377777e-02	9.794349782168865204e-03	2.135071530938148499e-02	1.433829590678215027e-02	1.252412423491477966e-02	1.100615598261356354e-02	1.731835305690765381e-02	2.222538925707340240e-02	3.168667852878570557e-02	1.619278825819492340e-02	1.215674448758363724e-02	1.138709392398595810e-02	2.550801634788513184e-02	1.444550044834613800e-02	2.368697337806224823e-02	1.709746383130550385e-02	2.215423993766307831e-02	1.618795841932296753e-02	1.796198077499866486e-02	1.042213011533021927e-02	1.956640928983688354e-02	1.250526960939168930e-02	1.328360196202993393e-02	2.065167762339115143e-02	2.121035940945148468e-02	1.542745716869831085e-02	1.576125063002109528e-02	1.122266054153442383e-02	1.327258814126253128e-02	1.462249457836151123e-01	1.180609911680221558e-01
1.182873640209436417e-02	1.120445597916841507e-02	1.138168387115001678e-02	1.416017767041921616e-02	3.754344210028648376e-02	1.875549927353858948e-02	1.615200750529766083e-02	1.067176461219787598e-02	8.221252821385860443e-03	1.160415448248386383e-02	1.763150468468666077e-02	1.943473331630229950e-02	4.082685336470603943e-02	1.456615142524242401e-02	8.879094384610652924e-03	1.478874031454324722e-02	1.412979513406753540e-02	9.359163232147693634e-03	1.213097944855690002e-02	1.186966709792613983e-02	2.477267198264598846e-02	1.312972232699394226e-02	1.329609155654907227e-01	7.978271692991256714e-03	1.010210160166025162e-02	1.455623656511306763e-02	2.351192198693752289e-02	2.137197554111480713e-02	1.889189518988132477e-02	1.290955580770969391e-02	1.865728199481964111e-02	9.471377357840538025e-03	1.384062971919775009e-02	1.470356620848178864e-02	1.166056375950574875e-02	3.057820163667201996e-02	1.211213227361440659e-02	1.168922521173954010e-02	1.167715899646282196e-02	1.139644347131252289e-02	1.918954961001873016e-02	1.521282270550727844e-02	1.330043282359838486e-02	2.209036797285079956e-02	1.252734940499067307e-02	9.170892648398876190e-03	1.174334902316331863e-02	1.050383411347866058e-02	2.893624901771545410e-01	2.367184124886989594e-02
1.993687078356742859e-02	1.465153228491544724e-02	1.430499274283647537e-02	1.892152056097984314e-02	2.066007629036903381e-02	2.540418133139610291e-02	1.643361151218414307e-02	4.435832798480987549e-02	1.485604420304298401e-02	1.077689789235591888e-02	1.307179406285285950e-02	4.075523093342781067e-02	3.969452530145645142e-02	1.856417767703533173e-02	4.357051849365234375e-02	1.967830769717693329e-02	1.823846623301506042e-02	1.340522430837154388e-02	3.604181483387947083e-02	2.915477193892002106e-02	1.428091991692781448e-02	1.613971143960952759e-01	1.217700913548469543e-02	1.125542912632226944e-02	9.438980370759963989e-03	1.926150359213352203e-02	1.098648551851511002e-02	4.453895986080169678e-02	1.771637238562107086e-02	9.854620322585105896e-03	1.594390347599983215e-02	2.573161385953426361e-02	1.012374460697174072e-02	1.767996884882450104e-02	1.406630873680114746e-02	1.992888376116752625e-02	1.178569346666336060e-02	2.366849221289157867e-02	2.660004980862140656e-02	1.716343685984611511e-02	1.280370634049177170e-02	4.591948166489601135e-02	1.951325684785842896e-02	2.768927067518234253e-02	1.261597964912652969e-02	2.424783818423748016e-02	1.476337108761072159e-02	1.709180139005184174e-02	6.641546636819839478e-02	1.642443239688873291e-02
1.336631830781698227e-02	2.233889140188694000e-02	2.217348478734493256e-02	1.619287766516208649e-02	1.688547246158123016e-02	1.377013884484767914e-02	2.788230031728744507e-02	1.811524108052253723e-02	1.187594980001449585e-02	1.461922191083431244e-02	2.069445885717868805e-02	4.965820163488388062e-02	1.860458403825759888e-02	2.279782295227050781e-02	1.121846679598093033e-02	1.404282636940479279e-02	1.862451434135437012e-02	1.242455933243036270e-02	1.489716395735740662e-02	1.576949283480644226e-02	1.662847213447093964e-02	1.883579045534133911e-02	1.450909301638603210e-02	2.064083889126777649e-02	1.999733597040176392e-02	1.071917638182640076e-02	2.898485399782657623e-02	1.502674818038940430e-02	2.303248830139636993e-02	1.048743445426225662e-02	1.407785806804895401e-02	4.242187365889549255e-02	1.105503924190998077e-02	1.441860850900411606e-02	1.522743981331586838e-02	3.959311172366142273e-02	1.249339990317821503e-02	1.606494933366775513e-02	1.741464436054229736e-02	1.565995253622531891e-02	1.673792302608489990e-02	1.309884432703256607e-02	3.146986290812492371e-02	1.307916175574064255e-02	1.492518838495016098e-02	1.137686334550380707e-02	1.481263525784015656e-02	1.368575450032949448e-02	2.940571606159210205e-01	1.813772134482860565e-02
1.094999816268682480e-02	9.882032871246337891e-03	1.536318939179182053e-02	1.138907577842473984e-02	2.429440058767795563e-02	1.204934529960155487e-02	1.223157066851854324e-02	1.043741777539253235e-02	9.013719856739044189e-03	1.063092052936553955e-02	1.393494196236133575e-02	1.380808558315038681e-02	1.375460531562566757e-02	1.258976012468338013e-02	9.462752379477024078e-03	1.528368331491947174e-02	7.051472365856170654e-02	9.652595035731792450e-03	1.139197126030921936e-02	1.112696900963783264e-02	1.266374532133340836e-02	1.283210702240467072e-02	1.491158083081245422e-02	1.336292177438735962e-02	1.644105836749076843e-02	1.140466891229152679e-02	3.237213939428329468e-02	1.497290283441543579e-02	2.307179011404514313e-02	1.829263195395469666e-02	8.733954280614852905e-03	2.818529494106769562e-02	2.218302339315414429e-02	1.158765330910682678e-02	1.496282685548067093e-02	2.956522442400455475e-02	5.016369372606277466e-02	1.055926177650690079e-02	8.864458650350570679e-03	1.121263112872838974e-02	3.237875178456306458e-02	1.045559160411357880e-02	1.642716862261295319e-02	2.855250798165798187e-02	1.168474741280078888e-02	9.921814315021038055e-03	1.195149961858987808e-02	8.986855857074260712e-03	3.603212833404541016e-01	2.468942292034626007e-02
1.423407252877950668e-02	7.986596785485744476e-03	1.028767134994268417e-02	1.414782460778951645e-02	2.291405387222766876e-02	9.040885604918003082e-03	2.018314041197299957e-02	1.553376670926809311e-02	8.252075873315334320e-03	1.241957116872072220e-02	1.207392662763595581e-02	3.741494938731193542e-02	1.108896080404520035e-02	9.237079881131649017e-03	1.243077032268047333e-02	1.746946386992931366e-02	2.067358605563640594e-02	1.892591267824172974e-02	1.278289873152971268e-02	1.190467923879623413e-02	1.663145422935485840e-02	1.227751187980175018e-02	1.262631826102733612e-02	1.417274121195077896e-02	9.839346632361412048e-03	8.144550956785678864e-03	1.963797211647033691e-02	1.708805561065673828e-02	2.382759377360343933e-02	1.422710437327623367e-02	1.129063311964273453e-02	2.914121933281421661e-02	1.342242676764726639e-02	9.449365548789501190e-03	1.313514076173305511e-02	2.456275746226310730e-02	1.452997792512178421e-02	1.135134976357221603e-02	2.352789975702762604e-02	1.106659974902868271e-02	1.602228730916976929e-02	1.181212998926639557e-02	2.490781061351299286e-02	1.414909958839416504e-02	1.007969211786985397e-02	7.990775629878044128e-03	1.209413353353738785e-02	8.873430080711841583e-03	4.462997019290924072e-01	1.155926845967769623e-02
3.081099875271320343e-02	1.411994267255067825e-02	1.095341518521308899e-02	1.248784177005290985e-02	1.496456377208232880e-02	1.092108432203531265e-02	8.854589425027370453e-03	1.001412048935890198e-02	8.527852594852447510e-03	8.220836520195007324e-03	1.091142836958169937e-02	1.581854932010173798e-02	1.031836587935686111e-02	1.177061256021261215e-02	1.108342129737138748e-02	9.765849448740482330e-03	1.268119364976882935e-02	1.244408357888460159e-02	8.182079531252384186e-03	1.937148906290531158e-02	1.386283617466688156e-02	1.518210861831903458e-02	1.272699050605297089e-02	1.006763428449630737e-02	1.096684392541646957e-02	8.932485245168209076e-03	1.703983359038829803e-02	1.390684209764003754e-02	1.338205859065055847e-02	1.144593115895986557e-02	9.099912829697132111e-03	1.646945253014564514e-02	1.203708630055189133e-02	1.008492801338434219e-02	1.130617689341306686e-02	2.779235318303108215e-02	9.355656802654266357e-03	1.018056832253932953e-02	8.299137465655803680e-03	1.405354868620634079e-02	1.376534439623355865e-02	1.038925535976886749e-02	1.097364630550146103e-02	1.897062920033931732e-02	1.027981750667095184e-02	7.724011316895484924e-03	3.164337575435638428e-02	1.190283428877592087e-02	4.906688034534454346e-01	1.035366300493478775e-02
1.826245523989200592e-02	5.246416106820106506e-02	1.415011938661336899e-02	2.285306155681610107e-02	1.945567876100540161e-02	1.519913040101528168e-02	1.355164870619773865e-02	1.232311408966779709e-02	1.113760098814964294e-02	1.194454077631235123e-02	2.362024784088134766e-02	1.616640388965606689e-02	1.334996055811643600e-02	1.747862435877323151e-02	1.040912978351116180e-02	3.294079005718231201e-02	2.356223948299884796e-02	9.619917720556259155e-03	1.436055358499288559e-02	1.295363530516624451e-02	2.434934675693511963e-02	1.490975543856620789e-02	6.053368002176284790e-02	1.633767783641815186e-02	1.679165475070476532e-02	1.166663877665996552e-02	2.025949954986572266e-02	1.259669940918684006e-02	2.197731472551822662e-02	1.424046512693166733e-02	1.454999204725027084e-02	2.240599878132343292e-02	1.255269814282655716e-02	1.167513988912105560e-02	3.838548809289932251e-02	2.171223238110542297e-02	4.941016435623168945e-02	1.545311138033866882e-02	1.131309010088443756e-02	3.954363241791725159e-02	1.980519108474254608e-02	2.273395285010337830e-02	1.555911079049110413e-02	1.382786408066749573e-02	2.574751339852809906e-02	1.203233841806650162e-02	1.747214980423450470e-02	1.307582203298807144e-02	2.023467421531677246e-01	1.821080036461353302e-02
1.625935174524784088e-02	1.010358985513448715e-02	1.054823305457830429e-02	1.136337406933307648e-02	2.967705205082893372e-02	1.463147252798080444e-02	1.613406650722026825e-02	1.323027629405260086e-02	1.218101382255554199e-02	1.325801946222782135e-02	1.699971407651901245e-02	3.508033975958824158e-02	1.625565253198146820e-02	1.178210042417049408e-02	1.120429206639528275e-02	1.711811497807502747e-02	3.878274559974670410e-02	1.239965111017227173e-02	1.342543959617614746e-02	1.320973783731460571e-02	1.098264101892709732e-02	1.336521282792091370e-02	1.865541003644466400e-02	2.319393679499626160e-02	1.747504062950611115e-02	9.462822228670120239e-03	3.659832105040550232e-02	1.636042818427085876e-02	1.097205374389886856e-02	9.366658516228199005e-03	1.437319349497556686e-02	1.032569911330938339e-02	1.253093779087066650e-02	1.499874982982873917e-02	1.135673467069864273e-02	5.955991894006729126e-02	2.896693535149097443e-02	1.245061587542295456e-02	3.108775615692138672e-02	1.230550836771726608e-02	2.669237367808818817e-02	1.067408267408609390e-02	1.954320259392261505e-02	1.840414293110370636e-02	1.110309828072786331e-02	1.006299443542957306e-02	1.219081413000822067e-02	1.099425274878740311e-02	3.840106427669525146e-01	1.566737517714500427e-02
1.891485601663589478e-02	1.954526826739311218e-02	8.030742406845092773e-03	1.473613269627094269e-02	1.339476183056831360e-02	1.054135989397764206e-02	1.869244128465652466e-02	1.080791186541318893e-02	1.134962867945432663e-02	8.585819043219089508e-03	1.598101109266281128e-02	2.182574011385440826e-02	1.452427357435226440e-02	1.764155551791191101e-02	9.931301698088645935e-03	1.257610879838466644e-02	8.498418331146240234e-02	1.625543646514415741e-02	1.479366142302751541e-02	2.006991393864154816e-02	1.372469682246446609e-02	1.379475276917219162e-02	1.135612279176712036e-02	1.503192074596881866e-02	1.099492516368627548e-02	1.239812374114990234e-02	2.065805159509181976e-02	1.845625974237918854e-02	1.093742623925209045e-02	1.579966582357883453e-02	1.131083443760871887e-02	3.265241906046867371e-02	1.101450808346271515e-02	1.173559390008449554e-02	1.319663133472204208e-02	3.646236658096313477e-02	1.842258498072624207e-02	1.581055484712123871e-02	1.391250826418399811e-02	1.519628707319498062e-02	1.300739776343107224e-02	1.712471246719360352e-02	2.789384871721267700e-02	1.905157603323459625e-02	1.113706082105636597e-02	1.375389751046895981e-02	1.075784210115671158e-02	1.277499366551637650e-02	3.503704667091369629e-01	1.951302215456962585e-02
1.923916675150394440e-02	1.353373751044273376e-02	1.433523278683423996e-02	1.245857588946819305e-02	1.971833035349845886e-02	1.238953229039907455e-02	3.504700213670730591e-02	1.497977972030639648e-02	1.312013994902372360e-02	1.351456530392169952e-02	2.130611613392829895e-02	3.330688178539276123e-02	1.677779294550418854e-02	1.386851165443658829e-02	1.502843480557203293e-02	2.964301221072673798e-02	2.298984304070472717e-02	1.574825122952461243e-02	1.726961694657802582e-02	1.492499187588691711e-02	2.188089676201343536e-02	2.056188136339187622e-02	1.363784074783325195e-02	1.628070883452892303e-02	1.533200964331626892e-02	1.509266626089811325e-02	2.992424368858337402e-02	1.267816685140132904e-02	1.314132940024137497e-02	1.120566576719284058e-02	1.256275363266468048e-02	1.835672557353973389e-02	1.848430000245571136e-02	1.310771796852350235e-02	1.797108352184295654e-02	3.526915237307548523e-02	3.391117975115776062e-02	1.520467177033424377e-02	1.309036929160356522e-02	1.996341906487941742e-02	2.592849172651767731e-02	1.261169742792844772e-02	1.197896618396043777e-02	2.588097937405109406e-02	1.447253581136465073e-02	1.081188209354877472e-02	1.227443758398294449e-02	1.313566509634256363e-02	4.260247051715850830e-01	2.437883615493774414e-02
6.781758740544319153e-03	1.291972305625677109e-02	1.087631843984127045e-02	9.361532516777515411e-03	8.036285638809204102e-03	8.309878408908843994e-03	8.210748434066772461e-03	9.670091792941093445e-03	9.510200470685958862e-03	1.092809531837701797e-02	8.462076075375080109e-03	8.171704597771167755e-03	1.123949978500604630e-02	8.484840393066406250e-03	6.632395554333925247e-03	9.478504769504070282e-03	1.189660094678401947e-02	1.228551380336284637e-02	1.270632538944482803e-02	8.299584500491619110e-03	9.048637002706527710e-03	1.109253615140914917e-02	5.401859804987907410e-02	7.153628394007682800e-03	9.521225467324256897e-03	1.131623331457376480e-02	2.209269627928733826e-02	1.149723958224058151e-02	9.336906485259532928e-03	7.253694348037242889e-03	9.286606684327125549e-03	1.063561066985130310e-02	1.043578796088695526e-02	1.067825313657522202e-02	1.302180066704750061e-02	1.152707170695066452e-02	1.377651654183864594e-02	7.992208935320377350e-03	6.925131194293498993e-03	1.266867201775312424e-02	1.126632746309041977e-02	1.110123563557863235e-02	9.113481268286705017e-03	1.022268459200859070e-02	1.091829594224691391e-02	6.651092786341905594e-03	8.130021393299102783e-03	7.781775668263435364e-03	4.562859237194061279e-01	1.250012405216693878e-02
2.476317435503005981e-02	9.368710219860076904e-03	9.827260859310626984e-03	1.166548766195774078e-02	2.635408006608486176e-02	9.790529496967792511e-03	1.043009851127862930e-02	1.385083235800266266e-02	1.089143939316272736e-02	8.725108578801155090e-03	1.932487078011035919e-02	7.236554473638534546e-02	1.175576075911521912e-02	1.491056755185127258e-02	2.065570093691349030e-02	1.191904954612255096e-02	2.953654527664184570e-02	1.642032153904438019e-02	1.034656818956136703e-02	1.191502623260021210e-02	2.690580487251281738e-02	1.400393154472112656e-02	9.272988885641098022e-03	3.408308699727058411e-02	7.502737920731306076e-03	7.774210534989833832e-03	2.918645739555358887e-02	2.183942124247550964e-02	1.517786737531423569e-02	8.038509637117385864e-03	1.061793882399797440e-02	1.906313747167587280e-02	1.601712591946125031e-02	1.649393700063228607e-02	8.806057274341583252e-03	5.258021131157875061e-02	1.707610301673412323e-02	9.662454016506671906e-03	8.464057929813861847e-03	1.396922674030065536e-02	1.495497673749923706e-02	1.313825510442256927e-02	1.989608071744441986e-02	1.233504246920347214e-02	1.662125810980796814e-02	9.222170338034629822e-03	1.118763349950313568e-02	8.592027239501476288e-03	2.875267267227172852e-01	2.418111264705657959e-02
1.428853999823331833e-02	1.025089714676141739e-02	8.577987551689147949e-03	1.312866341322660446e-02	2.042108029127120972e-02	1.191273424774408340e-02	1.459805388003587723e-02	1.650412380695343018e-02	1.227975171059370041e-02	1.335183531045913696e-02	1.583745144307613373e-02	4.291959851980209351e-02	1.552196498960256577e-02	9.134776890277862549e-03	9.454673156142234802e-03	1.313633471727371216e-02	1.574636809527873993e-02	9.371624328196048737e-03	9.835000149905681610e-03	1.107116881757974625e-02	1.473473943769931793e-02	1.316196192055940628e-02	1.685442402958869934e-02	1.220269408077001572e-02	1.667377725243568420e-02	1.244662888348102570e-02	1.615181565284729004e-02	1.144339237362146378e-02	1.592391729354858398e-02	1.362216193228960037e-02	1.291956752538681030e-02	1.884233392775058746e-02	1.118290238082408905e-02	1.893609203398227692e-02	1.230853144079446793e-02	3.628972172737121582e-02	1.464673783630132675e-02	1.226850692182779312e-02	1.168871764093637466e-02	9.669451043009757996e-03	2.539054490625858307e-02	1.379083283245563507e-02	1.584757864475250244e-02	9.684748947620391846e-03	1.236957591027021408e-02	1.038295589387416840e-02	1.078435592353343964e-02	1.011425536125898361e-02	4.727735817432403564e-01	1.355682406574487686e-02
1.384153217077255249e-02	7.647369056940078735e-03	7.177498191595077515e-03	1.264207158237695694e-02	2.101689018309116364e-02	7.575099356472492218e-03	1.752867549657821655e-02	1.703534089028835297e-02	6.744378712028264999e-03	7.528769783675670624e-03	1.423008367419242859e-02	4.021405428647994995e-02	9.496643207967281342e-03	1.387824397534132004e-02	8.648403920233249664e-03	1.190619450062513351e-02	1.731931604444980621e-02	9.490590542554855347e-03	8.161518722772598267e-03	1.599464192986488342e-02	1.158283185213804245e-02	1.515345741063356400e-02	1.297103166580200195e-01	1.143074408173561096e-02	1.660389825701713562e-02	9.576789103448390961e-03	1.729875989258289337e-02	1.021737605333328247e-02	1.657821610569953918e-02	1.467665750533342361e-02	1.026071235537528992e-02	6.870739627629518509e-03	2.597637474536895752e-02	1.426873076707124710e-02	1.086673606187105179e-02	2.478784695267677307e-02	9.064104408025741577e-03	1.695194654166698456e-02	7.630061823874711990e-03	1.095537468791007996e-02	1.219773292541503906e-02	1.208493392914533615e-02	1.233420986682176590e-02	2.468889579176902771e-02	7.801500149071216583e-03	6.753810681402683258e-03	9.749722667038440704e-03	8.800558745861053467e-03	3.317017853260040283e-01	1.438015326857566833e-02
1.946187391877174377e-02	1.819210685789585114e-02	9.627119638025760651e-03	1.499386876821517944e-02	2.091822028160095215e-02	2.036892622709274292e-02	1.169836893677711487e-02	1.458672061562538147e-02	2.277993038296699524e-02	1.509691309183835983e-02	1.353991869837045670e-02	2.135510370135307312e-02	1.420919410884380341e-02	1.358839496970176697e-02	1.203001383692026138e-02	1.622967235743999481e-02	1.976374350488185883e-02	1.188085600733757019e-02	1.639675162732601166e-02	1.514186616986989975e-02	1.514374557882547379e-02	2.003311924636363983e-02	1.340043824166059494e-02	1.467813923954963684e-02	1.155623514205217361e-02	1.195449568331241608e-02	2.289014309644699097e-02	1.900552585721015930e-02	1.267702784389257431e-02	1.642057299613952637e-02	2.283233776688575745e-02	2.698964439332485199e-02	1.189451105892658234e-02	6.312554329633712769e-02	1.138798613101243973e-02	3.958558291196823120e-02	1.548647135496139526e-02	1.718793064355850220e-02	2.362730540335178375e-02	1.445786096155643463e-02	2.587298676371574402e-02	1.580908894538879395e-02	1.374678779393434525e-02	3.211918845772743225e-02	1.404287200421094894e-02	1.167381275445222855e-02	1.484997197985649109e-02	1.600849628448486328e-02	3.790004849433898926e-01	2.029624581336975098e-02
2.749368734657764435e-02	1.564909704029560089e-02	1.805673167109489441e-02	1.029460038989782333e-02	3.342166543006896973e-02	7.807747460901737213e-03	1.068769022822380066e-02	1.689978688955307007e-02	2.168256230652332306e-02	1.219200156629085541e-02	1.734596118330955505e-02	7.388687878847122192e-02	1.618989557027816772e-02	1.740114204585552216e-02	1.218411978334188461e-02	3.127866238355636597e-02	1.052532438188791275e-02	3.086251765489578247e-02	1.608710177242755890e-02	8.290627039968967438e-03	1.801381446421146393e-02	2.484514750540256500e-02	1.813990250229835510e-02	3.515605255961418152e-02	1.838005892932415009e-02	2.515867725014686584e-02	3.796922788023948669e-02	1.268917787820100784e-02	7.913692854344844818e-03	9.330648928880691528e-03	8.914910256862640381e-03	1.100971829146146774e-02	3.748206421732902527e-02	9.504074230790138245e-03	1.698818989098072052e-02	2.823098935186862946e-02	1.028150878846645355e-02	1.327712927013635635e-02	9.150455705821514130e-03	4.084686189889907837e-02	1.658537797629833221e-02	1.187695842236280441e-02	1.807874068617820740e-02	4.043061286211013794e-02	3.467212617397308350e-02	3.101069480180740356e-02	1.729822903871536255e-02	2.708865515887737274e-02	4.428858309984207153e-02	3.910753130912780762e-02
1.854981295764446259e-02	1.015871204435825348e-02	9.481101296842098236e-03	9.350044652819633484e-03	2.506515756249427795e-02	1.594634354114532471e-02	1.164450962096452713e-02	1.209971774369478226e-02	1.066530589014291763e-02	1.218176167458295822e-02	1.191224902868270874e-02	2.388443052768707275e-02	9.974725544452667236e-03	1.402569096535444260e-02	9.789371863007545471e-03	1.798187941312789917e-02	2.207854017615318298e-02	1.451309956610202789e-02	1.005826052278280258e-02	1.204588729888200760e-02	1.307851634919643402e-02	1.758928038179874420e-02	1.161976531147956848e-01	1.541373226791620255e-02	1.136755291372537613e-02	1.160754729062318802e-02	3.310525044798851013e-02	1.195648685097694397e-02	1.751242950558662415e-02	1.027884893119335175e-02	1.555248908698558807e-02	1.853200793266296387e-02	1.600321382284164429e-02	1.507218368351459503e-02	1.117060240358114243e-02	3.843639418482780457e-02	2.439382858574390411e-02	1.001321058720350266e-02	1.331896334886550903e-02	1.393761299550533295e-02	2.315837517380714417e-02	1.142011210322380066e-02	1.918754912912845612e-02	1.763052865862846375e-02	1.288980524986982346e-02	7.557037752121686935e-03	1.040958985686302185e-02	8.527110330760478973e-03	3.417386710643768311e-01	1.692781038582324982e-02
2.213253267109394073e-02	2.470918744802474976e-02	1.579119078814983368e-02	1.571949571371078491e-02	2.145233936607837677e-02	1.598678156733512878e-02	1.743589341640472412e-02	3.062869235873222351e-02	1.382403634488582611e-02	1.651456020772457123e-02	1.207647006958723068e-02	1.073654443025588989e-01	1.564325578510761261e-02	1.925548911094665527e-02	3.570188209414482117e-02	1.987912319600582123e-02	3.262089192867279053e-02	1.650699041783809662e-02	1.393223926424980164e-02	1.707025058567523956e-02	1.710452698171138763e-02	2.214726805686950684e-02	3.907153010368347168e-02	2.088767848908901215e-02	1.149572990834712982e-02	2.723702415823936462e-02	3.645417466759681702e-02	1.991133019328117371e-02	1.265660393983125687e-02	1.275757234543561935e-02	2.110263146460056305e-02	2.111848071217536926e-02	1.717009954154491425e-02	1.481157355010509491e-02	1.945670321583747864e-02	4.667198285460472107e-02	1.763707958161830902e-02	1.487931609153747559e-02	1.186596974730491638e-02	2.137573622167110443e-02	3.651617467403411865e-02	1.421502605080604553e-02	1.356481388211250305e-02	2.499583549797534943e-02	1.590161025524139404e-02	1.182669121772050858e-02	1.983346790075302124e-02	1.306145824491977692e-02	2.153229415416717529e-01	4.060649499297142029e-02
4.715133830904960632e-02	2.204973809421062469e-02	8.490393869578838348e-03	1.391465123742818832e-02	1.660519838333129883e-02	6.998627912253141403e-03	1.139531005173921585e-02	1.254263892769813538e-02	1.213681139051914215e-02	7.640175055712461472e-03	2.270316518843173981e-02	7.843484729528427124e-02	9.942014701664447784e-03	1.510315760970115662e-02	2.063325792551040649e-02	1.236272510141134262e-02	1.372449193149805069e-02	8.058113977313041687e-03	1.081372611224651337e-02	1.262829266488552094e-02	2.414563484489917755e-02	2.531049028038978577e-02	1.917815767228603363e-02	1.051329169422388077e-02	1.154714729636907578e-02	7.937671616673469543e-03	4.379000514745712280e-02	1.400295458734035492e-02	1.916685327887535095e-02	1.580759510397911072e-02	5.141026340425014496e-03	2.099733240902423859e-02	2.443505264818668365e-02	9.105390869081020355e-03	7.638454437255859375e-03	1.804158091545104980e-02	8.075832389295101166e-03	8.620491251349449158e-03	9.294660761952400208e-03	8.363615721464157104e-03	1.588524505496025085e-02	9.232994168996810913e-03	1.978806965053081512e-02	4.604528844356536865e-02	1.586034707725048065e-02	9.478520601987838745e-03	8.257417008280754089e-03	7.948823273181915283e-03	2.608089447021484375e-01	1.695391908288002014e-02
1.127728540450334549e-02	1.458230614662170410e-02	1.509992778301239014e-02	1.097629778087139130e-02	3.420216962695121765e-02	1.240438967943191528e-02	1.189503353089094162e-02	1.056740805506706238e-02	1.178962271660566330e-02	1.143771503120660782e-02	1.420774776488542557e-02	2.627172134816646576e-02	1.127912569791078568e-02	2.031816728413105011e-02	1.132815796881914139e-02	1.652305759489536285e-02	2.107969857752323151e-02	2.557882852852344513e-02	1.250146701931953430e-02	1.491117477416992188e-02	2.161367796361446381e-02	1.370620261877775192e-02	1.286955922842025757e-02	1.488304045051336288e-02	1.296793948858976364e-02	1.556967757642269135e-02	2.238779515027999878e-02	3.684026375412940979e-02	1.512381341308355331e-02	1.114766951650381088e-02	1.156903896480798721e-02	1.875970326364040375e-02	2.317651174962520599e-02	1.488716434687376022e-02	1.284857746213674545e-02	2.462606318295001984e-02	1.644800789654254913e-02	1.529776677489280701e-02	1.165272481739521027e-02	2.228766679763793945e-02	1.298140455037355423e-02	1.100137922912836075e-02	1.720110699534416199e-02	4.172463342547416687e-02	1.001170929521322250e-02	1.079475600272417068e-02	1.317438110709190369e-02	1.043874770402908325e-02	3.653804957866668701e-01	1.854510791599750519e-02
3.102970868349075317e-02	1.457127183675765991e-02	1.204304676502943039e-02	1.653971336781978607e-02	4.981354251503944397e-02	1.680782437324523926e-02	1.466220058500766754e-02	1.942317560315132141e-02	1.498320605605840683e-02	1.287240348756313324e-02	2.497950382530689240e-02	8.918429911136627197e-02	1.454532891511917114e-02	1.309475209563970566e-02	2.109714969992637634e-02	1.816471293568611145e-02	1.785360649228096008e-02	1.161261368542909622e-02	1.617831178009510040e-02	2.143461070954799652e-02	3.140106424689292908e-02	3.578469529747962952e-02	2.471599169075489044e-02	1.552968844771385193e-02	1.519848126918077469e-02	1.249310001730918884e-02	4.464226216077804565e-02	1.535140816122293472e-02	1.938878186047077179e-02	1.087831053882837296e-02	1.196387223899364471e-02	1.105257123708724976e-02	1.528146583586931229e-02	1.210930850356817245e-02	2.236009761691093445e-02	2.877702564001083374e-02	1.504074409604072571e-02	1.546029467135667801e-02	1.586088351905345917e-02	2.589142508804798126e-02	2.012569829821586609e-02	1.311479415744543076e-02	1.483490224927663803e-02	3.061178326606750488e-02	1.612683571875095367e-02	1.177525892853736877e-02	1.622685417532920837e-02	1.219828985631465912e-02	2.615668773651123047e-01	1.824833638966083527e-02
1.461619231849908829e-02	8.597738109529018402e-03	5.573835689574480057e-03	8.384178392589092255e-03	2.237646281719207764e-02	5.494447890669107437e-03	1.069997157901525497e-02	9.009746834635734558e-03	5.259363446384668350e-03	6.125955842435359955e-03	1.167840324342250824e-02	2.657225728034973145e-01	6.256041117012500763e-03	1.062920968979597092e-02	6.482209544628858566e-03	9.589166380465030670e-03	7.610704284161329269e-03	5.584253463894128799e-03	8.256839588284492493e-03	1.300230436027050018e-02	7.092919200658798218e-03	9.089984931051731110e-03	8.129598572850227356e-03	1.003464963287115097e-02	6.502401083707809448e-03	8.731919340789318085e-03	1.437366101890802383e-02	1.502557843923568726e-02	1.164511404931545258e-02	4.911629483103752136e-03	5.995364394038915634e-03	1.059123966842889786e-02	1.164348516613245010e-02	6.876982282847166061e-03	9.837150573730468750e-03	1.158333756029605865e-02	7.519174367189407349e-03	6.474552676081657410e-03	6.409170571714639664e-03	5.147935356944799423e-03	1.277463044971227646e-02	7.595221046358346939e-03	1.498498115688562393e-02	1.495728455483913422e-02	8.642861619591712952e-03	4.808508325368165970e-03	5.956060718744993210e-03	8.217187598347663879e-03	3.040044009685516357e-01	1.292441785335540771e-02
1.390130911022424698e-02	9.404057636857032776e-03	9.755956009030342102e-03	1.220610272139310837e-02	2.897681668400764465e-02	1.123208086937665939e-02	1.186162512749433517e-02	1.695760712027549744e-02	9.975112043321132660e-03	1.056353654712438583e-02	1.972287520766258240e-02	3.198224678635597229e-02	1.232382562011480331e-02	1.064668316394090652e-02	1.315478235483169556e-02	1.450678333640098572e-02	1.922535337507724762e-02	1.834583468735218048e-02	1.067014969885349274e-02	1.302294153720140457e-02	2.137326821684837341e-02	1.553342305123806000e-02	1.156205870211124420e-02	2.079779841005802155e-02	7.510328199714422226e-03	1.231836434453725815e-02	2.981312386691570282e-02	1.018706522881984711e-02	1.686852052807807922e-02	1.080548763275146484e-02	2.055747993290424347e-02	1.683769375085830688e-02	9.784145280718803406e-03	1.132083125412464142e-02	1.367064379155635834e-02	6.382425874471664429e-02	1.958972029387950897e-02	1.032768934965133667e-02	1.641886122524738312e-02	1.492410246282815933e-02	9.310606867074966431e-03	9.969702921807765961e-03	1.709729246795177460e-02	1.569546759128570557e-02	1.750124432146549225e-02	9.884826838970184326e-03	1.317225769162178040e-02	1.143377460539340973e-02	4.009505510330200195e-01	1.312011852860450745e-02
1.312734186649322510e-02	8.428628556430339813e-03	9.502277709543704987e-03	1.065893936902284622e-02	2.190557308495044708e-02	1.064084842801094055e-02	8.803933858871459961e-03	1.635542511940002441e-02	8.403331972658634186e-03	1.152947358787059784e-02	2.407987788319587708e-02	2.372557111084461212e-02	8.278024382889270782e-03	1.969142071902751923e-02	8.639978244900703430e-03	1.227847207337617874e-02	2.770466543734073639e-02	1.116172038018703461e-02	9.935609064996242523e-03	1.299144141376018524e-02	1.188728678971529007e-02	1.130803953856229782e-02	1.410118769854307175e-02	2.840636670589447021e-02	7.415592204779386520e-03	8.040483109652996063e-03	2.622254751622676849e-02	1.260277628898620605e-02	2.214996889233589172e-02	7.127417251467704773e-03	1.659891195595264435e-02	1.576636172831058502e-02	7.305095437914133072e-03	1.155918743461370468e-02	9.922629222273826599e-03	3.960736468434333801e-02	2.499822340905666351e-02	1.001760829240083694e-02	7.133515551686286926e-03	1.242041122168302536e-02	2.453447133302688599e-02	9.055402129888534546e-03	2.444843947887420654e-02	2.228992804884910583e-02	1.092164963483810425e-02	7.666517049074172974e-03	9.928141720592975616e-03	7.905897684395313263e-03	4.567131996154785156e-01	1.672320812940597534e-02
1.261240150779485703e-02	1.008245348930358887e-02	1.460173819214105606e-02	1.175769418478012085e-02	2.015937715768814087e-01	1.312861312180757523e-02	1.150513160973787308e-02	1.152968127280473709e-02	1.038981042802333832e-02	1.290101744234561920e-02	1.602136902511119843e-02	1.636628620326519012e-02	1.581420749425888062e-02	1.158999372273683548e-02	1.098868902772665024e-02	1.487285550683736801e-02	1.616393215954303741e-02	1.345367636531591415e-02	1.132196094840764999e-02	1.317408122122287750e-02	2.043339982628822327e-02	1.213828474283218384e-02	1.569273509085178375e-02	1.222522836178541183e-02	1.180438790470361710e-02	2.115876041352748871e-02	1.848215609788894653e-02	1.404847297817468643e-02	1.542896777391433716e-02	1.075446791946887970e-02	9.419047273695468903e-03	1.350992918014526367e-02	1.362314354628324509e-02	1.172013580799102783e-02	1.541128847748041153e-02	1.416654326021671295e-02	2.126275934278964996e-02	1.696994155645370483e-02	1.145536080002784729e-02	1.237435359507799149e-02	1.225335709750652313e-02	1.110191084444522858e-02	1.682274043560028076e-02	2.019682712852954865e-02	1.038326509296894073e-02	1.003696024417877197e-02	1.173511426895856857e-02	1.009814534336328506e-02	3.490252196788787842e-01	1.389707997441291809e-02
1.673271320760250092e-02	1.179081201553344727e-02	6.273011676967144012e-03	7.031352724879980087e-03	2.005901001393795013e-02	6.727893836796283722e-03	1.879794150590896606e-02	1.335896924138069153e-02	5.382729694247245789e-03	8.004614152014255524e-03	9.006928652524948120e-03	4.372311010956764221e-02	1.542483083903789520e-02	1.067784987390041351e-02	1.163937710225582123e-02	1.033819187432527542e-02	1.079104840755462646e-02	9.437933564186096191e-03	1.302242930978536606e-02	1.468452159315347672e-02	1.236285455524921417e-02	1.172460336238145828e-02	3.306002542376518250e-02	1.107765268534421921e-02	1.377101987600326538e-02	1.526731252670288086e-02	2.501933462917804718e-02	1.264279615134000778e-02	1.688251644372940063e-02	9.951286017894744873e-03	6.343141663819551468e-03	9.762586094439029694e-03	1.664183847606182098e-02	8.342993445694446564e-03	5.447342619299888611e-02	1.900996454060077667e-02	7.854511961340904236e-03	7.567287422716617584e-03	8.631942793726921082e-03	9.595892392098903656e-03	1.525394152849912643e-02	1.175726577639579773e-02	2.534576505422592163e-02	1.949996128678321838e-02	1.787850074470043182e-02	5.538342054933309555e-03	7.288782391697168350e-03	8.945708163082599640e-03	4.127951562404632568e-01	1.126967649906873703e-02
1.263467874377965927e-02	1.937711611390113831e-02	1.191888283938169479e-02	1.532130315899848938e-02	1.464215666055679321e-02	1.985415630042552948e-02	3.496545925736427307e-02	6.337077170610427856e-02	9.553797543048858643e-03	1.383323874324560165e-02	2.680931240320205688e-02	1.400404870510101318e-01	1.472187787294387817e-02	1.278632134199142456e-02	1.390791870653629303e-02	2.704155817627906799e-02	4.302551224827766418e-02	1.107306964695453644e-02	1.273261941969394684e-02	3.176676854491233826e-02	4.232671856880187988e-02	1.760619133710861206e-02	1.244351826608181000e-02	2.911173924803733826e-02	1.139899995177984238e-02	1.358620449900627136e-02	1.439150422811508179e-02	1.819784380495548248e-02	1.661563664674758911e-02	1.447117514908313751e-02	1.715770736336708069e-02	2.987788990139961243e-02	1.986998878419399261e-02	1.366084162145853043e-02	1.764737255871295929e-02	1.238096132874488831e-02	1.721908710896968842e-02	2.030937001109123230e-02	3.391953557729721069e-02	1.400461699813604355e-02	9.984498843550682068e-03	1.578081771731376648e-02	2.402967959642410278e-02	1.834702305495738983e-02	2.219344303011894226e-02	1.639885269105434418e-02	1.140755880624055862e-02	1.296842005103826523e-02	4.629152268171310425e-02	7.224536687135696411e-02
2.496179752051830292e-02	9.644887410104274750e-03	6.939303129911422729e-03	7.194284815341234207e-03	2.318340353667736053e-02	5.720962304621934891e-03	1.758869551122188568e-02	1.069819461554288864e-02	7.851743139326572418e-03	6.670609582215547562e-03	2.082840725779533386e-02	2.599319219589233398e-01	1.152084767818450928e-02	1.350728794932365417e-02	3.040733002126216888e-02	9.607180021703243256e-03	1.121729053556919098e-02	8.496536873281002045e-03	9.377556852996349335e-03	8.999929763376712799e-03	2.437335439026355743e-02	1.584291271865367889e-02	1.539509091526269913e-02	1.666603609919548035e-02	7.876990363001823425e-03	8.015891537070274353e-03	2.203194610774517059e-02	1.751785911619663239e-02	1.678375340998172760e-02	5.436223465949296951e-03	4.326899070292711258e-03	1.787226088345050812e-02	1.702013052999973297e-02	7.525661960244178772e-03	1.045460999011993408e-02	1.967461593449115753e-02	9.540748782455921173e-03	9.967407211661338806e-03	8.701936341822147369e-03	7.416495122015476227e-03	1.220980379730463028e-02	1.414881274104118347e-02	1.678841933608055115e-02	1.934477686882019043e-02	2.767740376293659210e-02	5.579084623605012894e-03	6.355477031320333481e-03	6.614017300307750702e-03	2.044126540422439575e-01	1.135308854281902313e-02
1.061440352350473404e-02	1.477618888020515442e-02	1.209801156073808670e-02	1.516787987202405930e-02	9.902767837047576904e-03	8.293403312563896179e-03	1.863036304712295532e-02	9.664244949817657471e-03	1.880339905619621277e-02	1.489728782325983047e-02	1.581964641809463501e-02	4.382847994565963745e-02	1.394857559353113174e-02	3.697558119893074036e-02	1.012274343520402908e-02	2.747861482203006744e-02	1.769038289785385132e-02	3.335338830947875977e-02	1.529375743120908737e-02	1.301306765526533127e-02	1.912946812808513641e-02	5.840745195746421814e-02	1.616186499595642090e-01	1.822329126298427582e-02	1.082712225615978241e-02	1.248945854604244232e-02	1.368532422930002213e-02	1.076341513544321060e-02	1.254481915384531021e-02	1.065766904503107071e-02	1.528568007051944733e-02	1.266669854521751404e-02	1.229935418814420700e-02	3.416964784264564514e-02	2.241872809827327728e-02	1.399054843932390213e-02	1.064842659980058670e-02	1.510223653167486191e-02	1.047754101455211639e-02	1.452995464205741882e-02	1.381169259548187256e-02	2.999838441610336304e-02	1.532613020390272141e-02	2.887690626084804535e-02	2.022532746195793152e-02	1.222646143287420273e-02	1.036854740232229233e-02	1.650438643991947174e-02	1.613965928554534912e-01	1.857789233326911926e-02
1.474685966968536377e-02	7.408083416521549225e-03	1.121970918029546738e-02	8.042946457862854004e-03	2.636100165545940399e-02	6.749025546014308929e-03	1.056261546909809113e-02	7.219006307423114777e-03	1.011004298925399780e-02	7.460962980985641479e-03	9.469834156334400177e-03	1.784759759902954102e-02	7.216344121843576431e-03	9.606195613741874695e-03	7.245044223964214325e-03	7.831454277038574219e-03	9.408544749021530151e-03	1.104981172829866409e-02	1.064408663660287857e-02	8.358389139175415039e-03	1.115285418927669525e-02	8.907482028007507324e-03	1.489003561437129974e-02	1.010574772953987122e-02	6.953922100365161896e-03	6.349111907184123993e-03	2.299839816987514496e-02	8.437635377049446106e-03	8.911611512303352356e-03	6.385981105268001556e-03	7.700313348323106766e-03	1.148855779320001602e-02	9.309963323175907135e-03	6.805825047194957733e-03	1.134546473622322083e-02	1.132051553577184677e-02	1.153939869254827499e-02	7.690475322306156158e-03	9.898292832076549530e-03	1.505553070455789566e-02	1.080351043492555618e-02	7.432965096086263657e-03	1.269965618848800659e-02	1.189310848712921143e-02	1.143450848758220673e-02	6.731454748660326004e-03	6.644570268690586090e-03	8.437973447144031525e-03	4.885257482528686523e-01	9.107715450227260590e-03
2.553660422563552856e-02	1.669387705624103546e-02	1.207582186907529831e-02	1.231381855905056000e-02	1.772500015795230865e-02	7.943057455122470856e-03	3.832311928272247314e-02	1.293144468218088150e-02	1.122463680803775787e-02	1.386248972266912460e-02	3.085737302899360657e-02	7.050603628158569336e-02	1.850886642932891846e-02	1.538461726158857346e-02	2.541947364807128906e-02	1.498171128332614899e-02	1.815714687108993530e-02	1.330586615949869156e-02	1.110006775707006454e-02	2.303660847246646881e-02	1.411614846438169479e-02	1.486987061798572540e-02	1.289326231926679611e-02	1.410984527319669724e-02	1.348979026079177856e-02	1.465691439807415009e-02	2.881239168345928192e-02	1.256243884563446045e-02	1.405248977243900299e-02	3.122268989682197571e-02	8.941581472754478455e-03	1.721127890050411224e-02	2.502379007637500763e-02	1.341906096786260605e-02	1.383168622851371765e-02	1.478997059166431427e-02	1.607012934982776642e-02	1.553612668067216873e-02	9.327203035354614258e-03	1.392735727131366730e-02	1.844176277518272400e-02	1.108852680772542953e-02	1.400653738528490067e-02	1.466905232518911362e-02	1.741933077573776245e-02	1.336838863790035248e-02	8.472278714179992676e-03	1.560086291283369064e-02	2.700856924057006836e-01	3.987175598740577698e-02
1.698467880487442017e-02	1.637744531035423279e-02	1.114609185606241226e-02	1.311207748949527740e-02	1.410815119743347168e-02	1.200764626264572144e-02	1.363734528422355652e-02	1.875511556863784790e-02	1.055310107767581940e-02	1.358181145042181015e-02	1.598796248435974121e-02	9.122180938720703125e-02	1.516550313681364059e-02	1.873120293021202087e-02	2.710658684372901917e-02	2.112310938537120819e-02	1.673046313226222992e-02	1.136981882154941559e-02	1.707239262759685516e-02	2.141834236681461334e-02	1.516542304307222366e-02	1.453248877078294754e-02	1.816080510616302490e-02	1.255427766591310501e-02	1.218766346573829651e-02	1.191168557852506638e-02	1.679483801126480103e-02	2.397262305021286011e-02	1.756145618855953217e-02	1.783628948032855988e-02	1.408094726502895355e-02	1.633173041045665741e-02	2.540827170014381409e-02	3.126892447471618652e-02	1.578364335000514984e-02	3.093382157385349274e-02	1.701764017343521118e-02	1.501085981726646423e-02	1.280397083610296249e-02	1.962308585643768311e-02	1.420334726572036743e-02	1.328830514103174210e-02	5.637632310390472412e-02	2.703191898763179779e-02	1.417117845267057419e-02	1.107379421591758728e-02	1.620589382946491241e-02	1.688124425709247589e-02	3.123210072517395020e-01	1.609583199024200439e-02
1.479005347937345505e-02	1.274298690259456635e-02	1.689430512487888336e-02	1.302663050591945648e-02	2.296138368546962738e-02	1.459713187068700790e-02	1.432572770863771439e-02	1.810294948518276215e-02	1.093901693820953369e-02	1.228606514632701874e-02	1.241723354905843735e-02	4.240060597658157349e-02	1.252324413508176804e-02	1.608983427286148071e-02	1.253864262253046036e-02	1.650945842266082764e-02	4.244962334632873535e-02	1.426192559301853180e-02	1.793807186186313629e-02	1.439816504716873169e-02	1.942314580082893372e-02	1.699081249535083771e-02	1.995165459811687469e-02	3.901144862174987793e-02	1.182287745177745819e-02	1.169077586382627487e-02	3.623718768358230591e-02	1.629252359271049500e-02	4.231211915612220764e-02	2.308017574250698090e-02	1.449404563754796982e-02	1.616163365542888641e-02	1.803407631814479828e-02	3.127826377749443054e-02	1.622788980603218079e-02	3.558496013283729553e-02	2.477264404296875000e-02	1.626852154731750488e-02	1.341381482779979706e-02	1.368485577404499054e-02	1.672217249870300293e-02	1.700549758970737457e-02	1.934414170682430267e-02	3.324319794774055481e-02	1.795063726603984833e-02	1.033189985901117325e-02	3.359108418226242065e-02	1.098433695733547211e-02	2.775190174579620361e-01	1.878033578395843506e-02
2.093577943742275238e-02	2.113330923020839691e-02	1.004083734005689621e-02	1.314008235931396484e-02	3.525593504309654236e-02	1.098833139985799789e-02	2.218838781118392944e-02	1.183755509555339813e-02	1.082110777497291565e-02	1.081533264368772507e-02	1.367676258087158203e-02	6.268416345119476318e-02	1.503748539835214615e-02	1.472885347902774811e-02	2.521503157913684845e-02	1.496245246380567551e-02	1.772845722734928131e-02	1.430254615843296051e-02	2.152706310153007507e-02	2.808812074363231659e-02	2.597581222653388977e-02	1.347446534782648087e-02	1.393407210707664490e-02	1.590001396834850311e-02	1.429333072155714035e-02	1.006994768977165222e-02	5.657673627138137817e-02	1.333476509898900986e-02	1.251797191798686981e-02	9.450668469071388245e-03	1.117173861712217331e-02	1.271707937121391296e-02	1.244925241917371750e-02	1.319781877100467682e-02	1.672010309994220734e-02	2.238965220749378204e-02	1.140743121504783630e-02	1.828705891966819763e-02	1.180196553468704224e-02	1.248699519783258438e-02	9.860510937869548798e-03	2.043623477220535278e-02	1.661004871129989624e-02	3.390346840023994446e-02	1.674495637416839600e-02	1.119122933596372604e-02	1.219773292541503906e-02	1.071509439498186111e-02	2.594573497772216797e-01	3.492798283696174622e-02
1.733387261629104614e-02	1.120229903608560562e-02	1.022162660956382751e-02	1.212863158434629440e-02	1.959425024688243866e-02	9.550608694553375244e-03	1.359648443758487701e-02	1.360846962779760361e-02	7.964093238115310669e-03	1.035385206341743469e-02	1.699770241975784302e-02	1.901505887508392334e-02	1.222008466720581055e-02	1.366710755974054337e-02	1.031032018363475800e-02	1.340775657445192337e-02	1.444081310182809830e-02	1.022687647491693497e-02	1.329157687723636627e-02	1.058969832956790924e-02	1.548491604626178741e-02	1.773630455136299133e-02	9.569432586431503296e-03	1.140576601028442383e-02	9.584518149495124817e-03	9.848523885011672974e-03	2.908884547650814056e-02	1.811407878994941711e-02	1.749251782894134521e-02	1.186217647045850754e-02	1.553377322852611542e-02	1.188215240836143494e-02	1.247280649840831757e-02	1.184752490371465683e-02	2.314037829637527466e-02	3.386976197361946106e-02	2.862225286662578583e-02	1.171522121876478195e-02	1.683844998478889465e-02	1.807990856468677521e-02	1.326031517237424850e-02	9.787008166313171387e-03	1.330480072647333145e-02	2.342746965587139130e-02	1.274370308965444565e-02	1.004844903945922852e-02	1.250438857823610306e-02	9.490361437201499939e-03	4.969543218612670898e-01	2.233616076409816742e-02
4.208401963114738464e-02	2.152264863252639771e-02	7.978978566825389862e-03	1.192496716976165771e-02	3.145741298794746399e-02	7.942833937704563141e-03	1.851360127329826355e-02	1.446567382663488388e-02	2.014935947954654694e-02	9.265669621527194977e-03	1.754569076001644135e-02	1.812657713890075684e-01	2.821216173470020294e-02	2.981649152934551239e-02	2.188367582857608795e-02	1.304368488490581512e-02	2.961898595094680786e-02	8.172024041414260864e-03	1.081684231758117676e-02	8.561417460441589355e-03	3.129671141505241394e-02	2.096022851765155792e-02	1.190108060836791992e-02	1.237457431852817535e-02	9.138131514191627502e-03	2.008124440908432007e-02	3.362721204757690430e-02	1.920519582927227020e-02	1.631623506546020508e-02	9.078600443899631500e-03	1.155941840261220932e-02	1.319029182195663452e-02	2.324866130948066711e-02	1.000901497900485992e-02	1.206980831921100616e-02	2.112172544002532959e-02	1.298935618251562119e-02	1.131404284387826920e-02	1.601410657167434692e-02	1.285999827086925507e-02	2.034447528421878815e-02	8.700193837285041809e-03	2.595150284469127655e-02	1.621818169951438904e-02	1.469847653061151505e-02	6.488108541816473007e-03	1.225665956735610962e-02	2.373046986758708954e-02	1.302457153797149658e-01	3.969040885567665100e-02
1.117423176765441895e-02	2.447899058461189270e-02	1.139320898801088333e-02	1.338617689907550812e-02	1.371864881366491318e-02	1.220017950981855392e-02	2.787300199270248413e-02	3.881186991930007935e-02	1.067485939711332321e-02	1.184027921408414841e-02	1.603358797729015350e-02	1.556851435452699661e-02	1.443667151033878326e-02	1.996427960693836212e-02	1.421007234603166580e-02	1.277200132608413696e-02	1.456133462488651276e-02	1.341318152844905853e-02	1.476438995450735092e-02	1.037350110709667206e-02	1.796695962548255920e-02	1.495647151023149490e-02	2.045243419706821442e-02	1.389597728848457336e-02	1.330155506730079651e-02	1.201733388006687164e-02	2.232679538428783417e-02	1.585543528199195862e-02	1.191806327551603317e-02	1.398491393774747849e-02	2.241007983684539795e-02	2.242844738066196442e-02	1.222326699644327164e-02	1.828187704086303711e-02	1.545969955623149872e-02	1.734964549541473389e-02	1.563153602182865143e-02	9.746513329446315765e-03	1.142957806587219238e-02	1.329556945711374283e-02	3.159587830305099487e-02	1.209332421422004700e-02	1.277548447251319885e-02	2.118254266679286957e-02	1.514545362442731857e-02	9.383545257151126862e-03	1.282643526792526245e-02	1.115849241614341736e-02	4.709630012512207031e-01	1.503465324640274048e-02
1.770118065178394318e-02	7.328024134039878845e-03	1.204382441937923431e-02	8.530475199222564697e-03	1.871148869395256042e-02	8.564726449549198151e-03	9.651421569287776947e-03	8.801496587693691254e-03	7.879564538598060608e-03	7.477703038603067398e-03	8.458139374852180481e-03	4.096759483218193054e-02	8.272239938378334045e-03	1.167705655097961426e-02	6.777481175959110260e-03	1.160480175167322159e-02	1.104064937680959702e-02	7.764206733554601669e-03	7.942573167383670807e-03	1.038122829049825668e-02	1.172709558159112930e-02	1.106132008135318756e-02	3.276253938674926758e-01	1.044416986405849457e-02	8.803307078778743744e-03	8.083019405603408813e-03	2.075905352830886841e-02	1.618247106671333313e-02	1.326009165495634079e-02	8.540575392544269562e-03	8.395499549806118011e-03	1.102192699909210205e-02	1.500441599637269974e-02	9.577319025993347168e-03	1.367704011499881744e-02	1.950282417237758636e-02	1.201495155692100525e-02	8.034699596464633942e-03	7.799986749887466431e-03	9.511463344097137451e-03	1.213141158223152161e-02	7.333399727940559387e-03	1.270713005214929581e-02	2.067763917148113251e-02	8.786289952695369720e-03	5.935746710747480392e-03	9.506359696388244629e-03	8.530280552804470062e-03	2.045372426509857178e-01	9.861390106379985809e-03
3.202602639794349670e-02	8.012556284666061401e-02	1.249727793037891388e-02	1.542362105101346970e-02	1.728403568267822266e-02	1.005394663661718369e-02	2.943544089794158936e-02	1.302743889391422272e-02	1.686577498912811279e-02	1.075055077672004700e-02	2.090604975819587708e-02	3.277413919568061829e-02	1.422632765024900436e-02	1.625516451895236969e-02	1.026646234095096588e-02	1.135642640292644501e-02	5.028838291764259338e-02	8.418072015047073364e-03	1.439978741109371185e-02	2.342590317130088806e-02	1.835739426314830780e-02	1.741549186408519745e-02	2.050376310944557190e-02	1.410886831581592560e-02	9.715918451547622681e-03	1.212472375482320786e-02	3.426846861839294434e-02	9.478034451603889465e-03	1.695928722620010376e-02	1.378436014056205750e-02	1.087024994194507599e-02	9.535511955618858337e-03	2.149841189384460449e-02	1.498316135257482529e-02	2.164783701300621033e-02	1.898025907576084137e-02	1.152261812239885330e-02	1.459799148142337799e-02	1.046788413077592850e-02	1.409400627017021179e-02	1.771951466798782349e-02	1.186349242925643921e-02	2.291515842080116272e-02	4.680990800261497498e-02	1.111493166536092758e-02	8.663759566843509674e-03	1.149498298764228821e-02	1.056584902107715607e-02	2.408508658409118652e-01	4.055688530206680298e-02
1.503451727330684662e-02	8.717395365238189697e-03	7.703073788434267044e-03	1.623926870524883270e-02	2.206064388155937195e-02	1.314772479236125946e-02	1.007206458598375320e-02	7.078470196574926376e-03	7.852477952837944031e-03	8.302938193082809448e-03	1.570124737918376923e-02	3.021918796002864838e-02	2.401351556181907654e-02	1.076973509043455124e-02	1.107295136898756027e-02	1.310387067496776581e-02	1.343599986284971237e-02	1.548757497221231461e-02	1.178030204027891159e-02	1.004564668983221054e-02	1.189441978931427002e-02	1.291114743798971176e-02	1.373228132724761963e-01	1.839457266032695770e-02	8.074752986431121826e-03	9.277114644646644592e-03	3.745679929852485657e-02	1.538787502795457840e-02	2.445438690483570099e-02	1.603879965841770172e-02	1.478696800768375397e-02	1.519537158310413361e-02	1.732783764600753784e-02	1.523358002305030823e-02	1.029829960316419601e-02	2.527317218482494354e-02	1.229513995349407196e-02	1.128122396767139435e-02	1.008948683738708496e-02	1.306713372468948364e-02	1.610312797129154205e-02	1.033063419163227081e-02	2.307832241058349609e-02	3.004952892661094666e-02	1.238966267555952072e-02	8.993123658001422882e-03	1.210125256329774857e-02	1.251817587763071060e-02	2.999678552150726318e-01	2.429894730448722839e-02
2.579447068274021149e-02	1.059660688042640686e-02	1.010790560394525528e-02	1.995653659105300903e-02	1.171484496444463730e-02	1.137918140739202499e-02	2.098551951348781586e-02	1.079060696065425873e-02	1.044352259486913681e-02	1.015122421085834503e-02	3.139630705118179321e-02	2.724030315876007080e-01	1.951313391327857971e-02	1.101762335747480392e-02	1.095156557857990265e-02	1.248728949576616287e-02	2.276752702891826630e-02	1.635546609759330750e-02	1.559553667902946472e-02	1.271552685648202896e-02	1.693310774862766266e-02	1.301510166376829147e-02	1.471212785691022873e-02	1.528498809784650803e-02	1.353035308420658112e-02	1.408942602574825287e-02	2.696649916470050812e-02	3.053113073110580444e-02	1.981898769736289978e-02	1.471485104411840439e-02	1.052150968462228775e-02	1.711230725049972534e-02	1.153656560927629471e-02	1.426782924681901932e-02	1.295577734708786011e-02	1.891072094440460205e-02	1.699340343475341797e-02	1.319665461778640747e-02	1.406904123723506927e-02	1.476916298270225525e-02	1.255335565656423569e-02	1.299408078193664551e-02	1.604321971535682678e-02	1.499525271356105804e-02	1.408208254724740982e-02	9.302396327257156372e-03	1.116095110774040222e-02	1.270837709307670593e-02	1.921635866165161133e-01	1.552063599228858948e-02
3.871638700366020203e-02	1.690586283802986145e-02	1.113079022616147995e-02	2.214457839727401733e-02	1.603182777762413025e-02	1.166785974055528641e-02	2.709086611866950989e-02	1.918584853410720825e-02	3.419114276766777039e-02	1.398893445730209351e-02	1.912577636539936066e-02	9.513957053422927856e-02	1.711490750312805176e-02	1.426609605550765991e-02	3.988083451986312866e-02	2.674154751002788544e-02	1.754030771553516388e-02	1.607443019747734070e-02	1.531163230538368225e-02	1.839510723948478699e-02	3.216190636157989502e-02	2.587754093110561371e-02	3.092811815440654755e-02	1.641380973160266876e-02	1.753578893840312958e-02	1.279943715780973434e-02	2.458581700921058655e-02	2.715975791215896606e-02	2.281269803643226624e-02	9.670129045844078064e-03	1.460229326039552689e-02	1.386224478483200073e-02	3.984665498137474060e-02	1.993052847683429718e-02	1.387834083288908005e-02	2.880785055458545685e-02	2.376464568078517914e-02	1.390232425183057785e-02	1.324823684990406036e-02	1.298165041953325272e-02	2.280598320066928864e-02	1.525857578963041306e-02	2.993655204772949219e-02	3.016687184572219849e-02	1.467090193182229996e-02	9.595378302037715912e-03	1.203938946127891541e-02	1.181539706885814667e-02	5.221880972385406494e-02	4.741899296641349792e-02
1.767327263951301575e-02	1.179896946996450424e-02	1.260217465460300446e-02	1.275268103927373886e-02	2.678073383867740631e-02	9.993713349103927612e-03	1.383753214031457901e-02	1.600530184805393219e-02	1.126109063625335693e-02	1.040937379002571106e-02	1.395249925553798676e-02	3.302581608295440674e-02	1.385758258402347565e-02	1.132588088512420654e-02	1.543795596808195114e-02	1.525409240275621414e-02	2.517840452492237091e-02	1.186234317719936371e-02	1.223412435501813889e-02	1.598891802132129669e-02	1.780653931200504303e-02	1.717332936823368073e-02	1.267089881002902985e-02	1.058216951787471771e-02	1.414320152252912521e-02	1.304130256175994873e-02	1.212024874985218048e-02	2.096325159072875977e-02	1.016818638890981674e-02	1.028391160070896149e-02	1.761738583445549011e-02	1.698127761483192444e-02	1.294656470417976379e-02	1.585241965949535370e-02	1.662111841142177582e-02	2.520675957202911377e-02	1.302183512598276138e-02	1.066183391958475113e-02	9.919132106006145477e-03	1.069201622158288956e-02	2.174874767661094666e-02	1.544012874364852905e-02	2.089334838092327118e-02	2.902997471392154694e-02	1.133902277797460556e-02	1.104763802140951157e-02	1.018843706697225571e-02	1.217614766210317612e-02	5.073900222778320312e-01	1.665614731609821320e-02
1.382419094443321228e-02	1.112203858792781830e-02	1.123751047998666763e-02	1.351263374090194702e-02	1.405945792794227600e-02	1.556235831230878830e-02	1.784942671656608582e-02	1.729833520948886871e-02	1.239542756229639053e-02	1.198685076087713242e-02	1.124826166778802872e-02	1.274570263922214508e-02	1.086349412798881531e-02	1.517723314464092255e-02	8.169164881110191345e-03	1.309796236455440521e-02	2.410604432225227356e-02	1.149880420416593552e-02	1.347827538847923279e-02	1.309578120708465576e-02	1.443927083164453506e-02	1.254674978554248810e-02	1.256560627371072769e-02	1.660306006669998169e-02	1.216099690645933151e-02	1.087323576211929321e-02	2.371853590011596680e-02	1.140189170837402344e-02	1.333484239876270294e-02	1.094494201242923737e-02	1.679569855332374573e-02	9.557449258863925934e-03	3.338718786835670471e-02	1.150297094136476517e-02	1.438051555305719376e-02	3.591429442167282104e-02	1.733011566102504730e-02	1.649846322834491730e-02	1.246448699384927750e-02	1.313893683254718781e-02	3.849865123629570007e-02	1.223594695329666138e-02	1.494161132723093033e-02	1.174189709126949310e-02	1.237736269831657410e-02	9.731301106512546539e-03	1.169180776923894882e-02	1.207445561885833740e-02	5.055969953536987305e-01	1.667535118758678436e-02
9.901300072669982910e-03	9.046234190464019775e-03	8.079876191914081573e-03	9.713015519082546234e-03	1.326695550233125687e-02	1.266259793192148209e-02	1.450308784842491150e-02	1.098906528204679489e-02	9.093786589801311493e-03	8.047803305089473724e-03	1.577752269804477692e-02	1.823153533041477203e-02	1.169037818908691406e-02	1.161491218954324722e-02	1.324972882866859436e-02	1.210357248783111572e-02	1.546973641961812973e-02	9.481634013354778290e-03	1.086379028856754303e-02	1.766437850892543793e-02	1.373248267918825150e-02	9.476101025938987732e-03	1.060070842504501343e-02	1.247514691203832626e-02	1.076897233724594116e-02	8.321443572640419006e-03	2.109895832836627960e-02	1.052972022444009781e-02	1.030772738158702850e-02	7.978564128279685974e-03	9.889518842101097107e-03	1.005077548325061798e-02	1.674676500260829926e-02	1.703766733407974243e-02	1.093941926956176758e-02	7.790120318531990051e-03	1.512633264064788818e-02	1.074107550084590912e-02	9.937583468854427338e-03	1.052987016737461090e-02	1.365675684064626694e-02	1.833624392747879028e-02	9.761491790413856506e-03	1.985439844429492950e-02	1.381402090191841125e-02	7.970138452947139740e-03	8.672752417623996735e-03	1.266604661941528320e-02	4.585458636283874512e-01	1.260795630514621735e-02
1.374030392616987228e-02	1.403211336582899094e-02	1.372248213738203049e-02	1.260221283882856369e-02	2.321092970669269562e-02	1.042683143168687820e-02	1.521845068782567978e-02	1.892055943608283997e-02	1.321299094706773758e-02	1.352312043309211731e-02	1.368418987840414047e-02	6.126367673277854919e-02	1.919245906174182892e-02	1.602657698094844818e-02	1.374533027410507202e-02	1.910437643527984619e-02	1.652510836720466614e-02	1.287527754902839661e-02	1.324027031660079956e-02	1.203654706478118896e-02	1.374011766165494919e-02	2.021857909858226776e-02	3.323033079504966736e-02	4.868144914507865906e-02	1.947868056595325470e-02	1.345351338386535645e-02	2.912272140383720398e-02	1.265063043683767319e-02	1.369467005133628845e-02	1.283103041350841522e-02	1.613794639706611633e-02	1.156644523143768311e-02	1.849531754851341248e-02	1.737307198345661163e-02	2.571230195462703705e-02	2.257406711578369141e-02	1.303124800324440002e-02	1.556455250829458237e-02	1.355918869376182556e-02	1.485581137239933014e-02	1.663923263549804688e-02	1.498991250991821289e-02	6.947225332260131836e-02	1.004267036914825439e-01	1.325630396604537964e-02	1.042708661407232285e-02	1.299109123647212982e-02	1.729095168411731720e-02	2.453739792108535767e-01	2.729564905166625977e-02
1.970064640045166016e-02	3.205600753426551819e-02	1.140223257243633270e-02	1.369293592870235443e-02	3.563278540968894958e-02	1.127547770738601685e-02	3.648297861218452454e-02	1.325962971895933151e-02	1.239796262234449387e-02	1.272201072424650192e-02	1.475247927010059357e-02	1.740717887878417969e-02	1.909951679408550262e-02	1.925212144851684570e-02	1.250723004341125488e-02	1.469933241605758667e-02	1.538069732487201691e-02	1.659854501485824585e-02	1.292934175580739975e-02	1.582773588597774506e-02	3.318913280963897705e-02	3.581771627068519592e-02	3.352316841483116150e-02	1.917518116533756256e-02	1.467533782124519348e-02	1.578739099204540253e-02	4.556817561388015747e-02	1.130811776965856552e-02	1.321738213300704956e-02	1.607062853872776031e-02	1.953956857323646545e-02	1.215942390263080597e-02	2.359952591359615326e-02	1.721252314746379852e-02	1.343898661434650421e-02	1.659930311143398285e-02	1.792482100427150726e-02	1.165897678583860397e-02	1.707303896546363831e-02	2.310991287231445312e-02	1.088422723114490509e-02	1.555407233536243439e-02	2.650391124188899994e-02	3.158558532595634460e-02	1.567362062633037567e-02	1.221976522356271744e-02	1.383750606328248978e-02	1.407056581228971481e-02	2.857471406459808350e-01	2.600749768316745758e-02
2.495719492435455322e-02	1.067763566970825195e-02	1.444751396775245667e-02	9.971097111701965332e-03	3.054053150117397308e-02	9.054303169250488281e-03	1.341280527412891388e-02	1.781735196709632874e-02	1.243636570870876312e-02	1.100200973451137543e-02	1.117947138845920563e-02	2.703281119465827942e-02	1.205255649983882904e-02	1.763903908431529999e-02	9.683601558208465576e-03	1.090573798865079880e-02	1.109706982970237732e-02	1.315451785922050476e-02	1.364596839994192123e-02	1.093334145843982697e-02	1.472664438188076019e-02	1.272825896739959717e-02	1.529396232217550278e-02	2.726816572248935699e-02	1.027142163366079330e-02	9.122588671743869781e-03	1.199161820113658905e-02	1.080613024532794952e-02	1.002912782132625580e-02	9.219856932759284973e-03	1.206890959292650223e-02	1.676713861525058746e-02	2.017170377075672150e-02	1.948018558323383331e-02	9.902882389724254608e-03	2.477099932730197906e-02	1.020459271967411041e-02	1.120511721819639206e-02	1.078562438488006592e-02	1.511936448514461517e-02	1.853396557271480560e-02	1.050327718257904053e-02	2.802764996886253357e-02	2.262081950902938843e-02	1.115778554230928421e-02	8.803669363260269165e-03	9.140957146883010864e-03	8.700535632669925690e-03	4.956997632980346680e-01	2.351030707359313965e-02
2.427502907812595367e-02	1.508897263556718826e-02	9.704749099910259247e-03	1.457695476710796356e-02	2.969854883849620819e-02	1.066245790570974350e-02	1.159705221652984619e-02	1.134548336267471313e-02	9.635391645133495331e-03	1.483998633921146393e-02	1.500227581709623337e-02	3.378957882523536682e-02	1.358961127698421478e-02	1.814009062945842743e-02	9.323979727923870087e-03	1.324835140258073807e-02	1.617451757192611694e-02	1.257705036550760269e-02	1.567885279655456543e-02	1.050489675253629684e-02	1.349587365984916687e-02	1.503178477287292480e-02	1.678396016359329224e-02	2.010685577988624573e-02	1.252614334225654602e-02	1.050036493688821793e-02	2.183301746845245361e-02	1.263385079801082611e-02	1.487679034471511841e-02	1.621856540441513062e-02	1.124186906963586807e-02	1.693340204656124115e-02	2.293458394706249237e-02	4.609039425849914551e-02	1.963602751493453979e-02	2.394802868366241455e-02	1.284459047019481659e-02	1.142956875264644623e-02	1.296284515410661697e-02	1.240890659391880035e-02	5.635637789964675903e-02	1.228310912847518921e-02	2.779604494571685791e-02	2.599087730050086975e-02	1.289927400648593903e-02	1.048682071268558502e-02	1.187687553465366364e-02	1.105536054819822311e-02	3.500246107578277588e-01	1.954927481710910797e-02
1.360393688082695007e-02	1.118952780961990356e-02	1.251666434109210968e-02	1.277842279523611069e-02	1.084912940859794617e-02	1.468265987932682037e-02	1.333969924598932266e-02	1.097155828028917313e-02	1.473554130643606186e-02	1.404267549514770508e-02	3.098431602120399475e-02	4.138078913092613220e-02	1.481221523135900497e-02	4.130193963646888733e-02	1.080616377294063568e-02	1.464230939745903015e-02	2.923368290066719055e-02	2.375446818768978119e-02	1.711787469685077667e-02	1.053428649902343750e-02	1.126258168369531631e-02	1.599103026092052460e-02	1.124606747180223465e-02	1.360384747385978699e-02	1.078544184565544128e-02	1.232948806136846542e-02	4.244511947035789490e-02	1.457509677857160568e-02	1.440431829541921616e-02	1.057738158851861954e-02	1.407442335039377213e-02	1.529573742300271988e-02	2.578292228281497955e-02	1.313489023596048355e-02	1.368045527487993240e-02	3.596553951501846313e-02	4.040313512086868286e-02	1.189211010932922363e-02	1.441501360386610031e-02	1.650629937648773193e-02	1.949351280927658081e-02	1.418325304985046387e-02	2.014436013996601105e-02	1.928768865764141083e-02	1.294566970318555832e-02	1.204599160701036453e-02	1.485648285597562790e-02	1.327136158943176270e-02	3.925454318523406982e-01	1.611031964421272278e-02
1.431831158697605133e-02	1.124042272567749023e-02	1.141674350947141647e-02	2.391903661191463470e-02	1.501573622226715088e-02	1.087518129497766495e-02	2.717316336929798126e-02	1.471520587801933289e-02	1.470015104860067368e-02	1.104282494634389877e-02	2.368960715830326080e-02	1.230427715927362442e-02	1.918932422995567322e-02	2.571264840662479401e-02	1.324798632413148880e-02	2.163553051650524139e-02	2.059765718877315521e-02	1.271267142146825790e-02	1.229033339768648148e-02	1.514002121984958649e-02	5.157143995165824890e-02	1.426440291106700897e-02	1.281198021024465561e-02	1.905100606381893158e-02	1.022924948483705521e-02	1.151803508400917053e-02	2.000718563795089722e-02	4.579762741923332214e-02	2.926651015877723694e-02	1.253118179738521576e-02	1.609349623322486877e-02	2.419282495975494385e-02	1.287569664418697357e-02	1.390417106449604034e-02	1.593650318682193756e-02	5.609795451164245605e-02	4.642000421881675720e-02	1.402535568922758102e-02	1.154682878404855728e-02	1.127008534967899323e-02	3.004729375243186951e-02	1.176081690937280655e-02	2.361001446843147278e-02	1.741784624755382538e-02	2.148061245679855347e-02	1.132618077099323273e-02	1.400118879973888397e-02	9.737924672663211823e-03	2.724952697753906250e-01	1.467680744826793671e-02
1.498085353523492813e-02	1.024803798645734787e-02	1.798928156495094299e-02	1.517503987997770309e-02	2.247039601206779480e-02	1.763286441564559937e-02	3.992215171456336975e-02	1.219591125845909119e-02	9.383141063153743744e-03	1.083904039114713669e-02	2.111959829926490784e-02	1.542399078607559204e-02	1.493583526462316513e-02	1.322013791650533676e-02	1.023636851459741592e-02	2.300071157515048981e-02	1.637661643326282501e-02	2.355942502617835999e-02	1.606201380491256714e-02	1.786287315189838409e-02	3.552446141839027405e-02	1.340964809060096741e-02	1.268319506198167801e-02	1.382813509553670883e-02	1.193339843302965164e-02	9.448393248021602631e-03	3.987176716327667236e-02	1.535762846469879150e-02	1.241314504295587540e-02	1.122985221445560455e-02	1.750438474118709564e-02	1.138145290315151215e-02	1.937649026513099670e-02	1.347410120069980621e-02	1.830704696476459503e-02	2.740830369293689728e-02	2.815263345837593079e-02	1.271532103419303894e-02	1.394805591553449631e-02	1.129055302590131760e-02	2.325573749840259552e-02	1.234649028629064560e-02	2.504558861255645752e-02	1.449393294751644135e-02	1.182103157043457031e-02	1.097695529460906982e-02	1.315797865390777588e-02	1.053310744464397430e-02	3.744169175624847412e-01	1.833287626504898071e-02
1.441445108503103256e-02	8.664773777127265930e-03	8.165682666003704071e-03	1.091395970433950424e-02	1.948869600892066956e-02	7.721114438027143478e-03	1.216639857739210129e-02	1.950323209166526794e-02	8.110572583973407745e-03	8.252532221376895905e-03	1.946916431188583374e-02	2.457199394702911377e-01	8.704423904418945312e-03	1.402907446026802063e-02	1.174207124859094620e-02	1.154389232397079468e-02	2.072135545313358307e-02	1.246387325227260590e-02	9.880851022899150848e-03	1.051632408052682877e-02	1.635372638702392578e-02	2.051745913922786713e-02	2.260404452681541443e-02	1.735804788768291473e-02	8.656837046146392822e-03	1.636332832276821136e-02	2.479653246700763702e-02	1.481080241501331329e-02	1.846589334309101105e-02	7.571666035801172256e-03	1.086995471268892288e-02	3.736619278788566589e-02	1.425785105675458908e-02	9.118141606450080872e-03	1.180065702646970749e-02	4.051559418439865112e-02	2.246755734086036682e-02	1.072901580482721329e-02	2.574281208217144012e-02	1.073270477354526520e-02	1.890684664249420166e-02	1.470285840332508087e-02	1.686932146549224854e-02	1.882661134004592896e-02	8.183581754565238953e-03	8.566888980567455292e-03	8.714349009096622467e-03	9.207423776388168335e-03	2.013673186302185059e-01	1.454286742955446243e-02
3.975332900881767273e-02	1.634824275970458984e-02	1.328921876847743988e-02	1.677732914686203003e-02	1.531559601426124573e-02	1.021041907370090485e-02	1.879718154668807983e-02	1.970012485980987549e-02	1.135386154055595398e-02	1.058119907975196838e-02	2.959338389337062836e-02	6.270913034677505493e-02	3.795450180768966675e-02	9.848330169916152954e-03	1.815080083906650543e-02	2.274165116250514984e-02	1.687540858983993530e-02	2.106395177543163300e-02	1.142214331775903702e-02	2.118160016834735870e-02	2.200902439653873444e-02	3.817236050963401794e-02	1.380138192325830460e-02	1.444983482360839844e-02	1.578908972442150116e-02	1.785359345376491547e-02	3.507095575332641602e-02	1.203276775777339935e-02	1.618358492851257324e-02	9.869482368230819702e-03	9.657611139118671417e-03	1.454220432788133621e-02	1.527481712400913239e-02	1.284727547317743301e-02	1.986884512007236481e-02	1.530125830322504044e-02	1.104229222983121872e-02	1.962415687739849091e-02	3.004253096878528595e-02	1.411880739033222198e-02	1.459441520273685455e-02	1.153974607586860657e-02	1.489799842238426208e-02	1.500909123569726944e-02	1.671829633414745331e-02	2.010645158588886261e-02	1.343047060072422028e-02	2.235400490462779999e-02	2.059880942106246948e-01	5.337901040911674500e-02
2.090301364660263062e-02	7.917885668575763702e-03	8.992674760520458221e-03	1.401746924966573715e-02	2.340730465948581696e-02	8.463198319077491760e-03	1.490467134863138199e-02	9.816639125347137451e-03	1.376293879002332687e-02	8.073027245700359344e-03	8.839839138090610504e-03	5.398968979716300964e-02	9.932611137628555298e-03	1.189867686480283737e-02	9.660950861871242523e-03	3.504532575607299805e-02	1.521808654069900513e-02	6.335061509162187576e-03	9.269535541534423828e-03	1.373739168047904968e-02	1.564124040305614471e-02	1.464120205491781235e-02	3.788959234952926636e-02	1.269986014813184738e-02	1.042802166193723679e-02	2.124239504337310791e-02	1.830726303160190582e-02	1.193804666399955750e-02	1.415423490107059479e-02	5.695997271686792374e-03	1.207355409860610962e-02	1.005036197602748871e-02	1.518899109214544296e-02	2.628837339580059052e-02	1.185562834143638611e-02	3.009697608649730682e-02	8.043902926146984100e-03	1.289540529251098633e-02	8.377760648727416992e-03	8.305395022034645081e-03	1.892627030611038208e-02	1.302083209156990051e-02	1.910003088414669037e-02	2.083910442888736725e-02	1.051108073443174362e-02	6.896188482642173767e-03	9.880617260932922363e-03	1.064563728868961334e-02	3.453786373138427734e-01	1.520559005439281464e-02
1.305947080254554749e-02	1.937697082757949829e-02	1.007990445941686630e-02	1.198747567832469940e-02	2.596222050487995148e-02	1.221225876361131668e-02	2.293113991618156433e-02	1.789198629558086395e-02	1.087987702339887619e-02	1.449826639145612717e-02	1.340271439403295517e-02	2.324783615767955780e-02	1.587498746812343597e-02	1.206135377287864685e-02	1.244904939085245132e-02	6.009273976087570190e-02	1.105572059750556946e-01	1.291867811232805252e-02	2.271781302988529205e-02	1.543999835848808289e-02	1.651771739125251770e-02	1.789822988212108612e-02	3.625969961285591125e-02	1.062757335603237152e-02	1.333090849220752716e-02	1.481998059898614883e-02	1.839331351220607758e-02	2.662188559770584106e-02	1.248087920248508453e-02	2.453086338937282562e-02	1.300410367548465729e-02	1.403632201254367828e-02	1.596109196543693542e-02	1.217356137931346893e-02	1.304566115140914917e-02	2.695857547223567963e-02	1.493374444544315338e-02	1.447130367159843445e-02	1.510906033217906952e-02	1.338510029017925262e-02	3.178153932094573975e-02	1.358432695269584656e-02	1.457533333450555801e-02	3.758887946605682373e-02	1.569053344428539276e-02	9.738544933497905731e-03	1.494393683969974518e-02	1.424871478229761124e-02	2.493284046649932861e-01	1.676262915134429932e-02
1.248544920235872269e-02	1.602202281355857849e-02	1.017570402473211288e-02	3.169774264097213745e-02	1.842269487679004669e-02	1.358718145638704300e-02	2.130832523107528687e-02	1.780050434172153473e-02	1.077568065375089645e-02	1.581901125609874725e-02	1.620174758136272430e-02	2.553702332079410553e-02	1.680654473602771759e-02	2.448346465826034546e-02	1.234596129506826401e-02	1.290480326861143112e-02	2.977616526186466217e-02	1.253516227006912231e-02	1.977497898042201996e-02	2.546318992972373962e-02	1.930599845945835114e-02	1.332910638302564621e-02	1.493537891656160355e-02	1.260176859796047211e-02	1.136627886444330215e-02	1.662503927946090698e-02	2.755109407007694244e-02	2.037552744150161743e-02	2.259491942822933197e-02	1.140971854329109192e-02	1.532841939479112625e-02	2.214604988694190979e-02	1.199812442064285278e-02	2.414957620203495026e-02	1.849120669066905975e-02	1.493048481643199921e-02	1.317333895713090897e-02	1.661000587046146393e-02	1.379639282822608948e-02	1.997999101877212524e-02	2.317779511213302612e-02	1.275991927832365036e-02	1.824351213872432709e-02	2.734909579157829285e-02	1.313496660441160202e-02	1.635727472603321075e-02	1.820189319550991058e-02	1.197710074484348297e-02	3.702656328678131104e-01	1.762440055608749390e-02
1.557219494134187698e-02	1.429629325866699219e-02	1.214786060154438019e-02	1.365961972624063492e-02	2.555975690484046936e-02	1.071882061660289764e-02	1.876157522201538086e-02	1.219590194523334503e-02	1.098625920712947845e-02	1.398595329374074936e-02	1.408363226801156998e-02	3.795938193798065186e-02	1.336556393653154373e-02	1.665400713682174683e-02	9.594772942364215851e-03	1.404927112162113190e-02	1.532306335866451263e-02	1.080825924873352051e-02	1.798914186656475067e-02	2.044697292149066925e-02	2.191044390201568604e-02	2.008728496730327606e-02	1.555592007935047150e-02	1.422083098441362381e-02	1.259138993918895721e-02	1.021277811378240585e-02	4.144433140754699707e-02	2.201101370155811310e-02	2.098362334072589874e-02	9.564305655658245087e-03	1.173006184399127960e-02	1.602839678525924683e-02	4.062826931476593018e-02	1.202996354550123215e-02	1.140180137008428574e-02	2.421096898615360260e-02	1.449279766529798508e-02	1.396400667726993561e-02	9.461292997002601624e-03	2.223698422312736511e-02	1.173699554055929184e-02	1.562542095780372620e-02	1.748109236359596252e-02	1.936724595725536346e-02	1.742426492273807526e-02	9.058007970452308655e-03	1.049980055540800095e-02	1.091760024428367615e-02	4.030968248844146729e-01	2.355144917964935303e-02
2.235439419746398926e-02	1.224303804337978363e-02	1.426164340227842331e-02	9.651651605963706970e-03	1.299094501882791519e-02	7.985381409525871277e-03	1.245274394750595093e-02	1.100009866058826447e-02	1.384605839848518372e-02	9.159421548247337341e-03	1.609254814684391022e-02	8.282674103975296021e-02	1.163024734705686569e-02	1.497917436063289642e-02	1.766340993344783783e-02	1.168740075081586838e-02	1.128606311976909637e-02	1.124420110136270523e-02	1.022300776094198227e-02	1.157571934163570404e-02	1.348494086414575577e-02	3.262035846710205078e-01	1.716989278793334961e-02	1.036377064883708954e-02	1.415303256362676620e-02	2.441564574837684631e-02	2.016009949147701263e-02	1.961751841008663177e-02	9.559338912367820740e-03	9.777572937309741974e-03	8.870493620634078979e-03	8.876432664692401886e-03	2.832474000751972198e-02	9.457633830606937408e-03	9.813064709305763245e-03	3.434826433658599854e-02	1.249726489186286926e-02	1.563099212944507599e-02	8.726936765015125275e-03	1.036003604531288147e-02	1.280311122536659241e-02	1.380271743983030319e-02	2.918976359069347382e-02	2.250392362475395203e-02	1.644095405936241150e-02	1.395153161138296127e-02	1.036113873124122620e-02	1.465206593275070190e-02	1.117605268955230713e-01	1.376664824783802032e-02
1.067088637501001358e-02	1.040464080870151520e-02	9.106724523007869720e-03	1.101878564804792404e-02	1.450945343822240829e-02	1.377457845956087112e-02	2.370697818696498871e-02	1.498210243880748749e-02	9.213875979185104370e-03	1.023173797875642776e-02	1.692758686840534210e-02	2.062548696994781494e-02	1.235103420913219452e-02	2.086988091468811035e-02	1.294170133769512177e-02	1.681851223111152649e-02	1.660464145243167877e-02	1.170348469167947769e-02	1.476435922086238861e-02	1.726105622947216034e-02	1.302965637296438217e-02	1.821794547140598297e-02	1.078439410775899887e-02	2.163374610245227814e-02	9.156746789813041687e-03	1.074296887964010239e-02	3.813569620251655579e-02	2.087162621319293976e-02	1.555378362536430359e-02	1.312049664556980133e-02	2.214781939983367920e-02	3.025515191256999969e-02	2.625390142202377319e-02	1.881477609276771545e-02	1.301003713160753250e-02	2.665668725967407227e-02	2.902656048536300659e-02	1.333743520081043243e-02	1.313069276511669159e-02	1.997249573469161987e-02	1.436438318341970444e-02	1.267435308545827866e-02	2.813549898564815521e-02	1.331066153943538666e-02	1.067074388265609741e-02	9.469012729823589325e-03	1.051656343042850494e-02	1.150571089237928391e-02	3.677846193313598633e-01	1.466225460171699524e-02
1.355357561260461807e-02	1.349500659853219986e-02	1.587977632880210876e-02	1.364462170749902725e-02	2.303709834814071655e-02	1.354984752833843231e-02	2.472880296409130096e-02	1.428111642599105835e-02	1.218631677329540253e-02	1.199699006974697113e-02	1.704591885209083557e-02	2.510758675634860992e-02	1.839297637343406677e-02	1.091959793120622635e-02	1.410455629229545593e-02	1.348945032805204391e-02	2.065614983439445496e-02	1.357012428343296051e-02	1.216760370880365372e-02	1.305036153644323349e-02	1.335752941668033600e-02	1.958419196307659149e-02	1.875628158450126648e-02	2.539514005184173584e-02	9.953226894140243530e-03	1.639682054519653320e-02	2.859675697982311249e-02	1.897937245666980743e-02	1.355736516416072845e-02	1.330125704407691956e-02	1.030016597360372543e-02	1.866149902343750000e-02	1.568086631596088409e-02	1.329461019486188889e-02	2.068000659346580505e-02	1.547297462821006775e-02	1.294760033488273621e-02	1.416421309113502502e-02	1.019139681011438370e-02	1.222387328743934631e-02	2.377037331461906433e-02	1.396970171481370926e-02	1.059054955840110779e-02	2.596291713416576385e-02	1.110342983156442642e-02	1.104599609971046448e-02	1.177789643406867981e-02	1.222585234791040421e-02	4.680917859077453613e-01	2.402685210108757019e-02
2.856496535241603851e-02	1.714934781193733215e-02	6.794407498091459274e-03	7.937729358673095703e-03	2.923080511391162872e-02	6.876403931528329849e-03	1.076326332986354828e-02	1.214628387242555618e-02	6.700656376779079437e-03	8.151885122060775757e-03	8.502127602696418762e-03	2.890636920928955078e-01	9.513233788311481476e-03	9.039749391376972198e-03	9.473416954278945923e-03	1.122717466205358505e-02	1.183712389320135117e-02	8.289588615298271179e-03	1.918048970401287079e-02	1.079265866428613663e-02	9.816364385187625885e-03	1.316100917756557465e-02	1.589400693774223328e-02	1.075505930930376053e-02	7.585315965116024017e-03	8.733484894037246704e-03	2.181563153862953186e-02	8.264669217169284821e-03	1.375414151698350906e-02	7.404347881674766541e-03	6.599283311516046524e-03	1.228258293122053146e-02	1.273158378899097443e-02	1.889660209417343140e-02	9.096778929233551025e-03	1.119748037308454514e-02	7.150931283831596375e-03	8.328773081302642822e-03	6.806290708482265472e-03	9.218289516866207123e-03	1.574411243200302124e-02	8.490912616252899170e-03	1.627070643007755280e-02	3.547148033976554871e-02	7.879480719566345215e-03	5.600926931947469711e-03	7.894395850598812103e-03	8.361566811800003052e-03	1.390847861766815186e-01	1.133817899972200394e-02
1.896723732352256775e-02	1.519289519637823105e-02	1.269416697323322296e-02	1.472664903849363327e-02	2.161410078406333923e-02	1.551184989511966705e-02	1.442652568221092224e-02	4.357488825917243958e-02	1.171327196061611176e-02	2.916484326124191284e-02	1.646392047405242920e-02	7.680825144052505493e-02	2.475260198116302490e-02	1.494488958269357681e-02	2.112047560513019562e-02	1.246548909693956375e-02	1.571336202323436737e-02	3.080931864678859711e-02	2.052672207355499268e-02	1.385126169770956039e-02	2.556681446731090546e-02	1.286652497947216034e-02	1.071120984852313995e-02	1.795458048582077026e-02	3.890595212578773499e-02	1.884509623050689697e-02	1.835021004080772400e-02	2.251223288476467133e-02	1.292471773922443390e-02	8.223809301853179932e-03	1.376898773014545441e-02	3.197902813553810120e-02	1.222888752818107605e-02	1.642021536827087402e-02	1.602527312934398651e-02	1.283498853445053101e-02	1.506780553609132767e-02	2.079222537577152252e-02	8.308456279337406158e-03	1.932910270988941193e-02	1.707746088504791260e-02	1.448488794267177582e-02	1.830158196389675140e-02	1.038228068500757217e-02	1.431683357805013657e-02	1.588991284370422363e-02	1.307288650423288345e-02	3.176252916455268860e-02	1.768215894699096680e-01	2.409780584275722504e-02
1.287019904702901840e-02	4.582503437995910645e-02	8.369211107492446899e-03	1.323576364666223526e-02	1.446459069848060608e-02	9.479904547333717346e-03	1.661412417888641357e-02	1.651704683899879456e-02	1.098751742392778397e-02	1.421107724308967590e-02	1.632866822183132172e-02	2.631067298352718353e-02	1.270723994821310043e-02	9.401678107678890228e-03	2.207589335739612579e-02	1.498644053936004639e-02	3.114676848053932190e-02	1.260412018746137619e-02	2.980159595608711243e-02	1.225492544472217560e-02	2.670208550989627838e-02	1.729587651789188385e-02	1.759688556194305420e-02	2.006326988339424133e-02	1.199927087873220444e-02	3.366947174072265625e-02	1.036267913877964020e-02	1.949289254844188690e-02	1.734266243875026703e-02	9.583444334566593170e-03	1.057391427457332611e-02	5.116030573844909668e-02	1.633326150476932526e-02	1.155064254999160767e-02	2.224020846188068390e-02	3.229332342743873596e-02	1.328308507800102234e-02	1.283143088221549988e-02	1.490886975079774857e-02	1.043465454131364822e-02	2.029937505722045898e-02	1.649901829659938812e-02	2.261420898139476776e-02	2.734096907079219818e-02	1.099589094519615173e-02	8.731055073440074921e-03	1.233337540179491043e-02	1.280706841498613358e-02	2.848196327686309814e-01	1.551896333694458008e-02
1.136294472962617874e-02	2.744589559733867645e-02	2.399844489991664886e-02	1.150593906641006470e-02	2.489174343645572662e-02	1.000726781785488129e-02	9.055318310856819153e-03	1.073060277849435806e-02	8.829460479319095612e-03	1.262690499424934387e-02	2.383713610470294952e-02	4.367157444357872009e-02	1.773681491613388062e-02	7.766435388475656509e-03	1.118788309395313263e-02	1.242231391370296478e-02	1.354826334863901138e-02	1.107500959187746048e-02	8.896719664335250854e-03	1.169672980904579163e-02	3.139215335249900818e-02	1.162364706397056580e-02	1.344647631049156189e-02	1.436774898320436478e-02	8.306245319545269012e-03	8.796866051852703094e-03	1.140867266803979874e-02	1.255176495760679245e-02	1.329156383872032166e-02	1.012652646750211716e-02	9.945150464773178101e-03	2.037526667118072510e-02	1.178715471178293228e-02	2.255836874246597290e-02	1.052251178771257401e-02	2.755011059343814850e-02	1.285648252815008163e-02	1.061955094337463379e-02	1.452371198683977127e-02	1.084834709763526917e-02	3.204565867781639099e-02	1.717019081115722656e-02	1.182038243860006332e-02	1.047753542661666870e-02	1.151479408144950867e-02	8.438232354819774628e-03	1.085962541401386261e-02	9.107611142098903656e-03	4.139418005943298340e-01	1.334052719175815582e-02
3.912320733070373535e-02	1.680996268987655640e-02	1.119621377438306808e-02	2.077192999422550201e-02	1.124663930386304855e-02	9.903091937303543091e-03	1.210554502904415131e-02	2.861595898866653442e-02	9.383968077600002289e-03	1.157857757061719894e-02	1.217408664524555206e-02	2.981952577829360962e-02	2.349286340177059174e-02	1.003675255924463272e-02	9.392440319061279297e-03	1.616762205958366394e-02	1.682046428322792053e-02	2.187359146773815155e-02	2.672974579036235809e-02	1.577693223953247070e-02	1.083503197878599167e-02	1.894150860607624054e-02	7.925515621900558472e-02	1.625327207148075104e-02	1.531911268830299377e-02	2.097356691956520081e-02	1.313148159533739090e-02	2.127662301063537598e-02	1.837326399981975555e-02	1.210563257336616516e-02	9.292402304708957672e-03	1.687581278383731842e-02	1.282636541873216629e-02	1.258314307779073715e-02	1.750321500003337860e-02	1.735428161919116974e-02	2.699235640466213226e-02	1.602371037006378174e-02	8.615558035671710968e-03	1.548505481332540512e-02	3.172284737229347229e-02	2.370412088930606842e-02	3.115991503000259399e-02	1.039731223136186600e-02	1.542269904166460037e-02	1.080368086695671082e-02	1.473718695342540741e-02	1.272151991724967957e-02	2.302527129650115967e-01	1.685421727597713470e-02
1.824241504073143005e-02	1.059676613658666611e-02	1.537606213241815567e-02	1.324805989861488342e-02	2.579980529844760895e-02	1.295652054250240326e-02	1.348734833300113678e-02	1.653341017663478851e-02	1.128351967781782150e-02	1.363987196236848831e-02	2.149034850299358368e-02	1.543367933481931686e-02	1.397898700088262558e-02	1.406072825193405151e-02	1.355809532105922699e-02	1.841249503195285797e-02	3.187850862741470337e-02	1.477925572544336319e-02	2.425127103924751282e-02	2.205857075750827789e-02	1.612300053238868713e-02	1.674566976726055145e-02	1.296933181583881378e-02	2.230669558048248291e-02	1.237044949084520340e-02	1.546441111713647842e-02	1.654934696853160858e-02	1.782873645424842834e-02	1.414707396179437637e-02	1.110805198550224304e-02	1.645957864820957184e-02	2.316061779856681824e-02	1.369605027139186859e-02	1.352020259946584702e-02	1.494727469980716705e-02	1.789996027946472168e-02	1.722824014723300934e-02	1.614070311188697815e-02	1.484249439090490341e-02	1.349547132849693298e-02	2.110544405877590179e-02	1.335511356592178345e-02	2.872570417821407318e-02	1.058512087911367416e-02	1.245928090065717697e-02	9.952690452337265015e-03	1.238876394927501678e-02	1.351053640246391296e-02	4.346766471862792969e-01	4.178288578987121582e-02
4.970032349228858948e-02	1.200552750378847122e-02	1.387688238173723221e-02	1.284749619662761688e-02	2.242101170122623444e-02	1.203234773129224777e-02	1.221691723912954330e-02	2.619142457842826843e-02	9.932453744113445282e-03	1.316158752888441086e-02	1.105518918484449387e-02	3.314474597573280334e-02	1.088756788522005081e-02	1.338542625308036804e-02	1.184347458183765411e-02	1.416109874844551086e-02	1.871061697602272034e-02	2.566611394286155701e-02	1.471096742898225784e-02	1.954705454409122467e-02	2.564938366413116455e-02	1.258401945233345032e-02	2.628092654049396515e-02	1.359078940004110336e-02	1.668908074498176575e-02	1.213996950536966324e-02	4.617241397500038147e-02	1.309322007000446320e-02	1.967431232333183289e-02	8.443417027592658997e-03	1.184009853750467300e-02	9.345590136945247650e-03	1.535473763942718506e-02	1.436157524585723877e-02	1.361553743481636047e-02	3.422010689973831177e-02	1.594675891101360321e-02	1.545360498130321503e-02	1.146382559090852737e-02	1.302345655858516693e-02	2.927729301154613495e-02	1.106020528823137283e-02	1.487523782998323441e-02	2.360262721776962280e-02	1.290302630513906479e-02	9.103910066187381744e-03	1.380125153809785843e-02	1.075277198106050491e-02	3.153152763843536377e-01	1.794917508959770203e-02
1.253426168113946915e-02	1.372676342725753784e-02	1.012531016021966934e-02	1.428141444921493530e-02	3.244920819997787476e-02	1.029581110924482346e-02	1.381884608417749405e-02	2.099868655204772949e-02	1.152365095913410187e-02	1.192835438996553421e-02	1.635145582258701324e-02	1.818246021866798401e-02	9.974748827517032623e-03	1.453920640051364899e-02	1.020971965044736862e-02	1.372464932501316071e-02	1.852899417281150818e-02	1.468200609087944031e-02	1.084964442998170853e-02	1.288427971303462982e-02	1.921748928725719452e-02	1.267637778073549271e-02	1.334813516587018967e-02	2.338584139943122864e-02	9.328965097665786743e-03	8.553261868655681610e-03	3.081247583031654358e-02	1.483400911092758179e-02	1.533488277345895767e-02	7.387248799204826355e-03	1.152209006249904633e-02	1.763995923101902008e-02	1.384226139634847641e-02	2.189663052558898926e-02	4.253163561224937439e-02	4.065273329615592957e-02	3.689994290471076965e-02	1.732944138348102570e-02	1.297685969620943069e-02	1.113722845911979675e-02	1.157433260232210159e-02	9.752755053341388702e-03	2.542213164269924164e-02	2.817782200872898102e-02	9.782306849956512451e-03	9.605678729712963104e-03	1.175290904939174652e-02	9.036955423653125763e-03	3.229529559612274170e-01	1.368673704564571381e-02
1.788387633860111237e-02	1.025063171982765198e-02	9.417532011866569519e-03	1.318796165287494659e-02	2.155615016818046570e-02	9.527655318379402161e-03	1.534364558756351471e-02	1.119980588555335999e-02	8.768098428845405579e-03	1.223262678831815720e-02	1.230118423700332642e-02	2.186723798513412476e-02	1.351135037839412689e-02	1.308707520365715027e-02	1.636783778667449951e-02	1.436340156942605972e-02	1.365310419350862503e-02	2.431698516011238098e-02	1.165986433625221252e-02	1.223046146333217621e-02	1.167380996048450470e-02	1.519401278346776962e-02	8.864391595125198364e-02	1.390131656080484390e-02	1.109251938760280609e-02	1.961786299943923950e-02	2.110935375094413757e-02	1.750060170888900757e-02	1.375608798116445541e-02	1.215162500739097595e-02	1.311620138585567474e-02	1.265636179596185684e-02	1.474714092910289764e-02	1.235646195709705353e-02	1.552088651806116104e-02	2.728407457470893860e-02	1.602009870111942291e-02	1.546806935220956802e-02	1.296152174472808838e-02	1.204799860715866089e-02	1.967267505824565887e-02	2.752434089779853821e-02	2.941335551440715790e-02	1.565683260560035706e-02	1.343059446662664413e-02	9.945913217961788177e-03	1.589244790375232697e-02	1.282685436308383942e-02	3.371901512145996094e-01	1.419356744736433029e-02
1.737968996167182922e-02	1.548172347247600555e-02	8.562707342207431793e-03	1.282287389039993286e-02	2.366863004863262177e-02	1.701162010431289673e-02	1.088511757552623749e-02	1.627452485263347626e-02	1.267871707677841187e-01	1.056668534874916077e-02	2.350161410868167877e-02	2.913543768227100372e-02	1.065118424594402313e-02	1.047192420810461044e-02	8.177014067769050598e-03	1.420413237065076828e-02	2.366744540631771088e-02	1.344493869692087173e-02	1.048749405890703201e-02	1.014886703342199326e-02	1.702686958014965057e-02	1.133901719003915787e-02	7.352590560913085938e-02	1.123656611889600754e-02	1.309171598404645920e-02	1.162325590848922729e-02	1.791160553693771362e-02	1.104449480772018433e-02	1.428030803799629211e-02	8.692770265042781830e-03	1.172317098826169968e-02	8.431794121861457825e-03	1.111966930329799652e-02	2.720468491315841675e-02	1.248280983418226242e-02	2.175458148121833801e-02	1.283711846917867661e-02	1.155165769159793854e-02	1.032768469303846359e-02	1.009197998791933060e-02	1.084743347018957138e-02	1.496122404932975769e-02	2.048693224787712097e-02	1.727353408932685852e-02	1.250450685620307922e-02	9.061313234269618988e-03	1.187081634998321533e-02	1.312622427940368652e-02	2.935341298580169678e-01	1.898182556033134460e-02
1.478858385235071182e-02	1.021086983382701874e-02	7.427576929330825806e-03	1.492234319448471069e-02	2.476095966994762421e-02	1.127274427562952042e-02	1.381567027419805527e-02	1.100595109164714813e-02	1.159373205155134201e-02	1.004286389797925949e-02	1.648749783635139465e-02	1.699730381369590759e-02	1.081106625497341156e-02	1.824939996004104614e-02	8.976618759334087372e-03	1.020925026386976242e-02	1.344520319253206253e-02	1.407579518854618073e-02	1.187251880764961243e-02	1.763997226953506470e-02	1.489397324621677399e-02	1.464671362191438675e-02	2.289367094635963440e-02	1.698721200227737427e-02	1.185322552919387817e-02	1.056404970586299896e-02	2.543316595256328583e-02	1.188358198851346970e-02	1.123955193907022476e-02	8.343814872205257416e-03	9.676042944192886353e-03	1.578410156071186066e-02	2.203717641532421112e-02	1.378699485212564468e-02	1.136294472962617874e-02	4.115268588066101074e-02	1.901525072753429413e-02	1.301821880042552948e-02	1.267427857965230942e-02	1.075152028352022171e-02	9.767265990376472473e-03	1.192096062004566193e-02	2.850258164107799530e-02	1.424451451748609543e-02	8.880908600986003876e-03	7.532386574894189835e-03	1.174557674676179886e-02	8.047834970057010651e-03	4.376942217350006104e-01	2.039025537669658661e-02
2.382616885006427765e-02	1.223931182175874710e-02	9.181102737784385681e-03	1.088968850672245026e-02	1.784831658005714417e-02	9.502678178250789642e-03	1.058274414390325546e-02	1.919341646134853363e-02	6.217220798134803772e-03	8.307266980409622192e-03	2.044391259551048279e-02	3.934645652770996094e-02	1.072232425212860107e-02	1.039067469537258148e-02	1.578056626021862030e-02	1.231798809021711349e-02	3.079118393361568451e-02	1.404472347348928452e-02	1.187859009951353073e-02	8.956262841820716858e-03	1.858855038881301880e-02	4.870473220944404602e-02	9.947072714567184448e-03	1.869565248489379883e-02	1.180362701416015625e-02	8.054004982113838196e-03	1.327744033187627792e-02	9.286592714488506317e-03	2.094457484781742096e-02	2.683600597083568573e-02	8.281183429062366486e-03	1.388997212052345276e-02	2.768659591674804688e-02	1.274188328534364700e-02	1.152027398347854614e-02	2.799309790134429932e-02	1.145841088145971298e-02	1.150295697152614594e-02	9.478809311985969543e-03	2.390775270760059357e-02	1.405044179409742355e-02	8.715137839317321777e-03	1.576653122901916504e-02	4.453348740935325623e-02	9.943332523107528687e-03	2.389308251440525055e-02	7.952941581606864929e-03	8.057717233896255493e-03	2.681386470794677734e-01	4.383020848035812378e-02
7.133462000638246536e-03	7.391637191176414490e-03	7.135563995689153671e-03	9.364441037178039551e-03	1.722300611436367035e-02	7.744817994534969330e-03	9.505857713520526886e-03	1.280153356492519379e-02	6.633865647017955780e-03	6.766275968402624130e-03	8.095938712358474731e-03	1.285340078175067902e-02	1.031438168138265610e-02	8.662578649818897247e-03	7.571455091238021851e-03	9.258286096155643463e-03	1.213463954627513885e-02	6.127721630036830902e-03	1.089657656848430634e-02	1.017699483782052994e-02	7.233730517327785492e-03	8.287943899631500244e-03	9.095952846109867096e-03	8.697575889527797699e-03	7.413834799081087112e-03	6.728754378855228424e-03	1.851671747863292694e-02	1.079119835048913956e-02	1.739452034235000610e-02	5.326932296156883240e-03	1.107421983033418655e-02	8.062074892222881317e-03	1.061570830643177032e-02	1.651425100862979889e-02	8.558315224945545197e-03	1.365048531442880630e-02	1.010932680219411850e-02	8.465338498353958130e-03	7.535972166806459427e-03	9.082504548132419586e-03	1.393726933747529984e-02	7.538457401096820831e-03	1.429717987775802612e-02	1.804677397012710571e-02	8.796755224466323853e-03	5.411529913544654846e-03	7.011678535491228104e-03	7.314515300095081329e-03	4.795994162559509277e-01	1.061860006302595139e-02
1.707162521779537201e-02	9.699864313006401062e-03	7.911427877843379974e-03	9.990823455154895782e-03	2.418516762554645538e-02	9.066993370652198792e-03	1.586367748677730560e-02	1.373624149709939957e-02	8.656803518533706665e-03	9.556561708450317383e-03	1.089324522763490677e-02	3.121074475347995758e-02	1.081012189388275146e-02	1.042332500219345093e-02	1.323434431105852127e-02	1.502140332013368607e-02	2.894444018602371216e-02	1.225178036838769913e-02	1.584049127995967865e-02	1.431704498827457428e-02	8.840260095894336700e-03	1.253312546759843826e-02	1.843100227415561676e-02	1.527258288115262985e-02	1.031589601188898087e-02	9.455311112105846405e-03	1.927545294165611267e-02	1.172835193574428558e-02	1.946901530027389526e-02	9.985707700252532959e-03	1.114842575043439865e-02	1.780321076512336731e-02	1.386033277958631516e-02	1.384276896715164185e-02	1.207376364618539810e-02	1.991806738078594208e-02	2.282506413757801056e-02	1.389708276838064194e-02	1.123265177011489868e-02	1.366780698299407959e-02	1.706039719283580780e-02	1.168293692171573639e-02	2.067638747394084930e-02	2.541220560669898987e-02	1.184272579848766327e-02	8.766750805079936981e-03	1.053274888545274734e-02	9.391393512487411499e-03	4.827499091625213623e-01	1.060194429010152817e-02
1.380777824670076370e-02	1.264728140085935593e-02	1.161216571927070618e-02	1.387375500053167343e-02	2.711579762399196625e-02	1.249766256660223007e-02	3.376179561018943787e-02	1.367137674242258072e-02	1.499442756175994873e-02	1.329070981591939926e-02	1.978888921439647675e-02	3.451434895396232605e-02	1.995671726763248444e-02	1.679574511945247650e-02	1.626196131110191345e-02	1.571900025010108948e-02	2.621557936072349548e-02	1.843299902975559235e-02	1.429003383964300156e-02	1.360264699906110764e-02	1.684030331671237946e-02	1.424506399780511856e-02	3.226514160633087158e-02	3.021542355418205261e-02	2.081109024584293365e-02	1.408518012613058090e-02	2.089385688304901123e-02	1.960597187280654907e-02	3.529490903019905090e-02	1.544032339006662369e-02	1.305626612156629562e-02	2.140585146844387054e-02	1.264361105859279633e-02	1.101838704198598862e-02	9.797083586454391479e-02	3.065533936023712158e-02	2.620086446404457092e-02	1.395086757838726044e-02	1.293906476348638535e-02	1.397134363651275635e-02	2.328145131468772888e-02	1.412826962769031525e-02	1.499675400555133820e-02	2.196571417152881622e-02	1.310650724917650223e-02	1.188615057617425919e-02	1.353668607771396637e-02	1.629351079463958740e-02	2.272799462080001831e-01	1.859690807759761810e-02
1.914125494658946991e-02	1.186024118214845657e-02	1.080255582928657532e-02	1.093073189258575439e-02	2.124414592981338501e-02	2.045532129704952240e-02	1.257678214460611343e-02	1.258986629545688629e-02	9.582883678376674652e-03	1.244648732244968414e-02	2.002018690109252930e-02	1.803526133298873901e-01	1.324181444942951202e-02	1.534788124263286591e-02	2.231485210359096527e-02	1.244855765253305435e-02	2.717102132737636566e-02	2.212556265294551849e-02	1.305896043777465820e-02	9.693982079625129700e-03	1.406774856150150299e-02	1.687380485236644745e-02	8.624374866485595703e-03	1.667783409357070923e-02	9.813794866204261780e-03	1.852789893746376038e-02	4.534224420785903931e-02	1.686255261301994324e-02	9.478244930505752563e-03	1.143180765211582184e-02	7.657719776034355164e-03	9.384674951434135437e-03	3.342520818114280701e-02	1.099030673503875732e-02	1.465196162462234497e-02	2.922981232404708862e-02	2.298098616302013397e-02	9.034456685185432434e-03	1.129028201103210449e-02	8.096254430711269379e-03	2.145498059689998627e-02	1.176350750029087067e-02	2.488711476325988770e-02	2.423929050564765930e-02	2.627068758010864258e-02	6.958977784961462021e-03	1.116887014359235764e-02	9.025626815855503082e-03	9.145814180374145508e-02	7.245223969221115112e-02
1.912575028836727142e-02	1.854070462286472321e-02	1.280017755925655365e-02	1.672638766467571259e-02	2.196484804153442383e-02	1.134552620351314545e-02	3.174300491809844971e-02	1.873205974698066711e-02	1.447350066155195236e-02	1.372047793120145798e-02	3.244490548968315125e-02	2.689652517437934875e-02	1.510539464652538300e-02	1.647259294986724854e-02	2.014712430536746979e-02	1.918833702802658081e-02	1.976724155247211456e-02	1.615642569959163666e-02	1.318401657044887543e-02	2.629009634256362915e-02	2.549836225807666779e-02	1.472566556185483932e-02	1.158436946570873260e-02	1.671769656240940094e-02	1.264276634901762009e-02	1.242990698665380478e-02	2.334457077085971832e-02	1.454221922904253006e-02	1.399638690054416656e-02	1.154726091772317886e-02	1.390902511775493622e-02	1.498269196599721909e-02	2.698609419167041779e-02	1.433854270726442337e-02	1.510695461183786392e-02	3.627192974090576172e-02	2.219686470925807953e-02	1.346447505056858063e-02	1.277487259358167648e-02	1.433830987662076950e-02	1.856707595288753510e-02	1.189382188022136688e-02	2.470651827752590179e-02	1.567493565380573273e-02	1.309437956660985947e-02	1.218587905168533325e-02	1.376535091549158096e-02	1.621791720390319824e-02	4.078773558139801025e-01	1.770566776394844055e-02
1.065400522202253342e-02	1.979564689099788666e-02	1.080346666276454926e-02	1.090692263096570969e-02	2.068370766937732697e-02	1.069968845695257187e-02	1.636210083961486816e-02	9.942663833498954773e-03	8.928563445806503296e-03	1.105360407382249832e-02	2.104340307414531708e-02	9.745570272207260132e-02	1.620881631970405579e-02	1.184450834989547729e-02	1.482194755226373672e-02	2.287963964045047760e-02	1.259223278611898422e-02	1.424491591751575470e-02	1.545962225645780563e-02	1.160261593759059906e-02	1.553791016340255737e-02	1.253910362720489502e-02	1.121943723410367966e-02	2.430518902838230133e-02	1.272173784673213959e-02	1.369034685194492340e-02	2.705026045441627502e-02	2.069129049777984619e-02	1.450361590832471848e-02	1.481228601187467575e-02	1.051059085875749588e-02	1.788468658924102783e-02	1.587841846048831940e-02	1.236604619771242142e-02	1.627010852098464966e-02	5.435805022716522217e-02	1.568386144936084747e-02	1.185897365212440491e-02	9.929381310939788818e-03	2.315763756632804871e-02	1.507002860307693481e-02	1.657718978822231293e-02	1.366430521011352539e-02	2.902170270681381226e-02	1.551371254026889801e-02	8.873783051967620850e-03	1.108080614358186722e-02	1.128450594842433929e-02	3.765730559825897217e-01	1.431766804307699203e-02
1.129194349050521851e-02	1.223382353782653809e-02	7.697753142565488815e-03	1.114432048052549362e-02	2.214181981980800629e-02	7.248314563184976578e-03	9.036742150783538818e-03	9.612195193767547607e-03	8.019599132239818573e-03	8.723491802811622620e-03	1.345580723136663437e-02	3.659228235483169556e-02	1.037121005356311798e-02	2.971467748284339905e-02	1.519383024424314499e-02	1.207299437373876572e-02	3.032122552394866943e-02	8.391195908188819885e-03	9.055029600858688354e-03	1.299564167857170105e-02	8.469318039715290070e-03	1.155479904264211655e-02	9.977775625884532928e-03	1.958377845585346222e-02	8.328993804752826691e-03	8.383769541978836060e-03	3.070834465324878693e-02	1.465095300227403641e-02	9.901385754346847534e-03	7.005685474723577499e-03	1.103034336119890213e-02	1.441052369773387909e-02	2.252900600433349609e-02	1.158676669001579285e-02	9.331703186035156250e-03	4.172154143452644348e-02	2.899091131985187531e-02	8.473035879433155060e-03	1.952198706567287445e-02	9.781427681446075439e-03	2.130053937435150146e-02	1.032251119613647461e-02	3.043586388230323792e-02	1.212166249752044678e-02	1.005222741514444351e-02	6.558916997164487839e-03	9.121702052652835846e-03	7.472331169992685318e-03	4.490832090377807617e-01	1.578328572213649750e-02
1.871838234364986420e-02	1.182800717651844025e-02	1.214154716581106186e-02	1.630750112235546112e-02	2.985559962689876556e-02	1.120338588953018188e-02	1.297271531075239182e-02	1.387205254286527634e-02	1.220893487334251404e-02	9.860720485448837280e-03	1.349646691232919693e-02	2.246058918535709381e-02	1.103772688657045364e-02	1.566611416637897491e-02	1.564171351492404938e-02	1.224998757243156433e-02	2.312957495450973511e-02	1.327983476221561432e-02	1.314504630863666534e-02	1.239272300153970718e-02	1.717475242912769318e-02	1.305044069886207581e-02	9.977834299206733704e-03	2.039271034300327301e-02	9.989056736230850220e-03	1.282469090074300766e-02	3.734638914465904236e-02	1.354410406202077866e-02	1.581068336963653564e-02	8.991080336272716522e-03	1.602325588464736938e-02	3.419649600982666016e-02	1.984089240431785583e-02	1.499287504702806473e-02	1.138093788176774979e-02	3.409530222415924072e-02	2.246220782399177551e-02	1.458818465471267700e-02	1.042649522423744202e-02	1.202849205583333969e-02	9.436571039259433746e-03	1.228712126612663269e-02	2.907745540142059326e-02	3.452822938561439514e-02	1.425076741725206375e-02	8.698184043169021606e-03	1.155929360538721085e-02	1.269604079425334930e-02	3.244238793849945068e-01	1.617752388119697571e-02
1.465779356658458710e-02	1.080025359988212585e-02	8.913065306842327118e-03	1.357921399176120758e-02	1.671550981700420380e-02	1.044558547437191010e-02	1.026139874011278152e-02	2.738504670560359955e-02	9.369688108563423157e-03	9.016152471303939819e-03	2.540457993745803833e-02	1.992842555046081543e-02	9.880314581096172333e-03	1.710008271038532257e-02	1.194336079061031342e-02	1.837293244898319244e-02	3.119766339659690857e-02	8.180170319974422455e-03	1.009891275316476822e-02	1.079402305185794830e-02	1.335049420595169067e-02	1.312108989804983139e-02	1.000121980905532837e-02	8.984609507024288177e-03	8.289572782814502716e-03	9.827249683439731598e-03	2.905441261827945709e-02	1.107528060674667358e-02	1.360456459224224091e-02	1.154487393796443939e-02	1.900777593255043030e-02	1.610234566032886505e-02	1.073868386447429657e-02	1.504933927208185196e-02	1.430104300379753113e-02	3.480347245931625366e-02	1.874199137091636658e-02	1.139940600842237473e-02	2.829144522547721863e-02	9.200969710946083069e-03	1.150880567729473114e-02	1.013943366706371307e-02	1.453108526766300201e-02	2.296133339405059814e-02	1.181501429527997971e-02	8.037574589252471924e-03	1.088555250316858292e-02	8.416299708187580109e-03	4.483958780765533447e-01	1.546475477516651154e-02
1.422168593853712082e-02	1.085529569536447525e-02	1.018215809017419815e-02	1.178772002458572388e-02	2.983814291656017303e-02	1.232863310724496841e-02	1.900013908743858337e-02	1.517630182206630707e-02	8.164302445948123932e-03	8.564221672713756561e-03	1.792195811867713928e-02	2.025572583079338074e-02	1.323700603097677231e-02	1.661210134625434875e-02	7.697952911257743835e-03	9.190008044242858887e-03	1.468133274465799332e-02	1.526671741157770157e-02	9.376872330904006958e-03	8.906337432563304901e-03	2.053318545222282410e-02	1.396142505109310150e-02	9.627088904380798340e-03	1.499073486775159836e-02	7.572521921247243881e-03	9.343700483441352844e-03	2.434549666941165924e-02	9.684758260846138000e-03	9.487639181315898895e-03	1.111270487308502197e-02	1.453978568315505981e-02	1.552022714167833328e-02	1.386532746255397797e-02	1.087046787142753601e-02	1.312827318906784058e-02	4.960048198699951172e-02	1.759775727987289429e-02	1.099505834281444550e-02	8.676684461534023285e-03	9.178731590509414673e-03	2.269536629319190979e-02	9.948029182851314545e-03	1.629802212119102478e-02	1.539290230721235275e-02	1.007478591054677963e-02	8.781510405242443085e-03	1.430334337055683136e-02	7.820622064173221588e-03	4.135668873786926270e-01	1.865617372095584869e-02
1.278659421950578690e-02	1.713245175778865814e-02	1.082608010619878769e-02	1.004560478031635284e-02	3.004253841936588287e-02	8.156202733516693115e-03	3.191524744033813477e-02	1.882162876427173615e-02	6.867482792586088181e-03	9.563906118273735046e-03	2.098853513598442078e-02	7.814964652061462402e-02	1.453663501888513565e-02	3.551683574914932251e-02	7.396662142127752304e-03	1.786569133400917053e-02	1.594848372042179108e-02	1.493427995592355728e-02	1.108475308865308762e-02	1.146897487342357635e-02	2.415509149432182312e-02	1.639386452734470367e-02	1.693145371973514557e-02	2.161095477640628815e-02	9.766886942088603973e-03	8.404667489230632782e-03	3.030750714242458344e-02	1.942293718457221985e-02	1.219944935292005539e-02	1.020113844424486160e-02	9.262341074645519257e-03	1.935495808720588684e-02	1.461848337203264236e-02	1.218377333134412766e-02	1.311461813747882843e-02	4.391663894057273865e-02	1.627753116190433502e-02	1.148776058107614517e-02	1.444418821483850479e-02	1.136313378810882568e-02	1.812042482197284698e-02	1.199225988239049911e-02	1.992292143404483795e-02	1.889014244079589844e-02	1.160953659564256668e-02	7.465851027518510818e-03	1.314667891710996628e-02	1.043715607374906540e-02	2.612344026565551758e-01	1.572032645344734192e-02
1.305161695927381516e-02	9.180457331240177155e-03	9.667968377470970154e-03	9.779166430234909058e-03	2.747284248471260071e-02	9.106079116463661194e-03	1.193716935813426971e-02	1.006781775504350662e-02	8.098611608147621155e-03	7.076601963490247726e-03	1.547757443040609360e-02	2.067118510603904724e-02	1.005786843597888947e-02	1.771976798772811890e-02	8.896151557564735413e-03	1.205094717442989349e-02	1.451351307332515717e-02	1.438574679195880890e-02	1.001922972500324249e-02	1.913202181458473206e-02	1.286367978900671005e-02	9.127263911068439484e-03	8.681448176503181458e-03	1.899637468159198761e-02	7.789086084812879562e-03	7.158902939409017563e-03	2.577976882457733154e-02	1.014890521764755249e-02	2.141912095248699188e-02	6.822130177170038223e-03	1.035701762884855270e-02	1.593180559575557709e-02	1.260959636420011520e-02	8.738934062421321869e-03	9.632361121475696564e-03	4.084416106343269348e-02	1.590446941554546356e-02	7.985421456396579742e-03	1.418902538716793060e-02	9.423406794667243958e-03	3.358051180839538574e-02	9.435878135263919830e-03	2.809664979577064514e-02	2.240840904414653778e-02	1.095424685627222061e-02	6.393808405846357346e-03	7.912558503448963165e-03	7.538348902016878128e-03	4.183475673198699951e-01	4.121818393468856812e-02
2.360232174396514893e-02	8.214148692786693573e-03	1.086272206157445908e-02	1.401973422616720200e-02	2.908230572938919067e-02	9.246288798749446869e-03	1.586187817156314850e-02	1.025397609919309616e-02	1.071927603334188461e-02	7.717450615018606186e-03	1.271005906164646149e-02	1.773117668926715851e-02	1.379712391644716263e-02	1.745183952152729034e-02	1.063820999115705490e-02	1.331679057329893112e-02	5.489422380924224854e-02	2.222747355699539185e-02	1.038250047713518143e-02	1.004549954086542130e-02	1.526158582419157028e-02	1.389498915523290634e-02	1.091510523110628128e-02	1.828235760331153870e-02	8.800686337053775787e-03	1.117982715368270874e-02	2.838508039712905884e-02	1.177280489355325699e-02	2.034133672714233398e-02	9.298533201217651367e-03	1.030638534575700760e-02	1.470976695418357849e-02	2.103669010102748871e-02	1.184982061386108398e-02	1.310991682112216949e-02	5.168430134654045105e-02	1.776100508868694305e-02	1.395885553210973740e-02	1.416935306042432785e-02	1.089727506041526794e-02	1.387614943087100983e-02	8.434944786131381989e-03	1.518016774207353592e-02	2.845261059701442719e-02	1.216929592192173004e-02	7.425486575812101364e-03	1.053638197481632233e-02	8.776950649917125702e-03	3.413674533367156982e-01	1.773661561310291290e-02
2.757516875863075256e-02	4.621919989585876465e-02	1.203015074133872986e-02	1.767115294933319092e-02	1.652705855667591095e-02	8.595488965511322021e-03	1.342782471328973770e-02	6.530279666185379028e-02	7.405563723295927048e-03	1.332288328558206558e-02	1.942833140492439270e-02	1.315988600254058838e-01	1.459051668643951416e-02	1.441329065710306168e-02	1.018416415899991989e-02	2.909478917717933655e-02	1.558051072061061859e-02	2.007227763533592224e-02	1.252319756895303726e-02	1.565773412585258484e-02	1.074658986181020737e-02	4.160610213875770569e-02	3.373815864324569702e-02	2.216828614473342896e-02	1.377777568995952606e-02	9.956899099051952362e-03	7.782726082950830460e-03	2.123118564486503601e-02	7.754126563668251038e-03	1.778467185795307159e-02	8.248087018728256226e-03	1.086916495114564896e-02	1.061209198087453842e-02	1.379433088004589081e-02	1.621072925627231598e-02	1.123272534459829330e-02	1.387179177254438400e-02	1.114551350474357605e-02	9.923135861754417419e-03	1.934313587844371796e-02	1.821789331734180450e-02	1.938696764409542084e-02	1.781118102371692657e-02	3.280930966138839722e-02	1.397953554987907410e-02	1.394141931086778641e-02	2.200680226087570190e-02	1.750274747610092163e-02	4.103839769959449768e-02	9.072310477495193481e-02
2.935996279120445251e-02	1.491199061274528503e-02	8.742374368011951447e-03	1.023743767291307449e-02	3.768227249383926392e-02	7.368871010839939117e-03	1.194569654762744904e-02	1.152299810200929642e-02	1.760049723088741302e-02	7.868547923862934113e-03	3.823955357074737549e-02	8.350937068462371826e-02	9.069062769412994385e-03	1.197588536888360977e-02	1.166998129338026047e-02	1.013276632875204086e-02	1.968956366181373596e-02	1.265239436179399490e-02	1.206550560891628265e-02	2.243841625750064850e-02	1.414460781961679459e-02	1.778679527342319489e-02	1.129105500876903534e-02	2.597758732736110687e-02	1.193132996559143066e-02	1.513624470680952072e-02	3.162714093923568726e-02	9.056370705366134644e-03	1.707887463271617889e-02	1.002486329525709152e-02	7.003930862993001938e-03	1.071587204933166504e-02	1.633739657700061798e-02	1.183322910219430923e-02	9.936133772134780884e-02	2.939495816826820374e-02	1.040805131196975708e-02	1.097141392529010773e-02	7.887724786996841431e-03	9.550773538649082184e-03	2.517326548695564270e-02	1.113434042781591415e-02	1.818905957043170929e-02	4.460221901535987854e-02	9.664986282587051392e-03	8.683809079229831696e-03	1.077455934137105942e-02	9.115716442465782166e-03	2.044129520654678345e-01	1.815283857285976410e-02
1.109918579459190369e-02	8.421367965638637543e-03	9.361273609101772308e-03	8.880654349923133850e-03	1.844867914915084839e-01	1.141613442450761795e-02	1.542176865041255951e-02	1.755704171955585480e-02	1.180999819189310074e-02	9.662895463407039642e-03	1.664230972528457642e-02	1.754027418792247772e-02	1.219404488801956177e-02	1.547320559620857239e-02	8.891487494111061096e-03	1.282432954758405685e-02	1.225124672055244446e-02	1.301372237503528595e-02	1.314431149512529373e-02	1.467948593199253082e-02	1.955265179276466370e-02	1.624371111392974854e-02	1.105272676795721054e-02	1.907552219927310944e-02	1.324326079338788986e-02	9.904499165713787079e-03	2.279253304004669189e-02	1.114296540617942810e-02	1.866846904158592224e-02	1.179398130625486374e-02	2.117622271180152893e-02	3.163273259997367859e-02	8.751867339015007019e-03	1.427651476114988327e-02	5.618683993816375732e-02	1.568748801946640015e-02	1.155230496078729630e-02	9.570721536874771118e-03	1.143202651292085648e-02	1.611683145165443420e-02	1.557889021933078766e-02	1.091224700212478638e-02	2.780397050082683563e-02	1.728710904717445374e-02	1.004497893154621124e-02	7.435834035277366638e-03	1.244955882430076599e-02	1.011980138719081879e-02	2.992938160896301270e-01	1.154339034110307693e-02
3.532412275671958923e-02	2.035578154027462006e-02	8.501678705215454102e-03	1.138342171907424927e-02	2.345937862992286682e-02	9.087368845939636230e-03	1.763760112226009369e-02	2.001814916729927063e-02	7.793469354510307312e-03	1.021134387701749802e-02	1.073211152106523514e-02	1.866498962044715881e-02	1.219611335545778275e-02	9.097092784941196442e-03	1.310586277395486832e-02	2.025269344449043274e-02	1.691584661602973938e-02	2.171023190021514893e-02	2.610666677355766296e-02	9.128395467996597290e-03	1.213358901441097260e-02	1.241741329431533813e-02	2.294274233281612396e-02	1.478887908160686493e-02	2.181477285921573639e-02	5.938075110316276550e-02	2.009742520749568939e-02	1.334753353148698807e-02	1.477487571537494659e-02	1.346091367304325104e-02	1.319167762994766235e-02	1.738250814378261566e-02	1.186629477888345718e-02	1.392668951302766800e-02	7.845941931009292603e-02	1.492853648960590363e-02	1.970404386520385742e-02	9.645850397646427155e-03	9.561078622937202454e-03	1.636346802115440369e-02	1.156215462833642960e-02	1.876833289861679077e-02	1.460994686931371689e-02	1.796846650540828705e-02	9.837637655436992645e-03	9.059771895408630371e-03	1.182061620056629181e-02	8.959331549704074860e-03	3.192923665046691895e-01	1.012380328029394150e-02
1.033821608871221542e-02	9.771338663995265961e-03	7.523154839873313904e-03	1.026856899261474609e-02	1.898351497948169708e-02	1.021526288241147995e-02	8.096821606159210205e-03	1.855742558836936951e-02	7.250441238284111023e-03	1.068460289388895035e-02	1.978634670376777649e-02	2.989150024950504303e-02	9.447998367249965668e-03	1.532502006739377975e-02	8.693807758390903473e-03	1.262718718498945236e-02	3.786370530724525452e-02	1.824726909399032593e-02	1.705925539135932922e-02	1.277367677539587021e-02	1.402871496975421906e-02	1.046670135110616684e-02	1.032890286296606064e-02	1.051607355475425720e-02	9.943303652107715607e-03	1.073266565799713135e-02	5.528769642114639282e-02	1.022467575967311859e-02	1.468516606837511063e-02	1.343499589711427689e-02	1.675721444189548492e-02	1.749833114445209503e-02	1.277833059430122375e-02	1.848564669489860535e-02	9.029815904796123505e-03	5.376044288277626038e-02	2.273841388523578644e-02	1.058648899197578430e-02	1.821013540029525757e-02	9.740051813423633575e-03	9.495268575847148895e-03	1.267327275127172470e-02	2.120818197727203369e-02	3.644738718867301941e-02	1.170843001455068588e-02	8.285825140774250031e-03	9.776799008250236511e-03	8.580142632126808167e-03	4.232027828693389893e-01	1.514128781855106354e-02
2.085329592227935791e-02	4.646901041269302368e-02	1.053905487060546875e-02	1.837915927171707153e-02	1.337193697690963745e-02	1.091679278761148453e-02	1.569350622594356537e-02	6.651387363672256470e-02	1.057414896786212921e-02	1.222231332212686539e-02	1.789421960711479187e-02	7.268535345792770386e-02	1.203766278922557831e-02	1.630605943500995636e-02	1.396903675049543381e-02	2.794502861797809601e-02	6.163159757852554321e-02	1.719475537538528442e-02	2.015830948948860168e-02	1.211117301136255264e-02	1.737334765493869781e-02	3.295995295047760010e-02	1.687513664364814758e-02	2.934741601347923279e-02	2.185555733740329742e-02	1.039197947829961777e-02	1.338030025362968445e-02	3.472867980599403381e-02	1.416164636611938477e-02	2.185990661382675171e-02	1.546300388872623444e-02	1.255904976278543472e-02	1.160914171487092972e-02	1.455372478812932968e-02	1.368198078125715256e-02	1.059666741639375687e-02	1.498676557093858719e-02	1.126721221953630447e-02	1.133890915662050247e-02	1.744144037365913391e-02	1.438692398369312286e-02	1.053673122078180313e-02	2.682014927268028259e-02	2.541233599185943604e-02	1.201061345636844635e-02	1.438678242266178131e-02	1.030490454286336899e-02	2.002543210983276367e-02	1.008703857660293579e-01	7.339313626289367676e-02
2.848971262574195862e-02	1.019781362265348434e-02	8.806824684143066406e-03	1.176104694604873657e-02	3.931336849927902222e-02	8.397269062697887421e-03	1.390406396239995956e-02	1.363332290202379227e-02	9.900301694869995117e-03	1.047375705093145370e-02	1.653314754366874695e-02	5.263327807188034058e-02	1.352220866829156876e-02	1.410896982997655869e-02	1.132919732481241226e-02	1.096840761601924896e-02	1.907261461019515991e-02	2.396231144666671753e-02	1.023973710834980011e-02	1.569981500506401062e-02	1.231665257364511490e-02	4.118404909968376160e-02	1.649923622608184814e-02	1.079651806503534317e-02	2.091227658092975616e-02	1.399556361138820648e-02	2.823472581803798676e-02	1.424969919025897980e-02	2.204865217208862305e-02	1.346644852310419083e-02	1.146468147635459900e-02	1.150100212544202805e-02	2.456398494541645050e-02	1.140752062201499939e-02	9.958384558558464050e-03	2.187929302453994751e-02	1.425287220627069473e-02	1.359941717237234116e-02	8.366758935153484344e-03	1.316652167588472366e-02	1.957548595964908600e-02	9.050547145307064056e-03	1.948716305196285248e-02	5.825440958142280579e-02	1.593405753374099731e-02	7.114596199244260788e-03	1.205062121152877808e-02	9.338594041764736176e-03	2.587821483612060547e-01	2.265330776572227478e-02
1.047126948833465576e-02	2.464212290942668915e-02	1.209814473986625671e-02	1.078301947563886642e-02	1.516130566596984863e-02	1.420975755900144577e-02	1.610644720494747162e-02	1.311073545366525650e-02	8.395832031965255737e-03	1.186347194015979767e-02	1.319370698183774948e-02	3.274403885006904602e-02	1.422597188502550125e-02	2.237087674438953400e-02	9.318755939602851868e-03	1.227129623293876648e-02	3.021286614239215851e-02	9.555658325552940369e-03	1.017926447093486786e-02	2.436214685440063477e-02	1.346128992736339569e-02	1.213562022894620895e-02	2.588210627436637878e-02	1.347702927887439728e-02	1.555000245571136475e-02	1.096705254167318344e-02	1.692234165966510773e-02	1.191701088100671768e-02	2.006139233708381653e-02	1.744369417428970337e-02	1.177065540105104446e-02	1.199730020016431808e-02	2.914171107113361359e-02	1.921933889389038086e-02	1.260272972285747528e-02	2.624850533902645111e-02	1.596383564174175262e-02	1.480153668671846390e-02	1.175100822001695633e-02	1.690980046987533569e-02	1.096460130065679550e-02	1.021462213248014450e-02	1.588870584964752197e-02	5.385185405611991882e-02	1.563129574060440063e-02	7.629014085978269577e-03	1.006191875785589218e-02	1.016276422888040543e-02	3.855919241905212402e-01	2.004826627671718597e-02
1.730355247855186462e-02	8.561646565794944763e-03	7.789338473230600357e-03	1.216176245361566544e-02	3.009172156453132629e-02	1.077513303607702255e-02	1.215533260256052017e-02	1.529982499778270721e-02	8.830893784761428833e-03	8.296973071992397308e-03	1.278707198798656464e-02	4.736295342445373535e-02	1.557174697518348694e-02	2.040283940732479095e-02	3.135588392615318298e-02	1.316346786916255951e-02	3.797037526965141296e-02	9.166961535811424255e-03	1.325624994933605194e-02	1.245775260031223297e-02	2.755882032215595245e-02	1.295778434723615646e-02	1.255502644926309586e-02	1.179942488670349121e-02	9.680843912065029144e-03	9.405133314430713654e-03	2.455083094537258148e-02	1.339803170412778854e-02	1.947417296469211578e-02	1.066316198557615280e-02	1.236530672758817673e-02	2.106891758739948273e-02	1.199784409254789352e-02	1.585779339075088501e-02	1.163118425756692886e-02	2.814866974949836731e-02	1.905516348779201508e-02	1.339844241738319397e-02	1.254013460129499435e-02	1.036281790584325790e-02	1.482865866273641586e-02	1.347753778100013733e-02	3.025979362428188324e-02	2.004576660692691803e-02	9.106067940592765808e-03	7.815364748239517212e-03	9.905665181577205658e-03	1.425803080201148987e-02	3.416963517665863037e-01	2.031666599214076996e-02
1.483734231442213058e-02	9.981771931052207947e-03	1.014877855777740479e-02	1.186250336468219757e-02	2.416932210326194763e-02	1.227068528532981873e-02	1.163073629140853882e-02	2.013129554688930511e-02	1.002327539026737213e-02	1.288381498306989670e-02	2.813925035297870636e-02	2.462293393909931183e-02	1.256219856441020966e-02	9.581502526998519897e-03	8.571493439376354218e-03	1.631116494536399841e-02	1.997346989810466766e-02	1.256766729056835175e-02	1.140567846596240997e-02	1.818139478564262390e-02	1.163864322006702423e-02	7.186500728130340576e-02	1.283093634992837906e-02	1.267981342971324921e-02	1.039869617670774460e-02	9.496123529970645905e-03	2.554725296795368195e-02	2.533247694373130798e-02	2.161520533263683319e-02	1.127884350717067719e-02	1.356986910104751587e-02	2.854422479867935181e-02	1.045667473226785660e-02	1.422654278576374054e-02	1.528529077768325806e-02	4.709275439381599426e-02	2.366080321371555328e-02	1.352361403405666351e-02	1.514983549714088440e-02	1.183532830327749252e-02	1.598098129034042358e-02	1.247492432594299316e-02	3.065334446728229523e-02	3.131360933184623718e-02	1.081249304115772247e-02	8.199313655495643616e-03	1.022474654018878937e-02	1.096864789724349976e-02	3.103364109992980957e-01	3.898889571428298950e-02
1.637403480708599091e-02	9.731383062899112701e-03	8.711986243724822998e-03	1.769362203776836395e-02	2.038009837269783020e-02	1.012010127305984497e-02	1.264908816665410995e-02	1.250978745520114899e-02	1.787321642041206360e-02	1.015836279839277267e-02	1.549405790865421295e-02	1.860537007451057434e-02	9.930899366736412048e-03	1.603311859071254730e-02	3.050709329545497894e-02	9.764039888978004456e-03	1.317367795854806900e-02	1.008033473044633865e-02	1.142025645822286606e-02	1.375393662601709366e-02	1.505870558321475983e-02	1.332447491586208344e-02	1.468327827751636505e-02	1.177614927291870117e-02	1.661214232444763184e-02	9.721410460770130157e-03	4.154101759195327759e-02	1.072743069380521774e-02	1.198209915310144424e-02	1.392554771155118942e-02	1.367349177598953247e-02	9.299613535404205322e-03	2.497837506234645844e-02	1.298667583614587784e-02	1.472500804811716080e-02	2.684138901531696320e-02	1.021967362612485886e-02	1.093652471899986267e-02	9.349307045340538025e-03	2.009671553969383240e-02	1.082553900778293610e-02	1.554232835769653320e-02	2.821592986583709717e-02	3.121563792228698730e-02	9.073291905224323273e-03	8.550575934350490570e-03	1.102415751665830612e-02	9.039802476763725281e-03	4.378036558628082275e-01	1.786956563591957092e-02
1.893031410872936249e-02	1.406588405370712280e-02	1.196030993014574051e-02	1.430736295878887177e-02	4.481929540634155273e-02	1.414630096405744553e-02	1.559823378920555115e-02	1.863814890384674072e-02	1.429946161806583405e-02	1.288160867989063263e-02	1.135315094143152237e-02	3.380875661969184875e-02	1.120130065828561783e-02	5.328515172004699707e-02	1.136340666562318802e-02	1.763443090021610260e-02	1.671147160232067108e-02	1.237015798687934875e-02	1.299931574612855911e-02	1.697269082069396973e-02	1.914037391543388367e-02	1.334232743829488754e-02	1.306894514709711075e-02	1.274051796644926071e-02	1.541822589933872223e-02	1.953157410025596619e-02	2.878633886575698853e-02	1.662038452923297882e-02	3.003132902085781097e-02	9.975052438676357269e-03	2.304921112954616547e-02	1.088582351803779602e-02	1.821273565292358398e-02	1.537789031863212585e-02	1.829124242067337036e-02	3.992113471031188965e-02	2.868390828371047974e-02	1.333782728761434555e-02	1.603836379945278168e-02	1.774746365845203400e-02	1.925201527774333954e-02	1.204943191260099411e-02	1.991113647818565369e-02	4.908982291817665100e-02	4.516193270683288574e-02	9.859140962362289429e-03	1.458872761577367783e-02	1.069821137934923172e-02	2.478442043066024780e-01	2.048960141837596893e-02
1.422294881194829941e-02	1.023142784833908081e-02	7.730326615273952484e-03	1.142099034041166306e-02	2.706248313188552856e-02	1.165773812681436539e-02	1.616715826094150543e-02	1.847347989678382874e-02	1.014426629990339279e-02	1.113433018326759338e-02	1.931075565516948700e-02	1.263711322098970413e-02	1.052217371761798859e-02	2.261680550873279572e-02	1.086634024977684021e-02	1.137128286063671112e-02	1.877257972955703735e-02	8.967429399490356445e-03	1.074998918920755386e-02	1.107623148709535599e-02	1.768864504992961884e-02	1.940455101430416107e-02	1.165791507810354233e-02	2.276200428605079651e-02	1.150050107389688492e-02	1.020866911858320236e-02	3.520519286394119263e-02	1.491071004420518875e-02	1.530575845390558243e-02	8.653135970234870911e-03	2.056250534951686859e-02	1.793352514505386353e-02	1.045602094382047653e-02	1.386833377182483673e-02	1.478809490799903870e-02	2.647288143634796143e-02	1.689941249787807465e-02	1.248121447861194611e-02	1.212560757994651794e-02	1.191026158630847931e-02	2.435046248137950897e-02	9.581430815160274506e-03	1.589713990688323975e-02	1.364885736256837845e-02	1.302824262529611588e-02	9.389219805598258972e-03	1.191404927521944046e-02	9.007972665131092072e-03	4.533041119575500488e-01	1.477089896798133850e-02
2.559938095510005951e-02	8.401705883443355560e-03	8.998165838420391083e-03	1.180518511682748795e-02	2.131150662899017334e-02	9.835882112383842468e-03	1.250668149441480637e-02	1.049849390983581543e-02	8.474794216454029083e-03	1.152965892106294632e-02	2.786007709801197052e-02	3.076992556452751160e-02	1.097497809678316116e-02	1.765303686261177063e-02	8.124639280140399933e-03	1.851789467036724091e-02	2.673663385212421417e-02	8.531599305570125580e-03	1.005610730499029160e-02	1.101053413003683090e-02	2.175691537559032440e-02	1.073639839887619019e-02	7.880157232284545898e-02	1.644634455442428589e-02	8.549179881811141968e-03	1.044017635285854340e-02	2.610669285058975220e-02	1.038264576345682144e-02	1.114074978977441788e-02	6.217448506504297256e-03	1.755818910896778107e-02	1.475198008120059967e-02	1.387557480484247208e-02	1.553244143724441528e-02	9.808770380914211273e-03	2.665299922227859497e-02	2.517190016806125641e-02	8.202737197279930115e-03	7.595312315970659256e-03	8.365345187485218048e-03	1.373822055757045746e-02	7.339210249483585358e-03	1.471246685832738876e-02	2.988155744969844818e-02	9.696494787931442261e-03	6.721101235598325729e-03	9.046092629432678223e-03	1.023690868169069290e-02	3.175981640815734863e-01	3.474155068397521973e-02
1.378510892391204834e-02	9.408941492438316345e-03	9.758593514561653137e-03	8.554128929972648621e-03	3.283115848898887634e-02	1.133498735725879669e-02	1.739935390651226044e-02	1.038739178329706192e-02	8.271887898445129395e-03	8.494560606777667999e-03	1.337327621877193451e-02	3.291074559092521667e-02	1.088612899184226990e-02	1.078333612531423569e-02	1.052101608365774155e-02	1.423042360693216324e-02	1.325073186308145523e-02	1.660752110183238983e-02	1.482239644974470139e-02	1.258339453488588333e-02	2.857650257647037506e-02	1.166041661053895950e-02	3.038130328059196472e-02	1.337604504078626633e-02	1.147573534399271011e-02	9.254192002117633820e-03	2.902119979262351990e-02	1.742700487375259399e-02	1.762286759912967682e-02	1.120706368237733841e-02	1.137675065547227859e-02	1.261098682880401611e-02	9.996582753956317902e-03	8.212181739509105682e-03	1.210941746830940247e-02	2.387664467096328735e-02	2.086406014859676361e-02	8.145759813487529755e-03	9.116806089878082275e-03	1.984500512480735779e-02	1.761436462402343750e-02	1.056747604161500931e-02	1.525252778083086014e-02	1.053799223154783249e-02	9.294049814343452454e-03	7.527872454375028610e-03	9.821721352636814117e-03	8.389172144234180450e-03	4.261719882488250732e-01	1.315143890678882599e-02
2.285012044012546539e-02	2.918916195631027222e-02	2.313864044845104218e-02	1.335260365158319473e-02	1.313572283834218979e-02	9.949186816811561584e-03	2.249496988952159882e-02	1.734060049057006836e-02	1.620747148990631104e-02	1.363021228462457657e-02	1.840660348534584045e-02	7.043608278036117554e-02	3.525863587856292725e-02	1.508113183081150055e-02	2.963162213563919067e-02	1.483449339866638184e-02	2.289159223437309265e-02	1.818375289440155029e-02	1.743475534021854401e-02	1.346853096038103104e-02	2.175831049680709839e-02	4.653841629624366760e-02	1.371569372713565826e-02	1.546109467744827271e-02	1.337185222655534744e-02	1.242964435368776321e-02	2.874184586107730865e-02	2.144235372543334961e-02	1.394288614392280579e-02	2.937116101384162903e-02	1.108098682016134262e-02	1.161220390349626541e-02	1.288762595504522324e-02	1.575641706585884094e-02	6.411898136138916016e-02	1.829365082085132599e-02	1.282292604446411133e-02	3.512511774897575378e-02	9.346215985715389252e-03	1.251568645238876343e-02	1.583513431251049042e-02	1.692516542971134186e-02	1.588471978902816772e-02	6.370884925127029419e-02	1.081184484064579010e-02	1.169177237898111343e-02	1.779571920633316040e-02	2.420885674655437469e-02	2.747976407408714294e-02	3.799074515700340271e-02
1.449770200997591019e-02	1.357259880751371384e-02	4.259076714515686035e-02	1.383043173700571060e-02	1.588094234466552734e-02	2.585836686193943024e-02	1.244687568396329880e-02	3.022166341543197632e-02	9.987663477659225464e-03	1.441595330834388733e-02	2.389688603579998016e-02	1.931686513125896454e-02	1.511691045016050339e-02	1.074272394180297852e-02	1.106320042163133621e-02	1.316582784056663513e-02	1.642902195453643799e-02	1.521638967096805573e-02	8.883464336395263672e-02	2.113825455307960510e-02	1.281225308775901794e-02	2.059695869684219360e-02	1.481664832681417465e-02	2.219857834279537201e-02	1.179979927837848663e-02	1.531282253563404083e-02	2.208469808101654053e-02	1.644821092486381531e-02	2.592710591852664948e-02	1.277968101203441620e-02	1.095268130302429199e-02	1.977385394275188446e-02	1.375423464924097061e-02	1.147906947880983353e-02	1.631479896605014801e-02	1.295722834765911102e-02	1.865466684103012085e-02	1.297282893210649490e-02	1.144588179886341095e-02	1.408008392900228500e-02	2.168002724647521973e-02	1.088400781154632568e-01	1.683723740279674530e-02	2.164311893284320831e-02	1.527422759681940079e-02	2.603295631706714630e-02	1.325452793389558792e-02	1.828513853251934052e-02	1.497646421194076538e-01	2.084586769342422485e-02
1.584214903414249420e-02	1.345903519541025162e-02	1.343044638633728027e-02	1.353947911411523819e-02	1.403921656310558319e-02	1.093532983213663101e-02	1.069238036870956421e-02	1.632417738437652588e-02	1.264287810772657394e-02	9.170680306851863861e-03	1.565007306635379791e-02	2.254787832498550415e-02	1.444500032812356949e-02	1.623518206179141998e-02	1.111569255590438843e-02	1.199339050799608231e-02	1.443143747746944427e-02	2.015473134815692902e-02	1.195786334574222565e-02	1.635247655212879181e-02	1.855850778520107269e-02	1.492353808134794235e-02	1.257127709686756134e-02	2.552701346576213837e-02	2.198411524295806885e-02	1.348888222128152847e-02	4.477057605981826782e-02	1.297865249216556549e-02	1.272052060812711716e-02	1.253220532089471817e-02	1.642726361751556396e-02	1.596534810960292816e-02	1.108310185372829437e-02	1.777034625411033630e-02	1.118653640151023865e-02	2.576751448214054108e-02	2.083078771829605103e-02	1.295538153499364853e-02	1.652128994464874268e-02	2.310052327811717987e-02	4.106016457080841064e-02	1.517704408615827560e-02	1.173309702426195145e-02	2.163943648338317871e-02	1.198891084641218185e-02	1.042873319238424301e-02	1.208686549216508865e-02	1.080101914703845978e-02	3.560412228107452393e-01	1.598229259252548218e-02
1.099524367600679398e-02	1.191122271120548248e-02	1.408426836133003235e-02	1.286626048386096954e-02	1.490230485796928406e-02	1.311205327510833740e-02	2.093706466257572174e-02	3.362353518605232239e-02	9.084281511604785919e-03	1.333584915846586227e-02	1.484231557697057724e-02	8.243683725595474243e-02	2.090444974601268768e-02	9.605840779840946198e-03	1.512039918452501297e-02	1.742008514702320099e-02	2.185109257698059082e-02	2.235745079815387726e-02	1.732604205608367920e-02	1.176113635301589966e-02	1.358370296657085419e-02	3.031541034579277039e-02	1.835064403712749481e-02	2.558070234954357147e-02	1.146863121539354324e-02	1.000456418842077255e-02	1.315175369381904602e-02	3.068441897630691528e-02	1.465251017361879349e-02	3.218785300850868225e-02	1.861996762454509735e-02	1.004546042531728745e-02	1.350793614983558655e-02	2.134318090975284576e-02	1.261635217815637589e-02	2.378142811357975006e-02	1.132247131317853928e-02	1.086808927357196808e-02	9.653516113758087158e-03	1.215121708810329437e-02	1.542261987924575806e-02	2.013937011361122131e-02	2.204880677163600922e-02	4.462164267897605896e-02	1.182284113019704819e-02	2.149827778339385986e-02	1.362559292465448380e-02	1.065343432128429413e-02	1.218117624521255493e-01	7.919905334711074829e-02
1.336040906608104706e-02	1.070328615605831146e-02	8.377333171665668488e-03	1.225012168288230896e-02	4.242708906531333923e-02	1.047498825937509537e-02	1.047164760529994965e-02	1.227432768791913986e-02	1.057273708283901215e-02	1.374696474522352219e-02	2.208429016172885895e-02	1.409398857504129410e-02	1.320991199463605881e-02	1.896323449909687042e-02	1.035380084067583084e-02	1.597136631608009338e-02	1.710371114313602448e-02	1.150726526975631714e-02	1.083186268806457520e-02	1.038939878344535828e-02	1.252449396997690201e-02	1.458172593265771866e-02	1.248610671609640121e-02	1.719235256314277649e-02	1.198196411132812500e-02	9.625828824937343597e-03	3.934034705162048340e-02	1.918167248368263245e-02	1.395079214125871658e-02	1.326880790293216705e-02	1.443397998809814453e-02	1.495709735900163651e-02	2.686073631048202515e-02	2.504640258848667145e-02	1.397717278450727463e-02	6.152565032243728638e-02	1.597681641578674316e-02	1.070545148104429245e-02	1.009512785822153091e-02	1.034278795123100281e-02	9.402783587574958801e-03	1.430645957589149475e-02	1.917163096368312836e-02	1.809324324131011963e-02	1.448985468596220016e-02	9.433071129024028778e-03	1.506759040057659149e-02	1.107680425047874451e-02	4.379869103431701660e-01	3.578543290495872498e-02
1.170377247035503387e-02	1.038344949483871460e-02	1.100203767418861389e-02	1.570165157318115234e-02	2.627214975655078888e-02	1.439518667757511139e-02	2.827342227101325989e-02	1.375922188162803650e-02	9.163456968963146210e-03	1.305483654141426086e-02	1.240235194563865662e-02	4.001772031188011169e-02	1.262567937374114990e-02	1.797468587756156921e-02	1.244211755692958832e-02	1.786341890692710876e-02	3.578560799360275269e-02	1.641886867582798004e-02	2.012334018945693970e-02	1.863558590412139893e-02	1.398240588605403900e-02	1.487925276160240173e-02	1.469513215124607086e-02	2.224074676632881165e-02	2.134383283555507660e-02	9.479265660047531128e-03	2.705509401857852936e-02	2.069175802171230316e-02	2.421213872730731964e-02	1.100938208401203156e-02	1.732342876493930817e-02	2.212350070476531982e-02	1.737850159406661987e-02	3.034559078514575958e-02	1.827574893832206726e-02	3.582204878330230713e-02	3.264892473816871643e-02	1.197011582553386688e-02	1.157792564481496811e-02	1.225593779236078262e-02	3.397332131862640381e-02	1.267170626670122147e-02	2.688158489763736725e-02	1.568019017577171326e-02	1.296685170382261276e-02	8.934247307479381561e-03	1.260851603001356125e-02	1.110807806253433228e-02	2.643810808658599854e-01	1.384895015507936478e-02
2.521378733217716217e-02	1.418753806501626968e-02	1.236907485872507095e-02	1.290581282228231430e-02	2.798502892255783081e-02	9.299317374825477600e-03	2.754551358520984650e-02	1.661880128085613251e-02	1.413730625063180923e-02	9.884279221296310425e-03	2.019020356237888336e-02	5.987905338406562805e-02	1.198245212435722351e-02	1.386902760714292526e-02	1.795469969511032104e-02	1.704317703843116760e-02	2.087356150150299072e-02	1.068627182394266129e-02	1.344744116067886353e-02	1.723692566156387329e-02	1.849952153861522675e-02	1.444713398814201355e-02	1.164370495826005936e-02	2.328563295304775238e-02	9.937549009919166565e-03	1.211718004196882248e-02	3.945789486169815063e-02	1.320856902748346329e-02	1.644998416304588318e-02	9.542378596961498260e-03	1.174389012157917023e-02	1.738958805799484253e-02	2.052022144198417664e-02	1.736461929976940155e-02	1.379538793116807938e-02	2.412847988307476044e-02	1.303882990032434464e-02	1.188037171959877014e-02	1.143124420195817947e-02	1.113884802907705307e-02	1.578678190708160400e-02	1.492431480437517166e-02	1.653271913528442383e-02	9.956296533346176147e-02	1.211916282773017883e-02	8.155970834195613861e-03	1.183417625725269318e-02	1.107286475598812103e-02	2.343564480543136597e-01	2.491438202559947968e-02
2.309501357376575470e-02	1.236360706388950348e-02	1.447943039238452911e-02	1.084661856293678284e-02	2.552104555070400238e-02	9.121877141296863556e-03	1.019614748656749725e-02	1.037142518907785416e-02	1.067998539656400681e-02	1.019107457250356674e-02	2.758793160319328308e-02	2.944687381386756897e-02	1.259859651327133179e-02	2.132369019091129303e-02	1.249898225069046021e-02	1.386440265923738480e-02	4.940260946750640869e-02	2.102832868695259094e-02	1.144121307879686356e-02	2.987040951848030090e-02	1.500799693167209625e-02	1.242058537900447845e-02	1.375157479196786880e-02	2.332387119531631470e-02	1.441436819732189178e-02	1.170841511338949203e-02	3.437985852360725403e-02	2.027396112680435181e-02	1.439280528575181961e-02	1.808466576039791107e-02	9.203731082379817963e-03	1.052179373800754547e-02	1.376146543771028519e-02	1.566308736801147461e-02	1.157019846141338348e-02	2.865764126181602478e-02	1.475375704467296600e-02	1.057355199009180069e-02	9.770628064870834351e-03	1.633744128048419952e-02	1.454325206577777863e-02	1.112146489322185516e-02	2.577329985797405243e-02	5.089162290096282959e-02	1.249416638165712357e-02	9.674996137619018555e-03	1.309237629175186157e-02	1.221521850675344467e-02	3.680766224861145020e-01	1.570332981646060944e-02
1.306180190294981003e-02	1.032880321145057678e-02	9.439699351787567139e-03	1.291752140969038010e-02	2.729847840964794159e-02	1.228495500981807709e-02	1.332811173051595688e-02	1.553495973348617554e-02	1.091112103313207626e-02	1.349317096173763275e-02	1.980922557413578033e-02	2.357057482004165649e-02	1.110004540532827377e-02	1.556721981614828110e-02	1.348457019776105881e-02	1.360348053276538849e-02	2.762863785028457642e-02	1.042798999696969986e-02	1.232165377587080002e-02	1.654958352446556091e-02	1.690801605582237244e-02	1.361776981502771378e-02	1.348335109651088715e-02	1.195836160331964493e-02	1.251493208110332489e-02	1.593899726867675781e-02	9.522318840026855469e-03	1.425334159284830093e-02	3.555377572774887085e-02	1.011935900896787643e-02	1.520199887454509735e-02	2.188499271869659424e-02	1.013621781021356583e-02	1.679432205855846405e-02	1.289804466068744659e-02	4.154791682958602905e-02	1.815826445817947388e-02	1.344003155827522278e-02	2.472713589668273926e-02	1.954485289752483368e-02	1.924594864249229431e-02	1.174672413617372513e-02	1.603540219366550446e-02	2.249490283429622650e-02	1.306122168898582458e-02	1.018978655338287354e-02	1.214233413338661194e-02	1.117245480418205261e-02	4.986459016799926758e-01	2.016330696642398834e-02
1.519979722797870636e-02	1.807144284248352051e-02	8.072026073932647705e-03	1.278880797326564789e-02	2.951215021312236786e-02	1.627476699650287628e-02	2.662792056798934937e-02	1.253058202564716339e-02	9.100968949496746063e-03	1.324930414557456970e-02	1.024991925805807114e-02	1.393023319542407990e-02	1.384959463030099869e-02	2.553659118711948395e-02	1.464499067515134811e-02	1.509075984358787537e-02	2.172740176320075989e-02	1.160688046365976334e-02	1.327111199498176575e-02	1.676257885992527008e-02	1.467832177877426147e-02	1.607468537986278534e-02	6.600335985422134399e-02	1.879836432635784149e-02	2.103986032307147980e-02	2.124855853617191315e-02	4.173869639635086060e-02	1.254403684288263321e-02	2.625421807169914246e-02	8.970582857728004456e-03	1.495617162436246872e-02	8.313984610140323639e-03	1.547257415950298309e-02	2.782418951392173767e-02	2.238630503416061401e-02	3.234598040580749512e-02	1.583498716354370117e-02	1.236560009419918060e-02	9.390702471137046814e-03	2.416329085826873779e-02	1.477055996656417847e-02	1.353795919567346573e-02	1.120514702051877975e-02	2.615705691277980804e-02	1.545295864343643188e-02	9.128158912062644958e-03	2.165749669075012207e-02	1.351089309900999069e-02	2.476916909217834473e-01	1.587380841374397278e-02
1.461992878466844559e-02	2.758222818374633789e-02	1.124563440680503845e-02	1.500548049807548523e-02	2.621169388294219971e-02	1.049972511827945709e-02	4.275453835725784302e-02	1.807889528572559357e-02	8.458781987428665161e-03	9.917477145791053772e-03	1.073752809315919876e-02	6.027856841683387756e-02	1.546395942568778992e-02	2.316772751510143280e-02	1.811192184686660767e-02	1.607312262058258057e-02	1.532308477908372879e-02	1.012919563800096512e-02	1.645686104893684387e-02	2.418241277337074280e-02	2.185751125216484070e-02	3.109267354011535645e-02	1.447092089802026749e-02	1.279158052057027817e-02	1.525645516812801361e-02	1.200474891811609268e-02	3.393535688519477844e-02	1.708028651773929596e-02	1.830833405256271362e-02	1.729229278862476349e-02	1.011095196008682251e-02	1.246779970824718475e-02	1.958573050796985626e-02	1.569261960685253143e-02	1.778436452150344849e-02	1.213722489774227142e-02	1.360867451876401901e-02	1.076040975749492645e-02	1.396014727652072906e-02	1.317456271499395370e-02	3.384465724229812622e-02	1.273153070360422134e-02	2.306664548814296722e-02	2.097897231578826904e-01	1.492718886584043503e-02	8.491498418152332306e-03	1.031346339732408524e-02	1.388054434210062027e-02	7.646095007658004761e-02	3.755738958716392517e-02
1.926628313958644867e-02	1.261463947594165802e-02	8.145391009747982025e-03	1.169689279049634933e-02	2.310491353273391724e-02	9.387393482029438019e-03	1.597757823765277863e-02	1.176549587398767471e-02	1.393815968185663223e-02	9.155612438917160034e-03	1.824843324720859528e-02	7.464871555566787720e-02	1.316279824823141098e-02	9.532128460705280304e-03	1.825200580060482025e-02	9.943159297108650208e-03	3.835286796092987061e-01	1.258816011250019073e-02	1.150995213538408279e-02	1.182138267904520035e-02	1.171443890780210495e-02	1.148832030594348907e-02	1.727257855236530304e-02	1.995407603681087494e-02	1.177723798900842667e-02	9.552400559186935425e-03	8.285413496196269989e-03	1.043770462274551392e-02	1.880809292197227478e-02	1.516759768128395081e-02	8.126415312290191650e-03	1.121161971241235733e-02	9.628782048821449280e-03	9.663979522883892059e-03	1.046238467097282410e-02	3.103640303015708923e-02	1.091989502310752869e-02	9.392997249960899353e-03	1.104298979043960571e-02	1.028535049408674240e-02	1.359309349209070206e-02	1.028591301292181015e-02	1.852629147469997406e-02	2.966353669762611389e-02	1.395430695265531540e-02	7.851341739296913147e-03	1.083025056868791580e-02	8.877972140908241272e-03	4.234803095459938049e-02	4.207388311624526978e-02
1.278374716639518738e-02	1.203209441155195236e-02	1.613434217870235443e-02	1.130586396902799606e-02	1.907277479767799377e-02	8.291040547192096710e-03	1.855014637112617493e-02	1.067778840661048889e-02	9.179717861115932465e-03	1.114102452993392944e-02	1.095669064670801163e-02	3.932157158851623535e-02	1.471712440252304077e-02	1.639991626143455505e-02	9.535451419651508331e-03	1.866463758051395416e-02	2.553923800587654114e-02	1.477877143770456314e-02	1.340630929917097092e-02	1.646121591329574585e-02	1.352606713771820068e-02	1.581740751862525940e-02	7.376446574926376343e-02	1.205587573349475861e-02	1.251638121902942657e-02	1.115774270147085190e-02	3.990548104047775269e-02	1.409479137510061264e-02	1.778965629637241364e-02	1.435777731239795685e-02	9.724445641040802002e-03	1.420444715768098831e-02	1.436161529272794724e-02	1.118363346904516220e-02	1.132574304938316345e-02	1.670965552330017090e-02	1.241642609238624573e-02	1.406481023877859116e-02	1.937730796635150909e-02	2.380130067467689514e-02	2.152867428958415985e-02	1.167547423392534256e-02	1.117841247469186783e-02	1.306891627609729767e-02	1.066611707210540771e-02	7.289657834917306900e-03	1.900429464876651764e-02	1.201193034648895264e-02	3.140879869461059570e-01	1.379276532679796219e-02
1.160762179642915726e-02	1.404267735779285431e-02	9.926028549671173096e-03	1.703555323183536530e-02	1.404362451285123825e-02	1.060807052999734879e-02	1.633811742067337036e-02	2.661679685115814209e-02	9.907038882374763489e-03	1.183632481843233109e-02	2.393478527665138245e-02	1.561246532946825027e-02	1.341402065008878708e-02	1.463426463305950165e-02	1.376010105013847351e-02	1.859983429312705994e-02	2.375498600304126740e-02	1.742772758007049561e-02	1.170060597360134125e-02	1.208351179957389832e-02	1.437493599951267242e-02	1.594909280538558960e-02	2.191595546901226044e-02	8.350030519068241119e-03	1.458674110472202301e-02	1.116453111171722412e-02	3.041334263980388641e-02	1.159908343106508255e-02	2.487464621663093567e-02	9.135422296822071075e-03	1.932023651897907257e-02	2.811762318015098572e-02	2.260429225862026215e-02	2.059279568493366241e-02	1.247121486812829971e-02	2.499251067638397217e-02	1.728331483900547028e-02	1.213525980710983276e-02	1.711288280785083771e-02	1.168350502848625183e-02	2.143082767724990845e-02	1.137638837099075317e-02	2.775518596172332764e-02	1.392904203385114670e-02	1.325024757534265518e-02	9.899060241878032684e-03	1.451285742223262787e-02	1.173163950443267822e-02	3.922663927078247070e-01	1.315201167017221451e-02
1.477156952023506165e-02	8.028674870729446411e-03	7.647211663424968719e-03	9.803956374526023865e-03	1.676221005618572235e-02	7.463160436600446701e-03	2.124727517366409302e-02	1.236577983945608139e-02	1.114112325012683868e-02	9.177306666970252991e-03	9.846868924796581268e-03	1.214053761214017868e-02	1.214394532144069672e-02	1.158184278756380081e-02	7.951929233968257904e-03	1.615950465202331543e-02	1.916021108627319336e-02	1.270467974245548248e-02	1.277505792677402496e-02	1.291186735033988953e-02	8.971734903752803802e-03	1.682571880519390106e-02	1.928486488759517670e-02	1.292620506137609482e-02	7.346788421273231506e-03	7.147244643419981003e-03	1.661437191069126129e-02	1.389330904930830002e-02	8.194902911782264709e-03	8.656532503664493561e-03	1.224454957991838455e-02	8.937408216297626495e-03	8.521590381860733032e-03	1.235670596361160278e-02	1.491931732743978500e-02	9.025735780596733093e-03	9.852312505245208740e-03	1.306936610490083694e-02	1.333040092140436172e-02	9.837283752858638763e-03	2.150345034897327423e-02	9.544741362333297729e-03	1.483118068426847458e-02	1.238008216023445129e-02	1.119565963745117188e-02	7.111432496458292007e-03	1.076635438948869705e-02	1.377831120043992996e-02	4.529129266738891602e-01	1.524700410664081573e-02
1.291663292795419693e-02	1.120339054614305496e-02	1.074262801557779312e-02	1.311345864087343216e-02	1.843980103731155396e-01	9.863996878266334534e-03	1.570501364767551422e-02	1.152215618640184402e-02	1.142872497439384460e-02	1.273905672132968903e-02	1.167495455592870712e-02	1.657740026712417603e-02	1.514223776757717133e-02	2.142021991312503815e-02	2.041378244757652283e-02	1.459163613617420197e-02	2.142674662172794342e-02	1.231733430176973343e-02	1.156318839639425278e-02	1.572943292558193207e-02	1.862506568431854248e-02	1.306894887238740921e-02	1.365647464990615845e-02	3.206707164645195007e-02	1.229238975793123245e-02	1.031901780515909195e-02	3.309197723865509033e-02	1.584313437342643738e-02	2.073154412209987640e-02	9.785931557416915894e-03	1.690236665308475494e-02	1.605309359729290009e-02	2.188571356236934662e-02	1.437009871006011963e-02	1.615603640675544739e-02	3.659294173121452332e-02	1.218731421977281570e-02	1.319008041173219681e-02	2.064037136733531952e-02	1.310931704938411713e-02	1.819193549454212189e-02	1.218056771904230118e-02	2.559775486588478088e-02	1.769736967980861664e-02	3.044256381690502167e-02	1.094723492860794067e-02	1.145501062273979187e-02	1.124666817486286163e-02	2.862720191478729248e-01	1.894955895841121674e-02
2.513679489493370056e-02	1.457680761814117432e-02	1.130554731935262680e-02	1.347305439412593842e-02	4.130125790834426880e-02	1.137250568717718124e-02	1.346623152494430542e-02	1.421037968248128891e-02	1.541482936590909958e-02	1.430534385144710541e-02	1.377109717577695847e-02	4.158545657992362976e-02	1.269269734621047974e-02	2.583665400743484497e-02	1.290843822062015533e-02	1.486086752265691757e-02	1.770849898457527161e-02	1.243636012077331543e-02	1.398706529289484024e-02	1.982845179736614227e-02	1.348160486668348312e-02	1.478891260921955109e-02	1.541959308087825775e-02	2.342039160430431366e-02	1.598039269447326660e-02	1.339245308190584183e-02	3.644004464149475098e-02	1.389015000313520432e-02	1.545970607548952103e-02	1.049155183136463165e-02	1.648843288421630859e-02	1.521114725619554520e-02	2.039438672363758087e-02	1.224482711404561996e-02	1.572394184768199921e-02	2.424064837396144867e-02	1.264467928558588028e-02	1.842269860208034515e-02	1.446709781885147095e-02	1.390548236668109894e-02	8.972576260566711426e-02	1.470252126455307007e-02	1.848474889993667603e-02	5.465116351842880249e-02	1.749223098158836365e-02	1.264414843171834946e-02	1.266832090914249420e-02	1.235454156994819641e-02	2.926525473594665527e-01	1.871610432863235474e-02
9.041609242558479309e-03	9.234298020601272583e-03	7.731413934379816055e-03	1.092183962464332581e-02	2.357810921967029572e-02	1.166331488639116287e-02	1.282643899321556091e-02	1.072509773075580597e-02	7.582542486488819122e-03	1.112043205648660660e-02	2.097613736987113953e-02	2.314536459743976593e-02	1.062215864658355713e-02	1.309162657707929611e-02	8.162260986864566803e-03	1.309489924460649490e-02	1.836151070892810822e-02	9.161416441202163696e-03	1.117705646902322769e-02	8.086955174803733826e-03	7.869625464081764221e-03	9.989593178033828735e-03	1.231145858764648438e-02	2.074813656508922577e-02	1.685231551527976990e-02	7.648589089512825012e-03	3.189693763852119446e-02	1.562590897083282471e-02	1.260992232710123062e-02	1.396388094872236252e-02	1.410053949803113937e-02	1.654621586203575134e-02	8.409813046455383301e-03	8.774656802415847778e-03	1.668292284011840820e-02	4.707053676247596741e-02	1.110714580863714218e-02	1.002896390855312347e-02	1.073335297405719757e-02	1.564102806150913239e-02	8.637513965368270874e-03	9.907306171953678131e-03	1.593534648418426514e-02	2.560480497777462006e-02	1.223534997552633286e-02	7.709039375185966492e-03	1.048409938812255859e-02	8.766639977693557739e-03	5.363383293151855469e-01	1.500180922448635101e-02
1.653082296252250671e-02	8.587077260017395020e-02	2.123564109206199646e-02	2.059141173958778381e-02	1.259192172437906265e-02	1.075624860823154449e-02	1.524575240910053253e-02	5.181610584259033203e-02	7.876945659518241882e-03	2.703336812555789948e-02	1.694049313664436340e-02	1.079935580492019653e-01	1.468424405902624130e-02	1.429181080311536789e-02	1.092734001576900482e-02	5.277387052774429321e-02	1.554425805807113647e-02	1.681453734636306763e-02	1.374730560928583145e-02	1.263582054525613785e-02	1.843126676976680756e-02	1.755600236356258392e-02	5.202563107013702393e-02	2.961777523159980774e-02	1.617669127881526947e-02	9.990825317800045013e-03	1.007321104407310486e-02	2.234277129173278809e-02	1.693908870220184326e-02	1.467290055006742477e-02	1.437083445489406586e-02	1.773158460855484009e-02	1.256256550550460815e-02	1.559569500386714935e-02	1.093497499823570251e-02	1.488974504172801971e-02	1.958724111318588257e-02	1.481707580387592316e-02	1.123722270131111145e-02	1.277864258736371994e-02	2.587684057652950287e-02	1.460266299545764923e-02	1.877011917531490326e-02	2.334807254374027252e-02	1.641874574124813080e-02	1.315648574382066727e-02	2.922756038606166840e-02	1.516505144536495209e-02	1.833280175924301147e-02	1.267908364534378052e-01
1.704660244286060333e-02	9.297566488385200500e-03	8.792312815785408020e-03	1.144136209040880203e-02	2.708655036985874176e-02	9.580250829458236694e-03	2.012792788445949554e-02	1.123247761279344559e-02	9.514445438981056213e-03	8.758357726037502289e-03	1.528630033135414124e-02	1.574552059173583984e-02	9.979369118809700012e-03	1.236995682120323181e-02	1.303234044462442398e-02	1.226150896400213242e-02	3.344445675611495972e-02	2.368733473122119904e-02	1.361273881047964096e-02	1.397477276623249054e-02	1.312686782330274582e-02	1.025689113885164261e-02	2.877975441515445709e-02	2.833734638988971710e-02	9.497180581092834473e-03	7.172216195613145828e-03	3.234148398041725159e-02	1.305459439754486084e-02	1.382535975426435471e-02	9.559622965753078461e-03	1.263065822422504425e-02	2.197451889514923096e-02	1.192337088286876678e-02	1.390130911022424698e-02	8.526515215635299683e-03	3.592256084084510803e-02	2.985208854079246521e-02	9.530193172395229340e-03	1.272067520767450333e-02	9.445496834814548492e-03	1.465474534779787064e-02	1.040219329297542572e-02	2.981967292726039886e-02	1.339023746550083160e-02	1.375755574554204941e-02	8.017997257411479950e-03	1.028771884739398956e-02	9.867641143500804901e-03	3.830408751964569092e-01	1.912155374884605408e-02
1.557251438498497009e-02	1.372414268553256989e-02	7.730126846581697464e-03	1.164261251688003540e-02	2.049414254724979401e-02	1.053481921553611755e-02	1.267634052783250809e-02	1.441948674619197845e-02	1.128019671887159348e-02	9.209834039211273193e-03	1.632103323936462402e-02	1.369323432445526123e-01	1.174974814057350159e-02	2.061375975608825684e-02	9.698785841464996338e-03	1.082804054021835327e-02	1.846969500184059143e-02	1.627226546406745911e-02	1.010960433632135391e-02	8.783104829490184784e-03	1.744622923433780670e-02	1.010368205606937408e-02	1.246249675750732422e-02	1.742757298052310944e-02	7.226774003356695175e-03	1.024397928267717361e-02	3.650654107332229614e-02	1.610885746777057648e-02	1.081472542136907578e-02	8.629375137388706207e-03	1.135177258402109146e-02	1.642595976591110229e-02	1.757964119315147400e-02	1.723708771169185638e-02	8.829918690025806427e-03	3.600500524044036865e-02	1.312133390456438065e-02	1.297893840819597244e-02	1.052941568195819855e-02	8.097088895738124847e-03	1.656082645058631897e-02	1.148121803998947144e-02	1.975645683705806732e-02	3.512252122163772583e-02	1.407672837376594543e-02	7.413316983729600906e-03	8.911227807402610779e-03	1.123742852360010147e-02	3.343225121498107910e-01	1.346009597182273865e-02
1.411814056336879730e-02	1.979665830731391907e-02	1.011559553444385529e-02	1.580172404646873474e-02	2.514318376779556274e-02	1.198640838265419006e-02	1.719838194549083710e-02	1.570709794759750366e-02	1.795091480016708374e-02	1.330315880477428436e-02	9.957015514373779297e-03	4.358261451125144958e-02	1.647077873349189758e-02	1.827724277973175049e-02	1.236006524413824081e-02	2.142599225044250488e-02	1.936062425374984741e-02	1.653512008488178253e-02	1.432114001363515854e-02	1.147832442075014114e-02	2.292444929480552673e-02	1.988301798701286316e-02	1.583961024880409241e-02	1.318147778511047363e-02	1.188789308071136475e-02	1.421022973954677582e-02	3.488692641258239746e-02	1.260977983474731445e-02	1.547914370894432068e-02	1.282664667814970016e-02	1.633765362203121185e-02	1.670435816049575806e-02	2.175958082079887390e-02	1.400216575711965561e-02	2.277017198503017426e-02	2.133150212466716766e-02	2.123114652931690216e-02	1.419688761234283447e-02	1.444223709404468536e-02	1.335777062922716141e-02	1.372555270791053772e-02	1.429754868149757385e-02	1.676028780639171600e-02	3.928062692284584045e-02	1.200590096414089203e-02	1.176130864769220352e-02	1.101277396082878113e-02	1.211289409548044205e-02	4.687609672546386719e-01	1.790833845734596252e-02
9.057653136551380157e-03	1.095691975206136703e-02	1.341583672910928726e-02	1.303786411881446838e-02	1.534113008528947830e-02	1.014767587184906006e-02	5.503414571285247803e-02	1.451431587338447571e-02	1.059750653803348541e-02	1.655011810362339020e-02	2.180665731430053711e-02	1.324631646275520325e-02	1.547779515385627747e-02	1.296916976571083069e-02	9.750843979418277740e-03	1.241491734981536865e-02	2.162807248532772064e-02	1.073351409286260605e-02	1.436753384768962860e-02	1.264675520360469818e-02	1.543695945292711258e-02	1.691151410341262817e-02	1.370897237211465836e-02	1.063681300729513168e-02	1.680606417357921600e-02	1.285831723362207413e-02	2.649016492068767548e-02	1.777905598282814026e-02	1.927929930388927460e-02	1.100366096943616867e-02	1.630569994449615479e-02	2.389928326010704041e-02	1.525880396366119385e-02	1.334100589156150818e-02	2.240514568984508514e-02	1.404897496104240417e-02	1.363638229668140411e-02	1.051472034305334091e-02	9.414562024176120758e-03	1.309919171035289764e-02	1.274242345243692398e-02	1.103408169001340866e-02	1.512984372675418854e-02	1.508193463087081909e-02	1.337079610675573349e-02	9.492465294897556305e-03	1.756931468844413757e-02	9.357877075672149658e-03	4.831980168819427490e-01	1.602908037602901459e-02
1.068528555333614349e-02	1.300121378153562546e-02	1.080857962369918823e-02	1.284950412809848785e-02	1.454971265047788620e-02	1.138939149677753448e-02	1.217766106128692627e-02	1.300575491040945053e-02	1.100399997085332870e-02	9.955318644642829895e-03	2.966513112187385559e-02	2.180008031427860260e-02	1.450596004724502563e-02	1.981460303068161011e-02	1.729220151901245117e-02	1.460760552436113358e-02	4.844875261187553406e-02	1.167749613523483276e-02	1.399017311632633209e-02	1.132927648723125458e-02	1.204791013151407242e-02	2.366355434060096741e-02	1.245785225182771683e-02	2.057382091879844666e-02	8.730015717446804047e-03	1.027106959372758865e-02	2.515665628015995026e-02	1.016424596309661865e-02	1.183413900434970856e-02	1.691442728042602539e-02	1.091493479907512665e-02	3.217156231403350830e-02	7.888226769864559174e-03	1.284294668585062027e-02	1.280301995575428009e-02	4.470619559288024902e-02	1.886782236397266388e-02	1.376699842512607574e-02	1.579240895807743073e-02	1.191418524831533432e-02	1.029385812580585480e-02	1.154123619198799133e-02	1.820512302219867706e-02	1.225739624351263046e-02	1.076898351311683655e-02	8.554393425583839417e-03	1.551766134798526764e-02	9.471756406128406525e-03	3.758101165294647217e-01	1.581797935068607330e-02
1.398501731455326080e-02	1.221796590834856033e-02	1.556118577718734741e-02	1.255726814270019531e-02	1.515603438019752502e-02	9.896005503833293915e-03	1.392457913607358932e-02	1.249977201223373413e-02	1.506725791841745377e-02	1.469463389366865158e-02	1.974571496248245239e-02	1.510871760547161102e-02	1.414458174258470535e-02	1.723214052617549896e-02	1.178604643791913986e-02	1.645348221063613892e-02	3.127701207995414734e-02	1.284322421997785568e-02	1.439721137285232544e-02	1.841972768306732178e-02	2.208632044494152069e-02	1.279525738209486008e-02	1.278568617999553680e-02	1.993254572153091431e-02	1.245588529855012894e-02	1.263026334345340729e-02	4.367865622043609619e-02	2.145436033606529236e-02	3.448574617505073547e-02	1.267614122480154037e-02	2.976022846996784210e-02	2.876962162554264069e-02	1.375663187354803085e-02	1.196554210036993027e-02	1.203244924545288086e-02	4.049763828516006470e-02	1.929824985563755035e-02	1.183348521590232849e-02	1.667845807969570160e-02	1.128971856087446213e-02	1.408621203154325485e-02	1.019770838320255280e-02	2.243950963020324707e-02	1.740115694701671600e-02	9.976801462471485138e-03	9.674174711108207703e-03	1.107428967952728271e-02	9.527611546218395233e-03	2.693558335304260254e-01	1.625188626348972321e-02
1.988620497286319733e-02	1.107785385102033615e-02	1.011100038886070251e-02	1.227115187793970108e-02	1.607045717537403107e-02	9.057992137968540192e-03	1.537324301898479462e-02	1.458875462412834167e-02	9.393684566020965576e-03	1.066138688474893570e-02	7.773589808493852615e-03	1.097482349723577499e-02	9.381862357258796692e-03	1.786596514284610748e-02	1.105201058089733124e-02	4.211080446839332581e-02	1.441629696637392044e-02	1.129239518195390701e-02	1.672224141657352448e-02	1.685963384807109833e-02	1.792220957577228546e-02	1.360004860907793045e-02	1.332570798695087433e-02	1.448842417448759079e-02	2.916394174098968506e-02	1.259854901582002640e-02	2.496372722089290619e-02	1.544958632439374924e-02	1.153679750859737396e-02	1.242925971746444702e-02	1.218923367559909821e-02	2.256050147116184235e-02	1.902140863239765167e-02	1.146614458411931992e-02	2.257938869297504425e-02	2.837928012013435364e-02	1.886394992470741272e-02	1.062061358243227005e-02	9.859756566584110260e-03	1.047293376177549362e-02	1.442432776093482971e-02	1.857617683708667755e-02	2.028722502291202545e-02	2.694369107484817505e-02	9.722788818180561066e-03	7.151138503104448318e-03	1.329378224909305573e-02	8.550949394702911377e-03	3.528980016708374023e-01	1.843922026455402374e-02
2.353581786155700684e-02	1.696722954511642456e-02	1.021223887801170349e-02	1.315635722130537033e-02	5.367130786180496216e-02	1.263795047998428345e-02	1.420228648930788040e-02	1.620494015514850616e-02	1.235947664827108383e-02	1.372958067804574966e-02	1.351997628808021545e-02	2.006624937057495117e-01	1.929409988224506378e-02	1.734375953674316406e-02	1.634989306330680847e-02	1.551279239356517792e-02	2.383474446833133698e-02	1.261460594832897186e-02	2.172616682946681976e-02	1.228171493858098984e-02	2.268614806234836578e-02	2.336130477488040924e-02	2.827041596174240112e-02	1.555989868938922882e-02	1.319884043186903000e-02	2.538082189857959747e-02	1.163876708596944809e-02	1.008073519915342331e-02	1.143587939441204071e-02	2.416416816413402557e-02	1.275061070919036865e-02	1.294829882681369781e-02	1.301729306578636169e-02	1.356331724673509598e-02	1.885634660720825195e-02	3.380567580461502075e-02	1.234307605773210526e-02	1.248011272400617599e-02	1.129214838147163391e-02	1.432661619037389755e-02	2.371825277805328369e-02	1.986220479011535645e-02	2.566984109580516815e-02	2.668090909719467163e-02	1.269507035613059998e-02	9.994037449359893799e-03	1.539393048733472824e-02	1.657366193830966949e-02	1.881990581750869751e-01	1.631757989525794983e-02
1.622335612773895264e-02	8.645935915410518646e-03	8.331525139510631561e-03	1.467739976942539215e-02	2.519885823130607605e-02	8.969317190349102020e-03	1.021562237292528152e-02	1.308195944875478745e-02	8.761349134147167206e-03	9.071572683751583099e-03	1.102755684405565262e-02	1.273820176720619202e-02	1.598501764237880707e-02	1.689953356981277466e-02	8.313027210533618927e-03	1.423543598502874374e-02	2.371274493634700775e-02	1.199964899569749832e-02	1.013238355517387390e-02	9.715837426483631134e-03	2.535076811909675598e-02	1.627172902226448059e-02	1.229883451014757156e-02	1.932491362094879150e-02	1.659326814115047455e-02	9.290363639593124390e-03	1.100108586251735687e-02	1.611422933638095856e-02	3.301387280225753784e-02	1.006458979099988937e-02	2.677326090633869171e-02	3.144624456763267517e-02	2.040931023657321930e-02	2.374573796987533569e-02	1.540651079267263412e-02	3.898862004280090332e-02	2.900750748813152313e-02	1.108624972403049469e-02	1.194867957383394241e-02	1.341502647846937180e-02	1.800551079213619232e-02	9.337512776255607605e-03	3.069376200437545776e-02	1.322480197995901108e-02	1.030853576958179474e-02	9.268203750252723694e-03	1.224302034825086594e-02	9.200394153594970703e-03	4.298233389854431152e-01	2.365088649094104767e-02
3.991511464118957520e-02	1.200674101710319519e-02	1.175670884549617767e-02	1.598608121275901794e-02	1.834059320390224457e-02	2.675569429993629456e-02	1.943731680512428284e-02	1.224825251847505569e-02	1.161510497331619263e-02	1.339928060770034790e-02	1.687689125537872314e-02	5.887734889984130859e-02	1.211457140743732452e-02	1.937709376215934753e-02	1.818886399269104004e-02	1.428246870636940002e-02	4.952670261263847351e-02	1.491535361856222153e-02	1.719821058213710785e-02	1.245082356035709381e-02	2.037387341260910034e-02	1.959872990846633911e-02	7.404986768960952759e-02	1.965691521763801575e-02	2.272224426269531250e-02	1.295884326100349426e-02	2.396609261631965637e-02	1.258965861052274704e-02	1.790845766663551331e-02	1.210558321326971054e-02	2.210880815982818604e-02	1.535783614963293076e-02	2.024554088711738586e-02	1.906234957277774811e-02	3.658626973628997803e-02	2.055833302438259125e-02	3.354351222515106201e-02	1.282251719385385513e-02	1.786436513066291809e-02	1.574325561523437500e-02	1.547962240874767303e-02	1.329697202891111374e-02	1.622873544692993164e-02	1.704414188861846924e-02	1.543198339641094208e-02	1.189829595386981964e-02	1.252117473632097244e-02	1.126685272902250290e-02	1.632476150989532471e-01	4.122546315193176270e-02
3.869130462408065796e-02	1.380101684480905533e-02	9.520904161036014557e-03	1.056437473744153976e-02	2.012819424271583557e-02	9.496851824223995209e-03	1.073651760816574097e-02	1.101050898432731628e-02	1.214190851897001266e-02	1.161798089742660522e-02	2.225411310791969299e-02	2.513399720191955566e-02	1.250984519720077515e-02	1.058023422956466675e-02	8.581914938986301422e-03	1.262782607227563858e-02	1.734280399978160858e-02	1.805319637060165405e-02	5.473501607775688171e-02	7.821918465197086334e-03	1.696120016276836395e-02	3.371244296431541443e-02	9.076307713985443115e-02	3.788470849394798279e-02	2.215784043073654175e-02	3.074333257973194122e-02	1.761114597320556641e-02	1.260333135724067688e-02	2.088185586035251617e-02	1.150090806186199188e-02	1.650492660701274872e-02	1.527423691004514694e-02	1.009442191570997238e-02	4.535050317645072937e-02	7.635930180549621582e-02	1.064233109354972839e-02	1.750630885362625122e-02	1.331582665443420410e-02	7.305098697543144226e-03	1.520149037241935730e-02	1.084447279572486877e-02	1.597844250500202179e-02	1.334404945373535156e-02	1.107526384294033051e-02	1.671727932989597321e-02	1.008915156126022339e-02	1.228941045701503754e-02	1.009851135313510895e-02	1.569874137639999390e-01	1.099801156669855118e-02
1.172692328691482544e-02	9.371373802423477173e-03	1.459961570799350739e-02	1.258327253162860870e-02	2.105081640183925629e-02	1.024074852466583252e-02	2.170082926750183105e-02	9.607968851923942566e-03	7.568477187305688858e-03	1.285551674664020538e-02	3.179292753338813782e-02	2.392168156802654266e-02	1.390921976417303085e-02	9.844891726970672607e-03	8.993299677968025208e-03	6.706564128398895264e-02	1.846592873334884644e-02	9.715872816741466522e-03	1.446080766618251801e-02	1.118045952171087265e-02	3.026932477951049805e-02	1.481626834720373154e-02	1.882695592939853668e-02	1.457505766302347183e-02	1.306454371660947800e-02	9.431734681129455566e-03	1.878770068287849426e-02	1.845796965062618256e-02	1.046594511717557907e-02	1.054682582616806030e-02	1.535510364919900894e-02	1.162718702107667923e-02	1.668149232864379883e-02	1.558069605380296707e-02	1.184350624680519104e-02	1.441145408898591995e-02	1.564730331301689148e-02	1.180782914161682129e-02	8.311271667480468750e-03	1.260641869157552719e-02	1.590111851692199707e-02	1.261858548969030380e-02	1.909187994897365570e-02	3.838052600622177124e-02	1.282815262675285339e-02	1.047628838568925858e-02	1.092824898660182953e-02	9.574233554303646088e-03	4.451656341552734375e-01	1.341050677001476288e-02
1.554471254348754883e-02	8.948077447712421417e-03	6.172191817313432693e-03	1.177004259079694748e-02	1.344494707882404327e-02	6.099728867411613464e-03	7.402924820780754089e-03	8.486921899020671844e-03	9.323311038315296173e-03	7.349678780883550644e-03	2.639388479292392731e-02	1.052011102437973022e-01	1.045963075011968613e-02	1.089673675596714020e-02	2.422226779162883759e-02	9.205992333590984344e-03	9.393822401762008667e-02	1.344887819141149521e-02	1.013794075697660446e-02	5.950956605374813080e-03	9.137183427810668945e-03	1.642274297773838043e-02	8.008830249309539795e-03	1.729559153318405151e-02	5.680425558239221573e-03	8.371783420443534851e-03	1.286227162927389145e-02	1.305776182562112808e-02	2.127762138843536377e-02	6.052533630281686783e-03	9.050161577761173248e-03	1.320500578731298447e-02	1.835349388420581818e-02	1.436521019786596298e-02	1.005634479224681854e-02	5.653710290789604187e-02	7.870072498917579651e-03	7.592502050101757050e-03	8.355833590030670166e-03	8.510897867381572723e-03	1.083204895257949829e-02	7.906102575361728668e-03	2.104011364281177521e-02	3.408055752515792847e-02	7.981948554515838623e-03	5.147280637174844742e-03	7.425196934491395950e-03	7.238514721393585205e-03	2.400602698326110840e-01	6.870380043983459473e-02
1.412470266222953796e-02	1.508652325719594955e-02	1.703028194606304169e-02	1.463142968714237213e-02	1.620379462838172913e-02	1.799746230244636536e-02	2.480185218155384064e-02	1.978594064712524414e-02	1.678190194070339203e-02	1.451016217470169067e-02	1.432354189455509186e-02	2.240552939474582672e-02	2.163944020867347717e-02	1.552726980298757553e-02	1.799482479691505432e-02	1.645072177052497864e-02	3.304956108331680298e-02	1.833201199769973755e-02	2.200159803032875061e-02	3.859635815024375916e-02	1.287309732288122177e-02	2.595609240233898163e-02	1.456434279680252075e-02	1.316387765109539032e-02	2.571901865303516388e-02	1.349098235368728638e-02	3.867837041616439819e-02	2.869859337806701660e-02	3.740226849913597107e-02	1.246958505362272263e-02	1.496445201337337494e-02	3.327084332704544067e-02	1.719064824283123016e-02	1.657403819262981415e-02	1.661750860512256622e-02	3.078717924654483795e-02	1.831687428057193756e-02	1.555341202765703201e-02	1.733359508216381073e-02	1.662759110331535339e-02	1.614428870379924774e-02	1.910296268761157990e-02	1.774457469582557678e-02	1.780261844396591187e-02	1.550656463950872421e-02	1.581647247076034546e-02	1.408393494784832001e-02	2.016091533005237579e-02	3.157359957695007324e-01	2.836535684764385223e-02
2.493094280362129211e-02	1.420626323670148849e-02	1.206127367913722992e-02	1.131541095674037933e-02	2.047038078308105469e-02	1.453888043761253357e-02	1.352958567440509796e-02	2.403853647410869598e-02	1.002601534128189087e-02	1.390930451452732086e-02	1.558370981365442276e-02	3.327020630240440369e-02	1.768577471375465393e-02	1.362880878150463104e-02	1.315332483500242233e-02	1.943170279264450073e-02	1.750658079981803894e-02	1.761293970048427582e-02	1.446230430155992508e-02	1.407256256788969040e-02	2.405426837503910065e-02	1.910044439136981964e-02	1.356999948620796204e-02	1.957405731081962585e-02	1.426630187779664993e-02	1.292693242430686951e-02	2.281663194298744202e-02	1.732641458511352539e-02	3.761410713195800781e-02	1.111929398030042648e-02	1.443228218704462051e-02	1.480524707585573196e-02	1.748027466237545013e-02	1.377001497894525528e-02	1.376234926283359528e-02	3.211407363414764404e-02	2.190439775586128235e-02	1.590067148208618164e-02	1.552056893706321716e-02	2.112542465329170227e-02	3.558190539479255676e-02	3.220297768712043762e-02	3.171649202704429626e-02	3.187779337167739868e-02	2.419096976518630981e-02	1.031547319144010544e-02	1.335901301354169846e-02	1.394819002598524094e-02	2.788339257240295410e-01	1.956484280526638031e-02
1.795212738215923309e-02	1.535918843001127243e-02	1.122649572789669037e-02	1.764932274818420410e-02	3.721424564719200134e-02	1.476575434207916260e-02	2.089164592325687408e-02	1.459647249430418015e-02	1.380945742130279541e-02	1.240637898445129395e-02	1.161836832761764526e-02	5.069065466523170471e-02	1.656748168170452118e-02	1.546981558203697205e-02	1.450958102941513062e-02	1.615783758461475372e-02	2.494752407073974609e-02	1.720011606812477112e-02	1.352612860500812531e-02	1.614690944552421570e-02	2.225358970463275909e-02	1.905890367925167084e-02	4.906878620386123657e-02	1.810465939342975616e-02	1.415678299963474274e-02	1.156263984739780426e-02	4.089390113949775696e-02	1.327951252460479736e-02	1.627601124346256256e-02	1.300634723156690598e-02	1.496763154864311218e-02	2.052127942442893982e-02	1.182558387517929077e-02	2.736456692218780518e-02	1.990034058690071106e-02	5.137516930699348450e-02	1.800196059048175812e-02	1.607598178088665009e-02	1.354931201785802841e-02	2.019359543919563293e-02	2.200374938547611237e-02	1.945827528834342957e-02	1.784632727503776550e-02	1.786919310688972473e-02	1.564024947583675385e-02	2.005639299750328064e-02	1.321382634341716766e-02	1.395177189260721207e-02	2.944080531597137451e-01	1.661074720323085785e-02
1.816644892096519470e-02	1.384181622415781021e-02	1.067086681723594666e-02	1.626162976026535034e-02	1.755217090249061584e-02	1.304740924388170242e-02	1.037909835577011108e-02	1.608818396925926208e-02	1.838031224906444550e-02	1.213401462882757187e-02	1.232577674090862274e-02	8.949876576662063599e-02	1.403576228767633438e-02	1.655506528913974762e-02	1.888834871351718903e-02	1.520358119159936905e-02	1.961659640073776245e-02	2.110128849744796753e-02	9.548216126859188080e-03	1.000372041016817093e-02	9.647626429796218872e-03	1.868410781025886536e-02	2.497392892837524414e-02	4.962187260389328003e-02	1.328912936151027679e-02	1.066290959715843201e-02	2.313292585313320160e-02	1.237396895885467529e-02	1.126740127801895142e-02	8.936234749853610992e-03	1.086112949997186661e-02	1.709255762398242950e-02	1.321453880518674850e-02	1.232994906604290009e-02	1.300156675279140472e-02	4.500661417841911316e-02	1.220650132745504379e-02	1.430968195199966431e-02	1.434331201016902924e-02	1.549926493316888809e-02	3.248371556401252747e-02	1.195365190505981445e-02	1.163652539253234863e-02	1.629279926419258118e-02	1.117595750838518143e-02	1.037737540900707245e-02	9.829914197325706482e-03	1.153420843183994293e-02	2.838757932186126709e-01	8.143370598554611206e-02
1.657459139823913574e-02	1.728582195937633514e-02	1.095321774482727051e-02	1.329810172319412231e-02	1.342137996107339859e-02	1.012698095291852951e-02	1.385041233152151108e-02	2.130629308521747589e-02	1.191970612853765488e-02	1.054277457296848297e-02	1.299846265465021133e-02	1.698960363864898682e-02	1.287088543176651001e-02	1.387229096144437790e-02	1.086150389164686203e-02	1.226639840751886368e-02	1.477061957120895386e-02	1.054464373737573624e-02	1.249408442527055740e-02	1.042869500815868378e-02	1.777216047048568726e-02	7.740494608879089355e-02	1.793972700834274292e-01	1.695661805570125580e-02	1.250983215868473053e-02	1.168104819953441620e-02	2.176073007285594940e-02	1.203852985054254532e-02	3.000773862004280090e-02	9.097540751099586487e-03	1.836868189275264740e-02	2.162410318851470947e-02	2.403297834098339081e-02	1.998854801058769226e-02	1.302444469183683395e-02	2.615736611187458038e-02	5.515117943286895752e-02	2.047182433307170868e-02	8.780146017670631409e-03	1.711092144250869751e-02	1.990444771945476532e-02	1.105528511106967926e-02	1.596162468194961548e-02	1.388779375702142715e-02	1.638513803482055664e-02	1.011015288531780243e-02	1.356199290603399277e-02	1.899542100727558136e-02	8.451464027166366577e-02	3.995073586702346802e-02
3.332819044589996338e-02	1.611076667904853821e-02	1.217412203550338745e-02	1.260721217840909958e-02	1.871105283498764038e-02	1.302578952163457870e-02	1.746601797640323639e-02	1.917154900729656219e-02	1.541697885841131210e-02	1.436527166515588760e-02	2.100824005901813507e-02	2.997231110930442810e-02	2.203002199530601501e-02	2.683968469500541687e-02	1.444627530872821808e-02	1.829421333968639374e-02	1.832043565809726715e-02	1.554309390485286713e-02	1.582785882055759430e-02	1.481678895652294159e-02	1.526134647428989410e-02	7.860261201858520508e-02	1.583890058100223541e-02	3.559636697173118591e-02	1.429607067257165909e-02	1.316691096872091293e-02	1.785095781087875366e-02	1.901269704103469849e-02	1.530597358942031860e-02	1.227801479399204254e-02	1.338185090571641922e-02	2.610178105533123016e-02	1.415340136736631393e-02	1.440805569291114807e-02	1.700018532574176788e-02	4.868195578455924988e-02	4.623696580529212952e-02	2.633501775562763214e-02	1.221567485481500626e-02	1.338499411940574646e-02	1.769132539629936218e-02	1.260605826973915100e-02	1.958920434117317200e-02	2.050248719751834869e-02	1.654152944684028625e-02	1.171844359487295151e-02	1.472708396613597870e-02	1.328235119581222534e-02	2.623119950294494629e-01	2.032841369509696960e-02
2.142767794430255890e-02	1.525757275521755219e-02	1.471010129898786545e-02	1.394836604595184326e-02	3.380146250128746033e-02	1.558221783488988876e-02	1.740434579551219940e-02	1.631586998701095581e-02	9.796336293220520020e-03	1.255740970373153687e-02	3.079858236014842987e-02	1.596756838262081146e-02	1.286585070192813873e-02	1.722633652389049530e-02	1.261657848954200745e-02	8.123709261417388916e-02	2.357998117804527283e-02	1.313628349453210831e-02	1.504642795771360397e-02	1.190870162099599838e-02	1.847337558865547180e-02	1.866171136498451233e-02	1.369917113333940506e-02	1.689768210053443909e-02	1.104553230106830597e-02	1.283292006701231003e-02	6.031541898846626282e-02	1.388377882540225983e-02	1.481900457292795181e-02	1.407286152243614197e-02	1.085852272808551788e-02	2.478644996881484985e-02	2.529818005859851837e-02	1.329575479030609131e-02	1.235791388899087906e-02	2.595237269997596741e-02	3.672100231051445007e-02	1.667789928615093231e-02	2.833497337996959686e-02	1.328425761312246323e-02	1.735859736800193787e-02	1.231096498668193817e-02	1.889369264245033264e-02	1.324496045708656311e-02	1.798926480114459991e-02	9.850345551967620850e-03	1.381399761885404587e-02	1.179222948849201202e-02	3.081260323524475098e-01	1.538350060582160950e-02
8.591656573116779327e-03	7.775020319968461990e-03	1.061037089675664902e-02	1.107211597263813019e-02	1.264888513833284378e-02	9.021732956171035767e-03	1.563210040330886841e-02	9.918513707816600800e-03	1.059372350573539734e-02	9.723121300339698792e-03	1.355246361345052719e-02	1.769749820232391357e-02	1.083878707140684128e-02	1.561740506440401077e-02	8.680774830281734467e-03	1.078827120363712311e-02	4.034046828746795654e-02	8.011631667613983154e-03	1.328851841390132904e-02	8.439276367425918579e-03	1.149566099047660828e-02	9.664500132203102112e-03	1.060469727963209152e-02	1.191195007413625717e-02	8.791566826403141022e-03	1.246121898293495178e-02	1.998808979988098145e-02	1.656780764460563660e-02	1.462205033749341965e-02	1.065566949546337128e-02	1.383813191205263138e-02	1.264276076108217239e-02	8.367353118956089020e-03	1.961210183799266815e-02	3.824715688824653625e-02	9.920607320964336395e-03	9.854505769908428192e-03	9.766725823283195496e-03	1.523239072412252426e-02	8.944950066506862640e-03	1.545192021876573563e-02	1.101686898618936539e-02	1.154207903891801834e-02	9.277639910578727722e-03	9.757758118212223053e-03	1.033416204154491425e-02	1.336547173559665680e-02	2.229027263820171356e-02	4.139067530632019043e-01	1.227684784680604935e-02
2.648859843611717224e-02	1.267543621361255646e-02	1.018771529197692871e-02	1.622270233929157257e-02	1.357236690819263458e-02	1.080289110541343689e-02	1.209761854261159897e-02	2.032648958265781403e-02	8.050271309912204742e-03	9.991385042667388916e-03	1.542024500668048859e-02	7.973653078079223633e-02	1.371366716921329498e-02	1.653036847710609436e-02	1.734828017652034760e-02	1.547407265752553940e-02	3.125648200511932373e-02	1.316860970109701157e-02	9.906270541250705719e-03	1.463387999683618546e-02	2.116614766418933868e-02	1.186636555939912796e-02	1.719951257109642029e-02	2.471708133816719055e-02	9.520318359136581421e-03	1.819349639117717743e-02	1.706197299063205719e-02	1.577249541878700256e-02	2.605918049812316895e-02	1.189898233860731125e-02	9.927920997142791748e-03	2.079314738512039185e-02	2.286320738494396210e-02	1.566976495087146759e-02	1.213925331830978394e-02	4.718587547540664673e-02	1.944804936647415161e-02	1.408112328499555588e-02	1.330732367932796478e-02	1.441292185336351395e-02	1.551636960357427597e-02	1.270189974457025528e-02	1.170190609991550446e-02	2.618422731757164001e-02	1.939340308308601379e-02	9.198587387800216675e-03	1.144256163388490677e-02	9.304029867053031921e-03	2.864428460597991943e-01	4.098964110016822815e-02
1.282222662121057510e-02	8.659869432449340820e-03	7.574879098683595657e-03	8.999597281217575073e-03	2.475158870220184326e-02	9.660923853516578674e-03	9.203977882862091064e-03	1.031767111271619797e-02	7.822141982614994049e-03	9.320997633039951324e-03	1.256926357746124268e-02	2.379786036908626556e-02	1.162032037973403931e-02	1.191165018826723099e-02	7.945575751364231110e-03	1.244804542511701584e-02	1.735746115446090698e-02	1.769610308110713959e-02	8.135530166327953339e-03	1.028506271541118622e-02	1.388446614146232605e-02	1.007934007793664932e-02	1.142964512109756470e-02	1.649170182645320892e-02	8.991678245365619659e-03	7.308495230972766876e-03	2.361382730305194855e-02	1.498528290539979935e-02	1.127845421433448792e-02	8.815905079245567322e-03	7.367963902652263641e-03	2.037801966071128845e-02	1.325826905667781830e-02	8.352297358214855194e-03	1.114248018711805344e-02	2.416705898940563202e-02	1.031890604645013809e-02	9.130085818469524384e-03	1.010880805552005768e-02	8.602585643529891968e-03	1.602947898209095001e-02	8.106832392513751984e-03	3.776751831173896790e-02	3.662329912185668945e-02	1.295440457761287689e-02	6.696253549307584763e-03	9.224286302924156189e-03	7.883964106440544128e-03	4.590364098548889160e-01	1.836660318076610565e-02
1.251222938299179077e-02	1.131428405642509460e-02	1.341645233333110809e-02	1.257630158215761185e-02	3.574838861823081970e-02	1.160307414829730988e-02	1.295870915055274963e-02	1.220806688070297241e-02	1.115959696471691132e-02	1.363573409616947174e-02	1.240322552621364594e-02	2.560303360223770142e-02	1.518741622567176819e-02	1.265857648104429245e-02	8.866192772984504700e-03	1.388842426240444183e-02	1.382478047162294388e-02	1.301139965653419495e-02	1.528708357363939285e-02	1.888112165033817291e-02	1.140568777918815613e-02	1.375521067529916763e-02	1.101198978722095490e-02	1.210821978747844696e-02	1.298951636999845505e-02	1.200665906071662903e-02	2.472733333706855774e-02	1.514994353055953979e-02	1.768026314675807953e-02	1.311570219695568085e-02	1.051731966435909271e-02	1.794132404029369354e-02	2.011825703084468842e-02	1.342705916613340378e-02	1.997939124703407288e-02	1.960332877933979034e-02	1.612585224211215973e-02	1.213764399290084839e-02	1.221747417002916336e-02	1.789296232163906097e-02	2.224084734916687012e-02	1.153026986867189407e-02	1.661790534853935242e-02	1.529726106673479080e-02	1.378494501113891602e-02	9.084483608603477478e-03	1.670748367905616760e-02	9.876569733023643494e-03	4.299553036689758301e-01	2.094370499253273010e-02
1.270579267293214798e-02	1.224721595644950867e-02	1.281885430216789246e-02	1.139617804437875748e-02	2.988798730075359344e-02	1.375926472246646881e-02	2.709438465535640717e-02	2.681789733469486237e-02	9.216087870299816132e-03	1.025734189897775650e-02	1.573490537703037262e-02	1.988789252936840057e-02	1.403340604156255722e-02	1.998710632324218750e-02	2.151445485651493073e-02	2.087312191724777222e-02	1.610605791211128235e-02	1.228767354041337967e-02	1.311019062995910645e-02	1.445279084146022797e-02	1.805221289396286011e-02	2.084269933402538300e-02	1.930576376616954803e-02	2.519712597131729126e-02	2.103681676089763641e-02	1.352594327181577682e-02	1.394651178270578384e-02	1.422054879367351532e-02	1.242852862924337387e-02	1.267913263291120529e-02	1.268861629068851471e-02	1.142370887100696564e-02	1.104414090514183044e-02	2.241640537977218628e-02	1.741114258766174316e-02	2.106539718806743622e-02	1.864377409219741821e-02	1.111590489745140076e-02	1.156147196888923645e-02	1.603303290903568268e-02	1.771273091435432434e-02	1.318030804395675659e-02	1.259009446948766708e-02	2.405712939798831940e-02	1.451294496655464172e-02	9.395336732268333435e-03	1.509579084813594818e-02	1.083622314035892487e-02	3.824245929718017578e-01	1.907979138195514679e-02
1.336252689361572266e-02	1.080160401761531830e-02	1.072378084063529968e-02	1.325734890997409821e-02	1.219555456191301346e-02	1.470160391181707382e-02	1.522474735975265503e-02	1.736954040825366974e-02	1.061277464032173157e-02	1.429521292448043823e-02	1.567140221595764160e-02	3.373436629772186279e-02	1.344665791839361191e-02	3.175696358084678650e-02	1.055414322763681412e-02	1.459465175867080688e-02	1.705983281135559082e-02	1.200594380497932434e-02	1.224753446877002716e-02	1.520592719316482544e-02	1.093862485140562057e-02	1.594177633523941040e-02	1.349749788641929626e-02	3.628483787178993225e-02	2.147039957344532013e-02	3.462202847003936768e-02	1.663327030837535858e-02	1.062579825520515442e-02	3.392103686928749084e-02	1.098815724253654480e-02	1.581555418670177460e-02	2.646563574671745300e-02	3.939635306596755981e-02	1.335371565073728561e-02	1.172723900526762009e-02	2.653869055211544037e-02	1.441219635307788849e-02	1.091924775391817093e-02	1.646200008690357208e-02	1.229101046919822693e-02	1.904594898223876953e-02	1.220300793647766113e-02	2.047470211982727051e-02	1.986523903906345367e-02	1.799973845481872559e-02	1.075883675366640091e-02	1.105066481977701187e-02	1.519553083926439285e-02	4.167158603668212891e-01	1.421318203210830688e-02
2.222882956266403198e-02	8.581524714827537537e-03	6.153718102723360062e-03	6.736489012837409973e-03	3.810850158333778381e-02	6.483451463282108307e-03	5.876561626791954041e-03	1.717458479106426239e-02	1.026663463562726974e-02	6.298601627349853516e-03	2.005212008953094482e-02	9.950593858957290649e-02	9.124771691858768463e-03	1.135552860796451569e-02	3.787489235401153564e-02	1.912248320877552032e-02	2.207020670175552368e-01	1.794172264635562897e-02	7.469023112207651138e-03	1.238613575696945190e-02	1.280626002699136734e-02	1.162679493427276611e-02	1.264965627342462540e-02	1.433119829744100571e-02	7.081591989845037460e-03	8.916394785046577454e-03	7.602199912071228027e-03	7.511859759688377380e-03	9.521578438580036163e-03	6.910861935466527939e-03	5.232363007962703705e-03	8.651037700474262238e-03	9.739472530782222748e-03	8.088271133601665497e-03	8.516728878021240234e-03	3.080383688211441040e-02	9.140054695308208466e-03	6.412515416741371155e-03	9.251365438103675842e-03	5.922820419073104858e-03	1.278765499591827393e-02	9.009995497763156891e-03	3.947132825851440430e-02	4.514795541763305664e-02	6.393309682607650757e-03	5.288008600473403931e-03	6.828989833593368530e-03	5.952682346105575562e-03	1.280319839715957642e-01	4.394614696502685547e-02
2.041767910122871399e-02	4.717520624399185181e-02	1.117982622236013412e-02	1.504235994070768356e-02	1.937692426145076752e-02	9.988875128328800201e-03	2.005406282842159271e-02	2.111436985433101654e-02	1.032699923962354660e-02	1.521210651844739914e-02	1.618338003754615784e-02	6.068778410553932190e-02	2.169113047420978546e-02	1.368508581072092056e-02	1.477205567061901093e-02	2.352141402661800385e-02	2.612663619220256805e-02	1.489487849175930023e-02	2.302176505327224731e-02	1.071019377559423447e-02	3.057405538856983185e-02	1.231950893998146057e-02	7.552469521760940552e-02	1.607178151607513428e-02	1.557405944913625717e-02	1.358240097761154175e-02	1.728873886168003082e-02	1.442535407841205597e-02	1.839739829301834106e-02	1.199753303080797195e-02	1.085236296057701111e-02	1.344933267682790756e-02	1.002779416739940643e-02	1.102116610854864120e-02	3.520761057734489441e-02	1.003784593194723129e-02	2.185545675456523895e-02	3.042199462652206421e-02	1.028559543192386627e-02	1.244843937456607819e-02	1.138065382838249207e-02	2.310132607817649841e-02	3.694380447268486023e-02	7.167610526084899902e-02	1.598383486270904541e-02	5.045892670750617981e-02	2.173933573067188263e-02	1.293381117284297943e-02	1.362287700176239014e-01	1.433867216110229492e-02
2.601677551865577698e-02	1.401459891349077225e-02	1.302144397050142288e-02	1.403666567057371140e-02	4.048495367169380188e-02	1.268270425498485565e-02	1.523386314511299133e-02	1.360261347144842148e-02	1.173606235533952713e-02	1.397054921835660934e-02	1.427577529102563858e-02	2.636520005762577057e-02	1.494710240513086319e-02	1.331893820315599442e-02	1.529973652213811874e-02	1.280760578811168671e-02	1.778707467019557953e-02	2.544773556292057037e-02	1.228914782404899597e-02	1.284389570355415344e-02	1.880654692649841309e-02	1.584254018962383270e-02	1.154355425387620926e-02	4.451667517423629761e-02	1.769271120429039001e-02	1.241728942841291428e-02	1.564006134867668152e-02	1.843295246362686157e-02	2.140095084905624390e-02	1.165439933538436890e-02	1.342839561402797699e-02	1.587111875414848328e-02	1.117340661585330963e-02	1.551680825650691986e-02	1.228073425590991974e-02	5.021267011761665344e-02	2.710949629545211792e-02	1.116513460874557495e-02	1.493335235863924026e-02	1.443728711456060410e-02	1.816094107925891876e-02	1.226573251187801361e-02	1.388563588261604309e-02	2.860460616648197174e-02	1.290151569992303848e-02	9.621698409318923950e-03	1.179714221507310867e-02	2.270285412669181824e-02	3.839983344078063965e-01	3.138884902000427246e-02
1.244901679456233978e-02	1.685684919357299805e-02	1.185903791338205338e-02	1.935911551117897034e-02	2.240473218262195587e-02	1.404152903705835342e-02	1.786497980356216431e-02	1.372066605836153030e-02	1.320176571607589722e-02	1.192645076662302017e-02	3.280079364776611328e-02	5.262798815965652466e-02	1.451671309769153595e-02	1.372891385108232498e-02	1.479829661548137665e-02	1.906618475914001465e-02	1.306953728199005127e-01	1.822516508400440216e-02	1.492654718458652496e-02	1.353681273758411407e-02	1.297181658446788788e-02	1.932918839156627655e-02	1.602749526500701904e-02	2.929459139704704285e-02	1.001474820077419281e-02	1.234411075711250305e-02	2.195239439606666565e-02	1.037104427814483643e-02	1.405905187129974365e-02	1.411753986030817032e-02	1.569675467908382416e-02	1.827983185648918152e-02	1.376252062618732452e-02	2.360155060887336731e-02	1.244475319981575012e-02	8.741988800466060638e-03	1.867672428488731384e-02	1.991723850369453430e-02	1.022032741457223892e-02	1.958032883703708649e-02	1.709951460361480713e-02	1.363750640302896500e-02	2.839590422809123993e-02	3.520123288035392761e-02	1.205161586403846741e-02	1.375322323292493820e-02	1.277188211679458618e-02	1.096600107848644257e-02	2.467560023069381714e-01	2.644963935017585754e-02
2.078742720186710358e-02	1.099202781915664673e-02	1.158713083714246750e-02	1.451543625444173813e-02	1.860234886407852173e-02	1.386924646794795990e-02	1.730250008404254913e-02	1.489095296710729599e-02	2.130118198692798615e-02	1.644911803305149078e-02	1.380703225731849670e-02	3.646397963166236877e-02	1.290281116962432861e-02	1.990726217627525330e-02	1.447020936757326126e-02	6.918313354253768921e-02	1.309183798730373383e-02	7.698805537074804306e-03	1.261720247566699982e-02	1.048569474369287491e-02	1.380768604576587677e-02	1.238394435495138168e-02	1.971561759710311890e-01	1.764857582747936249e-02	1.038249023258686066e-02	1.252506580203771591e-02	1.637681387364864349e-02	1.084688398987054825e-02	1.741350069642066956e-02	1.022716145962476730e-02	1.271930430084466934e-02	1.665866561233997345e-02	2.152290567755699158e-02	1.758150942623615265e-02	1.368084829300642014e-02	4.048637300729751587e-02	2.180813066661357880e-02	1.663883775472640991e-02	1.050046738237142563e-02	1.170425489544868469e-02	1.389706972986459732e-02	2.799009159207344055e-02	8.884722366929054260e-03	1.190700661391019821e-02	1.382055319845676422e-02	1.293484494090080261e-02	1.756382361054420471e-02	1.165483891963958740e-02	1.638312637805938721e-01	1.364711392670869827e-02
1.515282504260540009e-02	1.244362071156501770e-02	1.050998456776142120e-02	1.233138982206583023e-02	1.816197670996189117e-02	1.457050442695617676e-02	2.013906463980674744e-02	1.138493884354829788e-02	1.030863262712955475e-02	1.272438745945692062e-02	2.298939786851406097e-02	1.765554025769233704e-02	1.811581104993820190e-02	1.805632561445236206e-02	1.262955926358699799e-02	2.511974610388278961e-02	3.247097134590148926e-02	1.307049393653869629e-02	1.833160221576690674e-02	1.845435239374637604e-02	1.965087652206420898e-02	1.817804761230945587e-02	4.433503001928329468e-02	1.388440374284982681e-02	1.605216227471828461e-02	1.694882288575172424e-02	2.488740161061286926e-02	2.728483453392982483e-02	1.674713008105754852e-02	1.268523000180721283e-02	1.727843284606933594e-02	1.725715585052967072e-02	1.108696125447750092e-02	1.333032362163066864e-02	2.443300187587738037e-02	2.553791739046573639e-02	2.089502476155757904e-02	1.525868475437164307e-02	1.416024006903171539e-02	1.322540920227766037e-02	1.632566750049591064e-02	1.525803096592426300e-02	1.176541205495595932e-02	1.492746733129024506e-02	1.452426426112651825e-02	1.206139381974935532e-02	1.423294935375452042e-02	9.881210513412952423e-03	3.178879916667938232e-01	1.803470402956008911e-02
1.422050036489963531e-02	9.477915242314338684e-03	8.569092489778995514e-03	8.665849454700946808e-03	1.803645864129066467e-02	6.893268786370754242e-03	1.499916519969701767e-02	1.393367163836956024e-02	1.317801326513290405e-02	9.662932716310024261e-03	1.744108833372592926e-02	2.927478253841400146e-01	8.940506726503372192e-03	1.112355943769216537e-02	1.648558117449283600e-02	1.107102446258068085e-02	2.756853215396404266e-02	8.542021736502647400e-03	1.391734182834625244e-02	2.155670151114463806e-02	1.173359341919422150e-02	1.808694750070571899e-02	1.446198206394910812e-02	1.762095652520656586e-02	1.027739513665437698e-02	8.087946102023124695e-03	4.073190316557884216e-02	1.828412897884845734e-02	9.803776629269123077e-03	8.694299496710300446e-03	7.383594755083322525e-03	1.157839316874742508e-02	1.304790563881397247e-02	1.183927245438098907e-02	1.319866906851530075e-02	2.970723807811737061e-02	8.890690281987190247e-03	1.092118863016366959e-02	8.476057089865207672e-03	1.172380894422531128e-02	1.281623542308807373e-02	1.449645776301622391e-02	8.888402022421360016e-03	1.432594936341047287e-02	8.909733034670352936e-03	8.396283723413944244e-03	1.112340856343507767e-02	8.830539882183074951e-03	2.245548963546752930e-01	1.580771058797836304e-02
1.366990525275468826e-02	6.632517557591199875e-03	5.217047408223152161e-03	1.103438902646303177e-02	3.420230373740196228e-02	7.505217101424932480e-03	8.290137164294719696e-03	1.299447566270828247e-02	7.615745998919010162e-03	9.201923385262489319e-03	1.377993635833263397e-02	2.169317565858364105e-02	9.982615709304809570e-03	1.195971388369798660e-02	7.303908932954072952e-03	1.354206539690494537e-02	1.393548678606748581e-02	8.088221773505210876e-03	8.103452622890472412e-03	2.213267609477043152e-02	1.268377900123596191e-02	9.227798320353031158e-03	5.533517524600028992e-02	8.695753291249275208e-03	1.124141458421945572e-02	1.265915576368570328e-02	3.216315805912017822e-02	1.292362250387668610e-02	1.404465269297361374e-02	1.430806703865528107e-02	9.788580238819122314e-03	1.170162204653024673e-02	1.313313841819763184e-02	2.022740989923477173e-02	1.073074806481599808e-02	3.320674598217010498e-02	1.463543996214866638e-02	7.634575944393873215e-03	9.667476639151573181e-03	1.501471549272537231e-02	1.736680790781974792e-02	7.363825570791959763e-03	2.108358033001422882e-02	2.185598388314247131e-02	1.050923392176628113e-02	5.950165912508964539e-03	8.125898428261280060e-03	7.437442895025014877e-03	3.833058178424835205e-01	1.251226663589477539e-02
1.881223358213901520e-02	2.053751610219478607e-02	1.092974748462438583e-02	1.738578826189041138e-02	1.769213750958442688e-02	1.018637511879205704e-02	1.784496754407882690e-02	1.176110748201608658e-02	2.291553467512130737e-02	1.119344402104616165e-02	2.131431177258491516e-02	5.165287852287292480e-02	1.892846263945102692e-02	1.942382194101810455e-02	1.829249970614910126e-02	1.381247211247682571e-02	1.854885183274745941e-02	1.548629812896251678e-02	1.485911011695861816e-02	2.101693488657474518e-02	1.190770138055086136e-02	3.226042911410331726e-02	1.473844237625598907e-02	1.883574388921260834e-02	1.278690341860055923e-02	1.145120151340961456e-02	3.705598786473274231e-02	2.728706784546375275e-02	1.999407634139060974e-02	1.072056964039802551e-02	1.053606066852807999e-02	1.825992017984390259e-02	1.523309480398893356e-02	1.822460629045963287e-02	2.391692064702510834e-02	4.412684962153434753e-02	1.518754102289676666e-02	2.215423434972763062e-02	9.891775436699390411e-03	1.632025092840194702e-02	1.681270636618137360e-02	1.592638902366161346e-02	1.618652977049350739e-02	3.532240539789199829e-02	1.564993336796760559e-02	1.016354560852050781e-02	1.264130603522062302e-02	1.906844414770603180e-02	2.541299760341644287e-01	4.308420792222023010e-02
1.044778153300285339e-02	1.360555738210678101e-02	1.387679483741521835e-02	1.002378668636083603e-02	2.489022351801395416e-02	8.956735022366046906e-03	1.088994368910789490e-02	9.397867135703563690e-03	1.040248014032840729e-02	9.264987893402576447e-03	1.235654577612876892e-02	2.297960780560970306e-02	9.029107168316841125e-03	1.045725215226411819e-02	9.888811968266963959e-03	1.889539510011672974e-01	1.301637012511491776e-02	1.160080730915069580e-02	1.199028827250003815e-02	1.213531848043203354e-02	2.057708799839019775e-02	1.957461051642894745e-02	1.507961377501487732e-02	2.441690117120742798e-02	8.690736256539821625e-03	9.836490266025066376e-03	2.153884060680866241e-02	1.010697707533836365e-02	9.286391548812389374e-03	1.286569517105817795e-02	6.965603679418563843e-03	1.700601913034915924e-02	1.563408784568309784e-02	1.188789494335651398e-02	9.708450175821781158e-03	1.824058964848518372e-02	8.891302160918712616e-03	9.323191829025745392e-03	1.029231492429971695e-02	7.796185091137886047e-03	9.136695414781570435e-03	8.547225967049598694e-03	1.992009207606315613e-02	2.558388933539390564e-02	9.816557168960571289e-03	8.177082054316997528e-03	1.185893639922142029e-02	8.215018548071384430e-03	3.126890659332275391e-01	1.186682004481554031e-02
2.506691031157970428e-02	1.650595851242542267e-02	1.921037584543228149e-02	1.338828913867473602e-02	1.880179531872272491e-02	1.260010153055191040e-02	1.579832844436168671e-02	1.738219708204269409e-02	2.630180679261684418e-02	1.159755885601043701e-02	3.713358566164970398e-02	8.262483775615692139e-02	2.073617465794086456e-02	1.758122257888317108e-02	3.321757540106773376e-02	1.650079526007175446e-02	1.690681278705596924e-02	4.322506859898567200e-02	1.924064196646213531e-02	2.550739608705043793e-02	2.245154045522212982e-02	2.914280630648136139e-02	1.468600798398256302e-02	1.776382699608802795e-02	4.589300602674484253e-02	1.284422073513269424e-02	1.565789058804512024e-02	2.295678481459617615e-02	1.515615824609994888e-02	1.067386195063591003e-02	1.025157328695058823e-02	3.002026118338108063e-02	1.226760912686586380e-02	2.924505434930324554e-02	4.632053524255752563e-02	1.314679440110921860e-02	1.409842353314161301e-02	2.011755108833312988e-02	2.257705479860305786e-02	1.731487363576889038e-02	1.288350950926542282e-02	1.511807460337877274e-02	1.116826664656400681e-02	2.252307161688804626e-02	1.978504657745361328e-02	2.190113440155982971e-02	1.189433969557285309e-02	1.354257762432098389e-02	1.329683959484100342e-01	1.780199632048606873e-02
1.096300594508647919e-02	1.072206813842058182e-02	9.850328788161277771e-03	1.117546670138835907e-02	3.500221669673919678e-02	1.061360631138086319e-02	8.256979286670684814e-03	1.028320472687482834e-02	1.328442152589559555e-02	9.792025201022624969e-03	1.225708052515983582e-02	1.867770403623580933e-02	1.400977652519941330e-02	1.382807735353708267e-02	7.763162255287170410e-03	1.589381694793701172e-02	2.426993660628795624e-02	7.646848447620868683e-03	9.966556914150714874e-03	9.226274676620960236e-03	1.726597733795642853e-02	1.125270500779151917e-02	9.084139950573444366e-03	1.526238117367029190e-02	9.451064281165599823e-03	9.418230503797531128e-03	2.952038124203681946e-02	9.142588824033737183e-03	1.427369099110364914e-02	8.717372082173824310e-03	2.261989749968051910e-02	2.136859484016895294e-02	1.423699688166379929e-02	9.712697006762027740e-03	9.746864438056945801e-03	8.030532300472259521e-02	2.485640719532966614e-02	7.553438656032085419e-03	2.245213836431503296e-02	1.038243528455495834e-02	1.122366357594728470e-02	1.070734765380620956e-02	2.548511698842048645e-02	1.788262277841567993e-02	9.010071866214275360e-03	7.620832882821559906e-03	1.045966055244207382e-02	8.043926209211349487e-03	4.574055969715118408e-01	1.259129215031862259e-02
1.071232743561267853e-02	1.110362168401479721e-02	1.239516213536262512e-02	1.452620234340429306e-02	1.597037725150585175e-02	1.528256107121706009e-02	9.519852697849273682e-03	1.016214210540056229e-02	9.292919188737869263e-03	1.386146433651447296e-02	2.072026766836643219e-02	3.286159411072731018e-02	1.482837088406085968e-02	1.555088721215724945e-02	1.348625775426626205e-02	1.559872273355722427e-02	3.146083280444145203e-02	1.215623505413532257e-02	1.389199588447809219e-02	1.001954171806573868e-02	1.054530683904886246e-02	1.715082116425037384e-02	1.109293010085821152e-02	1.045060530304908752e-02	1.686783879995346069e-02	1.020778436213731766e-02	2.079612016677856445e-02	1.781793124973773956e-02	1.355150528252124786e-02	1.363163813948631287e-02	1.373216137290000916e-02	1.822301186621189117e-02	1.251017954200506210e-02	1.523606572300195694e-02	1.286995783448219299e-02	3.812785446643829346e-02	1.382522936910390854e-02	1.262531522661447525e-02	1.129324361681938171e-02	1.077999174594879150e-02	1.497940905392169952e-02	1.190712302923202515e-02	3.754604980349540710e-02	2.636249363422393799e-02	1.219312194734811783e-02	7.833789102733135223e-03	1.283693779259920120e-02	1.033404190093278885e-02	4.045104980468750000e-01	1.695392280817031860e-02
2.155529521405696869e-02	9.917634539306163788e-03	9.070636704564094543e-03	1.435691677033901215e-02	4.128516465425491333e-02	9.828090667724609375e-03	1.214940100908279419e-02	1.550458278506994247e-02	1.057794038206338882e-02	9.864665567874908447e-03	1.799369789659976959e-02	1.704110950231552124e-02	1.359142549335956573e-02	1.570106297731399536e-02	1.076385285705327988e-02	1.286504883319139481e-02	1.959424838423728943e-02	1.163017377257347107e-02	1.246899366378784180e-02	1.215993892401456833e-02	1.607747189700603485e-02	1.460072863847017288e-02	1.212578359991312027e-02	1.777311414480209351e-02	1.071458589285612106e-02	1.157171651721000671e-02	2.197625674307346344e-02	1.418909989297389984e-02	1.114849466830492020e-02	1.888885349035263062e-02	1.708075590431690216e-02	1.210297085344791412e-02	1.748870499432086945e-02	1.468635722994804382e-02	1.328364480286836624e-02	1.859236881136894226e-02	1.146869268268346786e-02	1.375324092805385590e-02	1.510893274098634720e-02	1.411583088338375092e-02	1.135877054184675217e-02	1.159360259771347046e-02	3.559455275535583496e-02	2.911129966378211975e-02	1.190083846449851990e-02	9.515531361103057861e-03	1.113008800894021988e-02	1.010454446077346802e-02	4.089418947696685791e-01	1.512946374714374542e-02
2.610438317060470581e-02	8.846795186400413513e-03	7.111167069524526596e-03	1.468681730329990387e-02	2.795116417109966278e-02	7.582017686218023300e-03	1.477162912487983704e-02	8.133336901664733887e-03	1.087253820151090622e-02	8.637235499918460846e-03	1.584150828421115875e-02	1.479970198124647141e-02	1.181313022971153259e-02	1.102595869451761246e-02	7.786400616168975830e-03	9.829212911427021027e-03	1.579266786575317383e-02	1.292219664901494980e-02	9.804189205169677734e-03	9.249780327081680298e-03	8.996143937110900879e-03	1.778526231646537781e-02	8.865759707987308502e-03	1.092956773936748505e-02	1.027913484722375870e-02	1.076179184019565582e-02	2.082105539739131927e-02	1.529562100768089294e-02	1.732991822063922882e-02	1.860075071454048157e-02	1.111245434731245041e-02	1.729208044707775116e-02	2.080625295639038086e-02	2.508172206580638885e-02	9.045288898050785065e-03	2.336598001420497894e-02	1.858695223927497864e-02	1.465715840458869934e-02	7.666049059480428696e-03	9.106009267270565033e-03	1.133330073207616806e-02	1.619025692343711853e-02	1.378314197063446045e-02	3.500498831272125244e-02	1.094437856227159500e-02	7.759781088680028915e-03	8.923046290874481201e-03	8.180399425327777863e-03	4.349005222320556641e-01	2.708890475332736969e-02
1.613434031605720520e-02	1.164595130831003189e-02	8.115615695714950562e-03	1.226217672228813171e-02	1.303588226437568665e-02	1.023622415959835052e-02	1.070745103061199188e-02	1.554861944168806076e-02	7.085382007062435150e-03	1.324978936463594437e-02	1.969410479068756104e-02	1.390530820935964584e-02	1.462651044130325317e-02	8.916976861655712128e-03	1.006744801998138428e-02	1.145302318036556244e-02	2.602150477468967438e-02	1.065304968506097794e-02	1.075341738760471344e-02	1.531608868390321732e-02	1.749283075332641602e-02	1.202290970832109451e-02	1.141466107219457626e-02	1.355449855327606201e-02	7.641104515641927719e-03	9.819498285651206970e-03	3.406736999750137329e-02	1.939011923968791962e-02	2.417619340121746063e-02	9.018152952194213867e-03	1.116122771054506302e-02	2.215923368930816650e-02	1.190841943025588989e-02	1.509716268628835678e-02	1.139126438647508621e-02	2.065814472734928131e-02	1.557722687721252441e-02	1.055364497005939484e-02	8.899759501218795776e-03	1.151498965919017792e-02	3.051012009382247925e-02	1.014068722724914551e-02	2.864191308617591858e-02	2.191074565052986145e-02	1.041701156646013260e-02	7.898602634668350220e-03	9.996221400797367096e-03	1.442167442291975021e-02	4.925801157951354980e-01	1.399846840649843216e-02
2.721625380218029022e-02	1.405255496501922607e-02	1.009839028120040894e-02	1.059676613658666611e-02	2.590498514473438263e-02	9.923113510012626648e-03	1.181013230234384537e-02	1.006775908172130585e-02	7.986860349774360657e-03	8.007053285837173462e-03	1.142582762986421585e-02	2.787674032151699066e-02	1.188565976917743683e-02	1.629389077425003052e-02	1.076449081301689148e-02	1.169130206108093262e-02	1.487935613840818405e-02	1.589365303516387939e-02	1.079739630222320557e-02	9.640625678002834320e-03	1.047423295676708221e-02	1.242318283766508102e-02	1.297593303024768829e-02	1.548555959016084671e-02	9.822534397244453430e-03	1.031571812927722931e-02	2.786016836762428284e-02	1.673470064997673035e-02	1.781923696398735046e-02	9.833103045821189880e-03	1.489356439560651779e-02	9.464628994464874268e-03	2.002732641994953156e-02	1.843827217817306519e-02	1.055562682449817657e-02	5.069257691502571106e-02	1.917060837149620056e-02	1.184036955237388611e-02	1.598419807851314545e-02	1.172301080077886581e-02	1.451233960688114166e-02	1.071211416274309158e-02	1.595775224268436432e-02	3.393799066543579102e-02	1.914905011653900146e-02	7.843034341931343079e-03	1.064719632267951965e-02	1.237425953149795532e-02	3.938401937484741211e-01	1.534322928637266159e-02
2.983500622212886810e-02	1.169020030647516251e-02	1.142193656414747238e-02	1.276199705898761749e-02	1.227558963000774384e-02	1.614581979811191559e-02	1.346102729439735413e-02	1.333597954362630844e-02	1.437703613191843033e-02	1.542837917804718018e-02	2.754369564354419708e-02	4.904549941420555115e-02	1.997351832687854767e-02	1.471995096653699875e-02	1.282980479300022125e-02	2.157908491790294647e-02	4.104851558804512024e-02	1.016679499298334122e-02	1.594531163573265076e-02	1.448538899421691895e-02	2.364367432892322540e-02	1.833326183259487152e-02	2.048286981880664825e-02	1.737583242356777191e-02	1.298523228615522385e-02	1.273419987410306931e-02	3.257061541080474854e-02	1.897384971380233765e-02	1.709303259849548340e-02	1.006014365702867508e-02	1.563225314021110535e-02	2.054685354232788086e-02	2.213186211884021759e-02	1.273807976394891739e-02	1.456865295767784119e-02	2.218866907060146332e-02	2.270835265517234802e-02	9.503356181085109711e-03	1.811398006975650787e-02	1.392859779298305511e-02	2.295232377946376801e-02	1.321064401417970657e-02	2.129999734461307526e-02	2.149926312267780304e-02	1.153062190860509872e-02	1.061648689210414886e-02	1.693865284323692322e-02	1.194351539015769958e-02	3.116733431816101074e-01	1.960963383316993713e-02
1.867075823247432709e-02	1.501597650349140167e-02	1.242326758801937103e-02	1.357245631515979767e-02	1.050135027617216110e-02	8.936839178204536438e-03	1.520302239805459976e-02	1.805024594068527222e-02	1.036943867802619934e-02	1.026097778230905533e-02	1.604783348739147186e-02	3.059184737503528595e-02	1.134519744664430618e-02	1.141916308552026749e-02	1.407744269818067551e-02	1.570860110223293304e-02	2.863229066133499146e-02	1.292010862380266190e-02	1.779301278293132782e-02	1.821117475628852844e-02	1.358371507376432419e-02	1.798904500901699066e-02	1.366822868585586548e-01	1.316736452281475067e-02	1.267382223159074783e-02	1.928707025945186615e-02	3.071567229926586151e-02	2.738483808934688568e-02	2.568984962999820709e-02	9.504662826657295227e-03	1.608139462769031525e-02	7.795599754899740219e-03	1.842597126960754395e-02	1.953443884849548340e-02	1.201555505394935608e-02	1.358153298497200012e-02	2.317697368562221527e-02	1.170475129038095474e-02	1.136014796793460846e-02	1.687920652329921722e-02	1.545260846614837646e-02	1.949479803442955017e-02	1.408095657825469971e-02	1.212101802229881287e-02	1.176883187144994736e-02	8.567595854401588440e-03	1.168545521795749664e-02	1.343295071274042130e-02	2.987594604492187500e-01	2.597594074904918671e-02
7.483423221856355667e-03	1.012310106307268143e-02	1.079695299267768860e-02	9.162438102066516876e-03	1.919571869075298309e-02	1.087453123182058334e-02	1.054799649864435196e-02	1.704646088182926178e-02	7.572152186185121536e-03	9.269074536859989166e-03	1.567267812788486481e-02	3.329531848430633545e-02	9.671592153608798981e-03	1.039238087832927704e-02	7.624778896570205688e-03	2.260196208953857422e-02	1.291034277528524399e-02	8.239831775426864624e-03	1.005830522626638412e-02	1.044561434537172318e-02	1.014036498963832855e-02	1.075217220932245255e-02	1.211782470345497131e-01	1.287396810948848724e-02	2.029467932879924774e-02	1.294702570885419846e-02	3.157880529761314392e-02	1.353273075073957443e-02	1.304272003471851349e-02	9.607925079762935638e-03	1.330377068370580673e-02	2.463634498417377472e-02	1.247455272823572159e-02	1.263374555855989456e-02	1.017041038721799850e-02	1.914664357900619507e-02	1.946394518017768860e-02	1.087213028222322464e-02	1.786204986274242401e-02	8.398820646107196808e-03	1.604481786489486694e-02	7.149701006710529327e-03	1.886852271854877472e-02	1.029164902865886688e-02	8.687504567205905914e-03	6.288213189691305161e-03	1.599288359284400940e-02	1.165085844695568085e-02	2.932871282100677490e-01	1.132526155561208725e-02
2.709051221609115601e-02	7.242870051413774490e-03	1.310259848833084106e-02	8.148020133376121521e-03	3.052071854472160339e-02	8.557581342756748199e-03	9.662757627665996552e-03	9.410305880010128021e-03	1.129995193332433701e-02	9.898741729557514191e-03	1.031913422048091888e-02	2.566344849765300751e-02	9.347653016448020935e-03	1.385320164263248444e-02	8.017404936254024506e-03	5.033696442842483521e-02	1.863945834338665009e-02	1.032426953315734863e-02	7.710638921707868576e-03	1.128494925796985626e-02	1.203211303800344467e-02	1.549388002604246140e-02	8.575791120529174805e-02	1.653350889682769775e-02	1.081271003931760788e-02	1.449160557240247726e-02	2.998562529683113098e-02	1.148382015526294708e-02	1.877860352396965027e-02	9.035375900566577911e-03	7.109133061021566391e-03	1.744406670331954956e-02	2.528422884643077850e-02	1.365851331502199173e-02	9.974519722163677216e-03	1.660737767815589905e-02	1.807321794331073761e-02	8.006197400391101837e-03	7.615006063133478165e-03	1.431707665324211121e-02	1.470155920833349228e-02	7.319824304431676865e-03	1.275139674544334412e-02	2.705107815563678741e-02	1.243087928742170334e-02	6.613047793507575989e-03	1.190649066120386124e-02	6.763335783034563065e-03	2.840932011604309082e-01	1.040611416101455688e-02
1.183059439063072205e-02	8.761088363826274872e-03	8.719887584447860718e-03	1.501088682562112808e-02	1.812673732638359070e-02	1.774238236248493195e-02	1.318845059722661972e-02	2.756116725504398346e-02	1.031878683716058731e-02	9.181598201394081116e-03	1.365506835281848907e-02	2.572228573262691498e-02	1.222424302250146866e-02	1.115436106920242310e-02	1.248671207576990128e-02	1.236499287188053131e-02	1.358181890100240707e-02	8.739158511161804199e-03	1.137932389974594116e-02	1.328564342111349106e-02	1.201477926224470139e-02	1.125601585954427719e-02	1.377561688423156738e-02	7.200022693723440170e-03	1.437801495194435120e-02	1.001898385584354401e-02	2.713139913976192474e-02	1.293513923883438110e-02	1.012003887444734573e-02	1.106087304651737213e-02	1.024015434086322784e-02	1.259898487478494644e-02	1.541010756045579910e-02	1.403281744569540024e-02	1.110595464706420898e-02	2.042097598314285278e-02	1.008945051580667496e-02	1.059918198734521866e-02	1.643162220716476440e-02	1.836618408560752869e-02	1.331513002514839172e-02	9.904067963361740112e-03	1.543303951621055603e-02	2.956825681030750275e-02	1.025457214564085007e-02	8.731882087886333466e-03	1.000350248068571091e-02	1.051068119704723358e-02	4.873593747615814209e-01	1.646799780428409576e-02
8.822160772979259491e-03	6.590814329683780670e-03	6.677436642348766327e-03	9.297995828092098236e-03	3.548417985439300537e-02	7.135041989386081696e-03	1.001073140650987625e-02	1.116943545639514923e-02	7.513482589274644852e-03	7.251822389662265778e-03	1.020188350230455399e-02	2.454700879752635956e-02	7.321523968130350113e-03	1.233182754367589951e-02	6.988962646573781967e-03	8.756735362112522125e-03	1.902576163411140442e-02	7.232107687741518021e-03	8.571295998990535736e-03	1.125204842537641525e-02	2.743273787200450897e-02	9.663137607276439667e-03	1.065183058381080627e-02	1.940975897014141083e-02	6.150157190859317780e-03	7.662415038794279099e-03	1.830452121794223785e-02	1.987835578620433807e-02	1.467517204582691193e-02	7.201917469501495361e-03	9.286891669034957886e-03	1.976947672665119171e-02	1.207818090915679932e-02	1.325062941759824753e-02	7.780083455145359039e-03	3.450015932321548462e-02	7.751466333866119385e-02	6.973739713430404663e-03	1.128036249428987503e-02	1.566895656287670135e-02	1.170150283724069595e-02	6.380691193044185638e-03	2.684732712805271149e-02	2.997964061796665192e-02	6.460328120738267899e-03	5.522590596228837967e-03	1.049445662647485733e-02	7.456203456968069077e-03	2.531921565532684326e-01	1.231128126382827759e-01
1.945185475051403046e-02	2.532023563981056213e-02	3.908402472734451294e-02	3.900633752346038818e-02	7.178116589784622192e-03	1.030484028160572052e-02	1.064938865602016449e-02	3.256308287382125854e-02	1.297516655176877975e-02	1.000173203647136688e-02	3.171954676508903503e-02	1.155533343553543091e-01	6.513568758964538574e-02	1.752647943794727325e-02	2.974586002528667450e-02	1.542013324797153473e-02	3.382920846343040466e-02	9.939969517290592194e-03	1.653622090816497803e-02	1.689134724438190460e-02	2.137509547173976898e-02	4.585687816143035889e-02	1.002658624202013016e-02	1.440089289098978043e-02	1.279348414391279221e-02	1.078189164400100708e-02	6.690633483231067657e-03	9.160988032817840576e-03	1.405760832130908966e-02	9.758614934980869293e-03	1.714994572103023529e-02	2.291576378047466278e-02	6.969491019845008850e-03	1.128314901143312454e-02	1.000993978232145309e-02	9.871889837086200714e-03	9.181519038975238800e-03	1.348278671503067017e-02	6.903081666678190231e-03	1.133790612220764160e-02	9.828149341046810150e-03	1.674098894000053406e-02	2.239471301436424255e-02	1.574534736573696136e-02	1.404060702770948410e-02	2.609042637050151825e-02	1.147721800953149796e-02	2.598122134804725647e-02	8.856369554996490479e-02	3.971228376030921936e-02
1.062643341720104218e-02	1.050934661179780960e-02	1.160383969545364380e-02	1.180306170135736465e-02	2.314092591404914856e-02	2.847138606011867523e-02	1.592222414910793304e-02	1.119564380496740341e-02	9.203952737152576447e-03	1.304565835744142532e-02	1.594687625765800476e-02	1.947529613971710205e-02	1.209626812487840652e-02	2.954321727156639099e-02	1.048684958368539810e-02	1.948701776564121246e-02	2.027536183595657349e-02	2.074724435806274414e-02	1.122068706899881363e-02	1.379645708948373795e-02	1.205207500606775284e-02	1.504124701023101807e-02	1.108109578490257263e-01	2.047896385192871094e-02	1.652416959404945374e-02	2.265431918203830719e-02	2.058856002986431122e-02	1.895144023001194000e-02	1.111125759780406952e-02	1.073174178600311279e-02	2.150443196296691895e-02	2.179153077304363251e-02	1.207388844341039658e-02	1.443592924624681473e-02	1.261152233928442001e-02	2.048390358686447144e-02	1.320149470120668411e-02	1.045806799083948135e-02	1.189179811626672745e-02	1.268484722822904587e-02	1.113655231893062592e-02	1.507270336151123047e-02	2.149039134383201599e-02	1.422166731208562851e-02	1.127974316477775574e-02	9.708354249596595764e-03	1.175862085074186325e-02	1.192230265587568283e-02	3.203842043876647949e-01	1.785715855658054352e-02
1.469338033348321915e-02	6.408307235687971115e-03	8.188389241695404053e-03	8.603187277913093567e-03	1.660411618649959564e-02	8.386210538446903229e-03	1.066982373595237732e-02	1.535115391016006470e-02	8.558505214750766754e-03	8.498566225171089172e-03	1.470641698688268661e-02	3.597725182771682739e-02	1.183364167809486389e-02	1.045749057084321976e-02	1.499413885176181793e-02	9.776647202670574188e-03	2.607040479779243469e-02	8.340412750840187073e-03	1.135376002639532089e-02	1.184719987213611603e-02	8.486884646117687225e-03	9.313885122537612915e-03	9.764496237039566040e-03	9.499017149209976196e-03	8.105908520519733429e-03	6.624364294111728668e-03	3.236294165253639221e-02	8.547776378691196442e-03	8.325501345098018646e-03	7.575946394354104996e-03	9.849688038229942322e-03	1.611445471644401550e-02	8.044202812016010284e-03	1.171066146343946457e-02	9.057112969458103180e-03	1.497184578329324722e-02	1.748144440352916718e-02	7.503546308726072311e-03	1.017721183598041534e-02	7.644914556294679642e-03	8.220228366553783417e-03	8.175485767424106598e-03	2.014460973441600800e-02	1.138381566852331161e-02	8.716883137822151184e-03	6.316520739346742630e-03	7.416495122015476227e-03	7.126010954380035400e-03	5.037140846252441406e-01	1.362324599176645279e-02
1.162745244801044464e-02	1.300371065735816956e-02	6.723171100020408630e-03	8.576562628149986267e-03	8.026739582419395447e-03	7.380647584795951843e-03	4.021660238504409790e-02	1.154635660350322723e-02	1.225140225142240524e-02	6.863236427307128906e-03	1.959791220724582672e-02	4.885579273104667664e-02	1.679825410246849060e-02	1.051336992532014847e-02	1.119801029562950134e-02	9.922304190695285797e-03	1.683065108954906464e-02	1.247460115700960159e-02	7.616155780851840973e-03	1.666523143649101257e-02	1.319497637450695038e-02	1.411847211420536041e-02	1.047480665147304535e-02	8.357111364603042603e-03	7.598539348691701889e-03	6.515334360301494598e-03	2.307976782321929932e-02	2.395229786634445190e-02	1.780681870877742767e-02	6.801268551498651505e-03	9.160245768725872040e-03	1.306613720953464508e-02	9.100021794438362122e-03	1.403936650604009628e-02	1.341422926634550095e-02	2.398082986474037170e-02	1.617834903299808502e-02	1.091212127357721329e-02	9.642825461924076080e-03	9.117699228227138519e-03	1.173204462975263596e-02	7.212213706225156784e-03	1.914488896727561951e-02	4.103848338127136230e-02	1.215470675379037857e-02	8.037602528929710388e-03	9.413838386535644531e-03	6.043896079063415527e-03	4.300181865692138672e-01	1.933165825903415680e-02
3.958832100033760071e-02	8.594062179327011108e-03	1.082332432270050049e-02	1.045845821499824524e-02	2.684568986296653748e-02	7.946114055812358856e-03	1.010320894420146942e-02	1.358128525316715240e-02	1.132633350789546967e-02	1.196222845464944839e-02	2.383231930434703827e-02	8.072121441364288330e-02	1.242451742291450500e-02	1.192269008606672287e-02	9.810462594032287598e-03	1.792242005467414856e-02	3.471596911549568176e-02	1.099978480488061905e-02	1.073108986020088196e-02	1.254230365157127380e-02	1.400893833488225937e-02	1.240990310907363892e-02	1.517578586935997009e-02	1.892440766096115112e-02	1.040205918252468109e-02	1.195967849344015121e-02	2.274670824408531189e-02	1.888499967753887177e-02	1.229243818670511246e-02	7.529889699071645737e-03	8.459501899778842926e-03	1.239245757460594177e-02	2.163507603108882904e-02	1.181796006858348846e-02	1.082945428788661957e-02	3.497698158025741577e-02	1.219202950596809387e-02	9.969012811779975891e-03	8.298691362142562866e-03	7.881074212491512299e-03	2.024404890835285187e-02	8.947242982685565948e-03	1.898971386253833771e-02	4.000520333647727966e-02	1.154826860874891281e-02	7.169794756919145584e-03	8.839299902319908142e-03	1.203206647187471390e-02	2.569822371006011963e-01	8.518781512975692749e-02
2.381554991006851196e-02	3.369131684303283691e-02	1.237512007355690002e-02	1.238180790096521378e-02	1.599743776023387909e-02	1.223564986139535904e-02	1.942590065300464630e-02	2.279689162969589233e-02	1.388532016426324844e-02	1.261315867304801941e-02	1.701688952744007111e-02	2.912676148116588593e-02	1.373621914535760880e-02	2.235346660017967224e-02	1.902505941689014435e-02	1.970461569726467133e-02	2.156960777938365936e-02	1.852017454802989960e-02	1.961087249219417572e-02	1.759133674204349518e-02	1.838097162544727325e-02	1.849750056862831116e-02	1.391848549246788025e-02	2.574833668768405914e-02	1.262442115694284439e-02	1.298253610730171204e-02	3.317355364561080933e-02	1.477439235895872116e-02	1.189014222472906113e-02	1.224823482334613800e-02	1.654409989714622498e-02	1.734713837504386902e-02	2.219318784773349762e-02	2.024381235241889954e-02	1.426245551556348801e-02	3.976039215922355652e-02	2.296742610633373260e-02	1.404271367937326431e-02	1.801075413823127747e-02	1.775177009403705597e-02	1.926971413195133209e-02	1.847878657281398773e-02	1.257062144577503204e-02	2.650179713964462280e-02	1.258418243378400803e-02	1.328599732369184494e-02	1.461025606840848923e-02	1.285879034548997879e-02	3.418998420238494873e-01	1.524827256798744202e-02
1.996110752224922180e-02	1.336140278726816177e-02	9.762069210410118103e-03	1.377777662128210068e-02	2.401657402515411377e-02	8.252327330410480499e-03	2.161384187638759613e-02	1.362718269228935242e-02	1.024988945573568344e-02	1.040580961853265762e-02	1.921372674405574799e-02	8.261565119028091431e-02	1.099709700793027878e-02	1.218945346772670746e-02	9.447384625673294067e-03	1.593988202512264252e-02	1.830932311713695526e-02	2.994772046804428101e-02	1.654413156211376190e-02	9.423115290701389313e-03	1.310885418206453323e-02	2.325600385665893555e-02	3.443906083703041077e-02	2.151519432663917542e-02	1.459852512925863266e-02	1.874188706278800964e-02	3.143090754747390747e-02	1.038315519690513611e-02	8.889108896255493164e-03	1.376321725547313690e-02	1.045805960893630981e-02	1.253266353160142899e-02	1.584277674555778503e-02	1.242722198367118835e-02	1.194153074175119400e-02	1.858406327664852142e-02	1.108244620263576508e-02	1.124850660562515259e-02	1.078903023153543472e-02	1.145892404019832611e-02	1.470887754112482071e-02	1.375027932226657867e-02	1.937420666217803955e-02	3.347954899072647095e-02	1.179206185042858124e-02	7.986373268067836761e-03	1.194744091480970383e-02	1.269514672458171844e-02	3.667159676551818848e-01	1.837666891515254974e-02
1.269172970205545425e-02	1.156057044863700867e-02	1.270443294197320938e-02	1.330688223242759705e-02	1.906208507716655731e-02	2.083476260304450989e-02	1.889966242015361786e-02	1.237192191183567047e-02	1.200601179152727127e-02	1.823554933071136475e-02	2.168222703039646149e-02	1.993669755756855011e-02	1.739271543920040131e-02	2.239220216870307922e-02	1.373603474348783493e-02	2.772022411227226257e-02	1.902504451572895050e-02	1.846378669142723083e-02	1.650688983500003815e-02	1.943830400705337524e-02	4.580292478203773499e-02	1.651559956371784210e-02	2.322627045214176178e-02	1.704776473343372345e-02	1.302126888185739517e-02	1.611593551933765411e-02	1.970023661851882935e-02	1.189111638814210892e-02	1.345411874353885651e-02	1.261551864445209503e-02	1.857488043606281281e-02	2.073338441550731659e-02	2.541071176528930664e-02	1.383505575358867645e-02	2.460411936044692993e-02	2.717220783233642578e-02	2.511102519929409027e-02	1.502307504415512085e-02	1.542503293603658676e-02	1.375282090157270432e-02	1.314793806523084641e-02	1.558860205113887787e-02	1.385732460767030716e-02	2.726731263101100922e-02	1.853374019265174866e-02	1.158881653100252151e-02	1.343142520636320114e-02	1.273426134139299393e-02	3.654039800167083740e-01	1.665684953331947327e-02
2.577744983136653900e-02	1.596975512802600861e-02	8.678364567458629608e-03	1.114447787404060364e-02	2.351624332368373871e-02	1.049549505114555359e-02	2.006730809807777405e-02	2.079425007104873657e-02	1.239398028701543808e-02	8.840383030474185944e-03	2.536517754197120667e-02	1.798758059740066528e-01	1.390032935887575150e-02	1.113684196025133133e-02	1.103006303310394287e-02	1.389600988477468491e-02	3.076153621077537537e-02	1.145885605365037918e-02	1.427946705371141434e-02	9.333167225122451782e-03	2.524917386472225189e-02	2.718944102525711060e-02	1.555059105157852173e-02	2.147214487195014954e-02	1.623327657580375671e-02	9.364780038595199585e-03	2.396228723227977753e-02	1.766998879611492157e-02	1.124934293329715729e-02	1.067604869604110718e-02	8.501142263412475586e-03	1.238624658435583115e-02	2.270515076816082001e-02	1.344626117497682571e-02	1.205877121537923813e-02	1.832021027803421021e-02	1.432423759251832962e-02	1.425175182521343231e-02	1.067361887544393539e-02	1.109904516488313675e-02	1.468107942491769791e-02	1.470609661191701889e-02	2.232798002660274506e-02	2.602531760931015015e-02	2.343971468508243561e-02	6.920647807419300079e-03	1.347520761191844940e-02	9.340090677142143250e-03	1.293165981769561768e-01	5.361371859908103943e-02
1.439807098358869553e-02	9.655369445681571960e-03	1.081301551312208176e-02	1.308899931609630585e-02	1.451980229467153549e-02	1.205216068774461746e-02	2.118305303156375885e-02	2.165678516030311584e-02	8.507342077791690826e-03	8.903614245355129242e-03	1.340073905885219574e-02	4.622826725244522095e-02	1.343937404453754425e-02	2.483850717544555664e-02	8.573071099817752838e-03	1.494100689888000488e-02	1.789677701890468597e-02	9.115797467529773712e-03	1.033243257552385330e-02	1.111639011651277542e-02	1.307940296828746796e-02	1.333060208708047867e-02	9.307305328547954559e-03	1.134448964148759842e-02	1.582317985594272614e-02	8.097738027572631836e-03	4.152358695864677429e-02	1.509795431047677994e-02	1.888658851385116577e-02	1.078867912292480469e-02	1.023682951927185059e-02	2.847416326403617859e-02	1.372347399592399597e-02	1.619002223014831543e-02	1.146712433546781540e-02	2.525140717625617981e-02	1.132639590650796890e-02	1.121052820235490799e-02	8.511322550475597382e-03	1.497700624167919159e-02	1.859942451119422913e-02	1.188894361257553101e-02	1.817610114812850952e-02	3.857965767383575439e-02	1.176193542778491974e-02	8.384728804230690002e-03	1.550221815705299377e-02	8.843014948070049286e-03	3.522725105285644531e-01	2.163571305572986603e-02
1.614221185445785522e-02	8.533906191587448120e-03	6.488851737231016159e-03	8.894575759768486023e-03	2.885207906365394592e-02	6.439754739403724670e-03	8.598579093813896179e-03	8.231762796640396118e-03	7.389441132545471191e-03	8.868101052939891815e-03	1.520316954702138901e-02	1.912809535861015320e-02	8.483611047267913818e-03	2.546200715005397797e-02	7.528219372034072876e-03	1.031057443469762802e-02	2.040505409240722656e-02	7.286721840500831604e-03	9.614891372621059418e-03	1.081880275160074234e-02	1.082293130457401276e-02	1.023484300822019577e-02	8.087719790637493134e-03	1.397676952183246613e-02	6.342870648950338364e-03	6.949034985154867172e-03	2.878277003765106201e-02	1.634500361979007721e-02	1.720653474330902100e-02	6.488276179879903793e-03	7.387879770249128342e-03	1.840711012482643127e-02	9.539118967950344086e-03	8.933035656809806824e-03	8.221178315579891205e-03	9.495209902524948120e-02	1.901095360517501831e-02	7.481183391064405441e-03	9.123372845351696014e-03	8.554045110940933228e-03	1.450740732252597809e-02	9.042388759553432465e-03	2.453606575727462769e-02	1.468410063534975052e-02	1.122098322957754135e-02	6.127147004008293152e-03	8.981379680335521698e-03	6.342349108308553696e-03	5.027841329574584961e-01	2.167386934161186218e-02
2.329765260219573975e-02	1.077734585851430893e-02	8.606021292507648468e-03	1.115285325795412064e-02	1.693273708224296570e-02	1.279096491634845734e-02	1.463989168405532837e-02	1.221603713929653168e-02	1.015473436564207077e-02	1.179381739348173141e-02	1.290889456868171692e-02	4.203171655535697937e-02	1.106248889118432999e-02	1.308854483067989349e-02	1.291307900100946426e-02	1.490075513720512390e-02	1.941109634935855865e-02	9.947771206498146057e-03	9.800421074032783508e-03	2.344225160777568817e-02	2.769501134753227234e-02	2.019741199910640717e-02	1.335630938410758972e-02	1.506005600094795227e-02	1.148575171828269958e-02	8.881545625627040863e-03	2.148690633475780487e-02	1.600432768464088440e-02	1.688314042985439301e-02	1.192097738385200500e-02	8.003152906894683838e-03	1.195733156055212021e-02	2.528699673712253571e-02	9.307893924415111542e-03	1.054999511688947678e-02	2.695789560675621033e-02	1.614375971257686615e-02	1.231536827981472015e-02	1.270249020308256149e-02	1.114337518811225891e-02	1.553462725132703781e-02	1.115467958152294159e-02	2.393704652786254883e-02	2.836771495640277863e-02	1.259464770555496216e-02	8.684041909873485565e-03	1.149968057870864868e-02	9.527100250124931335e-03	3.990310430526733398e-01	3.206771984696388245e-02
1.886520534753799438e-02	1.198436692357063293e-02	1.341267954558134079e-02	1.259239204227924347e-02	2.866226248443126678e-02	1.072503905743360519e-02	1.388061139732599258e-02	3.067169524729251862e-02	1.479359436780214310e-02	1.819495856761932373e-02	1.240355800837278366e-02	6.140948832035064697e-02	2.306467294692993164e-02	1.140378881245851517e-02	1.370886340737342834e-02	2.595415338873863220e-02	2.105700597167015076e-02	2.831340581178665161e-02	1.665089838206768036e-02	2.364101260900497437e-02	1.550187822431325912e-02	2.035084366798400879e-01	1.238208077847957611e-02	1.523142494261264801e-02	2.541047707200050354e-02	1.009091176092624664e-02	7.184655871242284775e-03	2.398058958351612091e-02	1.161197759211063385e-02	1.206853333860635757e-02	4.777305573225021362e-02	1.707853190600872040e-02	8.667921647429466248e-03	1.099787000566720963e-02	1.273065991699695587e-02	9.681768715381622314e-03	9.373490698635578156e-03	1.216354407370090485e-02	1.120297238230705261e-02	1.019263267517089844e-02	1.841294579207897186e-02	2.481732703745365143e-02	1.951010152697563171e-02	4.970956966280937195e-02	1.217064075171947479e-02	1.068448089063167572e-02	9.933282621204853058e-03	2.294718101620674133e-02	2.444352209568023682e-02	6.049640849232673645e-02
1.803490519523620605e-02	8.328490890562534332e-03	8.382043801248073578e-03	1.229659654200077057e-02	4.166106134653091431e-02	6.947373040020465851e-03	9.017194621264934540e-03	9.988940320909023285e-03	1.179375220090150833e-02	7.547654677182435989e-03	1.288224663585424423e-02	5.528719723224639893e-02	9.846626780927181244e-03	8.714007213711738586e-03	8.117501623928546906e-03	1.259349752217531204e-02	1.251293066889047623e-02	1.240389235317707062e-02	7.901055738329887390e-03	9.780517779290676117e-03	1.785954460501670837e-02	9.400108829140663147e-03	1.347692962735891342e-02	1.812601462006568909e-02	9.309752844274044037e-03	1.463802717626094818e-02	5.017672106623649597e-02	2.466019988059997559e-02	1.410492137074470520e-02	8.247179910540580750e-03	8.380812592804431915e-03	2.201483957469463348e-02	1.561890728771686554e-02	1.588133163750171661e-02	7.471494842320680618e-03	2.286357432603836060e-02	2.290257811546325684e-02	8.444587700068950653e-03	7.958534173667430878e-03	1.350556686520576477e-02	1.550693996250629425e-02	9.832475334405899048e-03	1.839888095855712891e-02	3.918886929750442505e-02	1.141198817640542984e-02	5.706901662051677704e-03	8.289352990686893463e-03	7.593574002385139465e-03	3.597463667392730713e-01	1.240280270576477051e-02
1.776189543306827545e-02	1.232036855071783066e-02	1.060068886727094650e-02	1.627600938081741333e-02	2.810597047209739685e-02	1.186228822916746140e-02	1.481704879552125931e-02	1.186665985733270645e-02	1.162650994956493378e-02	1.197041850537061691e-02	1.427483744919300079e-02	3.308159857988357544e-02	1.268495433032512665e-02	1.609647832810878754e-02	1.319358218461275101e-02	1.205455232411623001e-02	1.697882264852523804e-02	1.803774386644363403e-02	1.223418023437261581e-02	2.152173593640327454e-02	1.503381785005331039e-02	1.349501218646764755e-02	1.296087354421615601e-02	1.849719882011413574e-02	1.453849393874406815e-02	1.184842456132173538e-02	2.012298814952373505e-02	2.145793847739696503e-02	1.423694100230932236e-02	9.992513805627822876e-03	1.654961332678794861e-02	1.770510151982307434e-02	1.501283235847949982e-02	1.268921513110399246e-02	1.838036626577377319e-02	2.827421016991138458e-02	1.477346289902925491e-02	1.634828187525272369e-02	1.188415195792913437e-02	1.088070124387741089e-02	1.238180510699748993e-02	1.224791165441274643e-02	2.346491627395153046e-02	1.489150058478116989e-02	1.346978638321161270e-02	9.476091712713241577e-03	1.176154147833585739e-02	1.142016425728797913e-02	4.043805301189422607e-01	1.521394867449998856e-02
2.914896421134471893e-02	1.129124686121940613e-02	9.048054926097393036e-03	9.177251718938350677e-03	2.109351381659507751e-02	1.095904875546693802e-02	1.310965511947870255e-02	1.488906238228082657e-02	9.605289436876773834e-03	7.784101646393537521e-03	1.950972341001033783e-02	1.099822670221328735e-01	1.066676061600446701e-02	1.459014043211936951e-02	1.705936156213283539e-02	2.525360696017742157e-02	1.872471421957015991e-01	1.661232858896255493e-02	8.619761094450950623e-03	1.014013122767210007e-02	1.212083455175161362e-02	1.479410845786333084e-02	1.785469055175781250e-02	1.539400033652782440e-02	8.623355068266391754e-03	1.025903318077325821e-02	1.079646404832601547e-02	8.251323364675045013e-03	2.136915177106857300e-02	1.188140828162431717e-02	7.201901637017726898e-03	1.400775555521249771e-02	1.082348823547363281e-02	8.807092905044555664e-03	1.522285677492618561e-02	2.080763317644596100e-02	1.129305548965930939e-02	7.724676281213760376e-03	1.116750203073024750e-02	8.415231481194496155e-03	1.320291310548782349e-02	1.120296958833932877e-02	3.798205405473709106e-02	4.273223131895065308e-02	9.969137609004974365e-03	7.925815880298614502e-03	8.989191614091396332e-03	1.469546649605035782e-02	1.252689510583877563e-01	4.163619875907897949e-02
1.639770343899726868e-02	1.178569812327623367e-02	7.029680535197257996e-03	1.818725094199180603e-02	3.200172260403633118e-02	9.000049903988838196e-03	1.170645374804735184e-02	9.781332686543464661e-03	1.527411490678787231e-02	9.434320963919162750e-03	1.000096183270215988e-02	1.566830277442932129e-02	1.221128553152084351e-02	1.649479754269123077e-02	8.069551549851894379e-03	1.125805266201496124e-02	1.506226975470781326e-02	1.026587840169668198e-02	9.570683352649211884e-03	1.220410596579313278e-02	1.321280281990766525e-02	1.321459747850894928e-02	1.373491995036602020e-02	1.246949285268783569e-02	8.328814059495925903e-03	1.319900620728731155e-02	2.491393685340881348e-02	1.395870186388492584e-02	1.184863690286874771e-02	7.404744159430265427e-03	1.224377937614917755e-02	9.307758882641792297e-03	1.893443800508975983e-02	1.018589735031127930e-02	1.311415992677211761e-02	2.157994359731674194e-02	1.225472800433635712e-02	1.002277899533510208e-02	1.051986590027809143e-02	1.437705010175704956e-02	2.205470018088817596e-02	9.282833896577358246e-03	2.249101921916007996e-02	1.064672227948904037e-02	1.073058042675256729e-02	6.830720230937004089e-03	1.002921629697084427e-02	9.488541632890701294e-03	4.743527472019195557e-01	1.641673035919666290e-02
2.670877426862716675e-02	1.449479721486568451e-02	2.338838391005992889e-02	1.732658222317695618e-02	1.528799626976251602e-02	9.287075139582157135e-03	1.243044715374708176e-02	2.131975814700126648e-02	2.086776681244373322e-02	9.317619726061820984e-03	1.683004945516586304e-02	6.347434967756271362e-02	6.835607439279556274e-02	1.628756523132324219e-02	3.255388885736465454e-02	1.526761427521705627e-02	2.464511059224605560e-02	2.773160859942436218e-02	1.609026640653610229e-02	1.017490215599536896e-02	1.786637306213378906e-02	8.577500283718109131e-02	1.303264033049345016e-02	1.815553940832614899e-02	2.184178680181503296e-02	1.228551752865314484e-02	7.934953086078166962e-03	3.701895847916603088e-02	1.172144059091806412e-02	8.796597830951213837e-03	7.350264582782983780e-03	1.102891284972429276e-02	2.788990736007690430e-02	1.662778668105602264e-02	1.582737080752849579e-02	2.028053812682628632e-02	1.348936371505260468e-02	1.336437929421663284e-02	8.578076027333736420e-03	1.040332857519388199e-02	1.928598247468471527e-02	1.261484343558549881e-02	1.179090607911348343e-02	9.954187087714672089e-03	1.958750002086162567e-02	5.750559270381927490e-02	1.209797151386737823e-02	2.296482026576995850e-02	1.814959757030010223e-02	6.369392573833465576e-02
1.243762113153934479e-02	8.946190588176250458e-03	9.513898752629756927e-03	1.242197863757610321e-02	2.427299879491329193e-02	7.521115243434906006e-03	1.088904030621051788e-02	8.254810236394405365e-03	7.200432475656270981e-03	1.309026964008808136e-02	8.804198354482650757e-03	3.258425742387771606e-02	8.813487365841865540e-03	1.479761675000190735e-02	7.130433805286884308e-03	1.390271540731191635e-02	1.419940218329429626e-02	1.137705240398645401e-02	1.048058923333883286e-02	1.110002677887678146e-02	1.088748592883348465e-02	9.141771122813224792e-03	9.858904406428337097e-03	1.584496907889842987e-02	7.414867635816335678e-03	6.784736644476652145e-03	2.534356340765953064e-02	1.017137803137302399e-02	1.259121298789978027e-02	8.772866800427436829e-03	9.509031660854816437e-03	1.219601370394229889e-02	1.857540756464004517e-02	1.123301405459642410e-02	9.380827657878398895e-03	2.058573439717292786e-02	2.051267586648464203e-02	1.559062395244836807e-02	8.742094039916992188e-03	1.217613462358713150e-02	1.187554467469453812e-02	1.111638173460960388e-02	1.301462855190038681e-02	1.046815142035484314e-02	1.176345348358154297e-02	6.339081563055515289e-03	9.701645933091640472e-03	7.526841014623641968e-03	4.904289543628692627e-01	1.295451261103153229e-02
2.246765233576297760e-02	2.075816690921783447e-02	9.076248854398727417e-03	1.864952780306339264e-02	1.104429271072149277e-02	1.132557820528745651e-02	1.203120127320289612e-02	2.854028344154357910e-02	6.466167047619819641e-03	8.637949824333190918e-03	2.235350385308265686e-02	6.589380651712417603e-02	1.770218089222908020e-02	1.514737401157617569e-02	8.956828154623508453e-03	2.064596302807331085e-02	3.571454808115959167e-02	9.597141295671463013e-03	1.244522538036108017e-02	9.278690442442893982e-03	1.264300476759672165e-02	3.718057274818420410e-02	1.035602949559688568e-02	1.396519411355257034e-02	2.075321599841117859e-02	9.001552127301692963e-03	1.654513552784919739e-02	3.225286677479743958e-02	2.118725515902042389e-02	1.214931812137365341e-02	1.437044423073530197e-02	1.113776490092277527e-02	1.111348345875740051e-02	1.755389384925365448e-02	1.179466582834720612e-02	2.729837410151958466e-02	1.255598478019237518e-02	1.362326927483081818e-02	6.516263354569673538e-03	1.084050815552473068e-02	2.439427189528942108e-02	1.007850654423236847e-02	2.203111164271831512e-02	3.936461731791496277e-02	1.200865022838115692e-02	3.689675033092498779e-02	1.020597293972969055e-02	1.635000109672546387e-02	1.446705460548400879e-01	9.521761536598205566e-02
1.257788389921188354e-02	8.025737479329109192e-03	9.541043080389499664e-03	9.170413017272949219e-03	2.686778455972671509e-02	7.877517491579055786e-03	9.329369291663169861e-03	7.222295738756656647e-03	9.819198399782180786e-03	8.357607759535312653e-03	1.121913921087980270e-02	2.694345079362392426e-02	9.984600357711315155e-03	1.343408692628145218e-02	9.253762662410736084e-03	1.139651425182819366e-02	1.028198935091495514e-02	6.838768720626831055e-03	9.745665825903415680e-03	8.771354332566261292e-03	1.171179302036762238e-02	1.398937217891216278e-02	7.660224102437496185e-03	1.507193781435489655e-02	1.392646413296461105e-02	1.008987054228782654e-02	6.120027974247932434e-02	1.190342567861080170e-02	1.820017397403717041e-02	8.708053268492221832e-03	9.868700988590717316e-03	1.247274596244096756e-02	2.103843912482261658e-02	1.292115449905395508e-02	9.339895099401473999e-03	2.293309196829795837e-02	1.143989339470863342e-02	9.676462039351463318e-03	1.469290163367986679e-02	1.198015827685594559e-02	1.440878864377737045e-02	9.487911127507686615e-03	1.245494745671749115e-02	3.967169299721717834e-02	9.558843448758125305e-03	6.263720337301492691e-03	8.614426478743553162e-03	7.951851934194564819e-03	4.403610229492187500e-01	1.234315149486064911e-02
7.862083613872528076e-03	8.121666498482227325e-03	8.770963177084922791e-03	1.052916795015335083e-02	1.507950387895107269e-02	9.826068766415119171e-03	1.118844188749790192e-02	1.117038168013095856e-02	8.866664022207260132e-03	7.246694993227720261e-03	9.982745163142681122e-03	2.655315399169921875e-02	1.175334863364696503e-02	2.207447215914726257e-02	8.642171509563922882e-03	9.370642714202404022e-03	3.438252583146095276e-02	1.499138027429580688e-02	9.856946766376495361e-03	1.337611023336648941e-02	1.605210453271865845e-02	1.114313583821058273e-02	8.099426515400409698e-03	1.211334671825170517e-02	7.362294476479291916e-03	1.160781830549240112e-02	3.195519745349884033e-02	1.254406850785017014e-02	1.214507222175598145e-02	7.488924544304609299e-03	1.132271252572536469e-02	1.980907469987869263e-02	9.291102178394794464e-03	8.545400574803352356e-03	1.062149181962013245e-02	3.148017078638076782e-02	1.508948486298322678e-02	8.298650383949279785e-03	1.195586659014225006e-02	9.052544832229614258e-03	2.043844945728778839e-02	8.697452023625373840e-03	1.405250467360019684e-02	2.137762866914272308e-02	8.799161761999130249e-03	6.369957700371742249e-03	9.834382683038711548e-03	7.482778746634721756e-03	4.811816513538360596e-01	1.507259625941514969e-02
1.297173369675874710e-02	8.885745890438556671e-03	8.229441940784454346e-03	1.251153368502855301e-02	2.160515822470188141e-02	1.064646337181329727e-02	1.349516212940216064e-02	1.045506168156862259e-02	9.977118112146854401e-03	9.607874788343906403e-03	1.494675315916538239e-02	2.537716552615165710e-02	1.386013440787792206e-02	2.796900086104869843e-02	8.499763906002044678e-03	1.204466354101896286e-02	1.520816236734390259e-02	1.234856247901916504e-02	1.459966786205768585e-02	8.358650840818881989e-03	1.927315071225166321e-02	1.320920605212450027e-02	1.630354113876819611e-02	1.196407712996006012e-02	1.002477481961250305e-02	1.285761781036853790e-02	3.392668813467025757e-02	2.066615037620067596e-02	1.240355055779218674e-02	1.138727460056543350e-02	1.294358819723129272e-02	1.374141126871109009e-02	9.475341998040676117e-03	1.146064978092908859e-02	1.382954046130180359e-02	2.093565277755260468e-02	1.690068468451499939e-02	9.471118450164794922e-03	1.552258525043725967e-02	1.262493152171373367e-02	1.240046042948961258e-02	1.169935427606105804e-02	1.943349651992321014e-02	1.498979795724153519e-02	1.109388563781976700e-02	7.177973166108131409e-03	1.227284222841262817e-02	8.440975099802017212e-03	5.005879998207092285e-01	2.079234085977077484e-02
1.584610342979431152e-02	6.729198247194290161e-02	1.863333210349082947e-02	1.763974502682685852e-02	1.384907681494951248e-02	9.091473184525966644e-03	1.242477353662252426e-02	1.098526790738105774e-01	1.171803474426269531e-02	1.674984395503997803e-02	1.998521573841571808e-02	1.035599708557128906e-01	1.479722280055284500e-02	9.077283553779125214e-03	1.105986814945936203e-02	1.857595890760421753e-02	3.016804717481136322e-02	1.356659643352031708e-02	1.741612702608108521e-02	3.091019392013549805e-02	1.392884738743305206e-02	6.505682319402694702e-02	1.224285177886486053e-02	1.001268718391656876e-02	1.339990086853504181e-02	1.240275893360376358e-02	8.081268519163131714e-03	1.626501418650150299e-02	1.209529303014278412e-02	2.219262346625328064e-02	9.460284374654293060e-03	1.461990084499120712e-02	1.187676470726728439e-02	1.045515853911638260e-02	2.127938531339168549e-02	9.877821430563926697e-03	1.248276885598897934e-02	1.284188590943813324e-02	9.548343718051910400e-03	1.599008776247501373e-02	2.087111026048660278e-02	1.758044399321079254e-02	2.006261236965656281e-02	2.930343523621559143e-02	1.675250194966793060e-02	9.648402221500873566e-03	2.312666550278663635e-02	1.727119088172912598e-02	4.074912145733833313e-02	1.190648451447486877e-01
1.664788275957107544e-02	1.052989158779382706e-02	1.119378954172134399e-02	1.061287149786949158e-02	2.967239171266555786e-02	9.017260745167732239e-03	1.356903463602066040e-02	1.141745690256357193e-02	9.985450655221939087e-03	1.131822727620601654e-02	1.239220798015594482e-02	3.212095797061920166e-02	1.001917757093906403e-02	1.290805730968713760e-02	2.030771411955356598e-02	1.258560176938772202e-02	1.390190329402685165e-02	8.212435990571975708e-03	1.011091656982898712e-02	9.597486816346645355e-03	1.126567646861076355e-02	1.509484834969043732e-02	1.075942348688840866e-02	1.476999651640653610e-02	1.332458015531301498e-02	9.450241923332214355e-03	3.323921561241149902e-02	3.113269247114658356e-02	2.560124918818473816e-02	1.476624514907598495e-02	1.080587413161993027e-02	1.291588041931390762e-02	9.346493519842624664e-03	1.403463725000619888e-02	8.650656789541244507e-03	1.427572034299373627e-02	1.582722365856170654e-02	9.116765111684799194e-03	1.483895909041166306e-02	2.653273567557334900e-02	9.898129850625991821e-03	7.855157367885112762e-03	1.675603911280632019e-02	2.903392724692821503e-02	1.243271399289369583e-02	7.824541069567203522e-03	9.604244492948055267e-03	8.305261842906475067e-03	4.335923790931701660e-01	1.629099622368812561e-02
1.375803444534540176e-02	8.673106320202350616e-03	8.250400424003601074e-03	9.737393818795681000e-03	3.455621749162673950e-02	8.996933698654174805e-03	1.154653541743755341e-02	1.311498135328292847e-02	7.447847165167331696e-03	9.936590678989887238e-03	1.536995451897382736e-02	4.432277008891105652e-02	9.444952011108398438e-03	1.063511706888675690e-02	1.033264677971601486e-02	1.393797621130943298e-02	1.492401771247386932e-02	8.057218976318836212e-03	8.520834147930145264e-03	9.925725869834423065e-03	1.753281988203525543e-02	9.203841909766197205e-03	9.753230959177017212e-03	1.670822687447071075e-02	1.080069690942764282e-02	8.896406739950180054e-03	2.907036803662776947e-02	7.817193865776062012e-03	2.209164202213287354e-02	6.701593287289142609e-03	8.284966461360454559e-03	1.573036238551139832e-02	1.763074845075607300e-02	1.570240221917629242e-02	9.860409423708915710e-03	2.885545231401920319e-02	1.969077065587043762e-02	8.935110643506050110e-03	1.367017813026905060e-02	1.529918331652879715e-02	2.158689312636852264e-02	9.752273559570312500e-03	2.715053223073482513e-02	2.392813563346862793e-02	8.365380577743053436e-03	6.645944435149431229e-03	8.554141968488693237e-03	1.025076955556869507e-02	4.741142392158508301e-01	1.347355078905820847e-02
1.770693063735961914e-02	1.516897417604923248e-02	9.659637697041034698e-03	1.111760269850492477e-02	1.548160053789615631e-02	7.342760916799306870e-03	1.086175441741943359e-02	1.397277228534221649e-02	9.845905005931854248e-03	1.056551095098257065e-02	1.352840475738048553e-02	3.602981194853782654e-02	1.093709003180265427e-02	1.238006260246038437e-02	9.340624324977397919e-03	1.954832114279270172e-02	1.589703559875488281e-02	9.756631217896938324e-03	9.828889742493629456e-03	1.295095682144165039e-02	1.198953017592430115e-02	1.344025135040283203e-02	2.337906211614608765e-01	1.646014302968978882e-02	1.203626487404108047e-02	1.372009795159101486e-02	2.262967824935913086e-02	1.130238082259893417e-02	1.048090774565935135e-02	8.385131135582923889e-03	9.899875149130821228e-03	8.406640961766242981e-03	3.150850161910057068e-02	1.325687207281589508e-02	1.054686494171619415e-02	1.758294925093650818e-02	9.025287814438343048e-03	1.085311919450759888e-02	9.954638779163360596e-03	1.756687834858894348e-02	2.165345102548599243e-02	1.155765168368816376e-02	1.430262159556150436e-02	3.839519247412681580e-02	1.349188946187496185e-02	7.080522831529378891e-03	8.107062429189682007e-03	9.327491745352745056e-03	2.311252206563949585e-01	1.789184100925922394e-02
1.381210237741470337e-02	4.354960471391677856e-02	1.019290648400783539e-02	4.225348681211471558e-02	8.285193704068660736e-03	7.783120032399892807e-03	8.636342361569404602e-03	6.312207132577896118e-02	5.979544483125209808e-03	9.884856641292572021e-03	1.038978435099124908e-02	9.099477529525756836e-02	1.242714002728462219e-02	6.557078100740909576e-03	9.382585994899272919e-03	1.525667682290077209e-02	4.887246340513229370e-02	1.221910305321216583e-02	1.233633421361446381e-02	1.370158884674310684e-02	1.461872458457946777e-02	5.979524180293083191e-02	1.292421016842126846e-02	2.917895838618278503e-02	1.130193378776311874e-02	6.479723379015922546e-03	9.428288787603378296e-03	1.542515587061643600e-02	1.009688992053270340e-02	3.122603334486484528e-02	1.072590705007314682e-02	1.026342529803514481e-02	1.123071368783712387e-02	1.593484170734882355e-02	8.170066401362419128e-03	1.498955581337213516e-02	2.279391698539257050e-02	9.488274343311786652e-03	6.981046404689550400e-03	1.569441705942153931e-02	1.660931110382080078e-02	1.780305057764053345e-02	1.653736457228660583e-02	4.387905448675155640e-02	8.804579265415668488e-03	1.503526698797941208e-02	7.947672158479690552e-03	1.358571089804172516e-02	1.279731839895248413e-01	7.770453393459320068e-02
1.677890866994857788e-02	1.186315994709730148e-02	8.897502906620502472e-03	8.767784573137760162e-03	2.786359004676342010e-02	6.169814150780439377e-03	1.563716307282447815e-02	1.122003141790628433e-02	1.647969521582126617e-02	1.075055729597806931e-02	1.120443828403949738e-02	3.452450409531593323e-02	1.288017351180315018e-02	1.906008832156658173e-02	8.491774089634418488e-03	1.928300783038139343e-02	2.792661078274250031e-02	2.225368469953536987e-02	7.829096168279647827e-03	1.271121203899383545e-02	2.204362861812114716e-02	1.587559096515178680e-02	1.712138950824737549e-02	1.386496331542730331e-02	1.598457992076873779e-02	9.207907132804393768e-03	4.460265487432479858e-02	1.166623551398515701e-02	1.348443515598773956e-02	8.945364505052566528e-03	8.844783529639244080e-03	1.446983590722084045e-02	1.603875868022441864e-02	1.147070713341236115e-02	1.130728237330913544e-02	2.500744163990020752e-02	1.893012598156929016e-02	1.348692364990711212e-02	1.553777977824211121e-02	2.228226885199546814e-02	1.829358935356140137e-02	8.560806512832641602e-03	2.707056328654289246e-02	2.406987175345420837e-02	1.548148784786462784e-02	7.525777444243431091e-03	1.131097506731748581e-02	8.909082040190696716e-03	3.221273124217987061e-01	1.544285658746957779e-02
1.749885454773902893e-02	9.987235069274902344e-03	8.853389881551265717e-03	1.677994243800640106e-02	5.823894590139389038e-02	7.920331321656703949e-03	9.625446051359176636e-03	9.626087732613086700e-03	8.980989456176757812e-03	1.073914580047130585e-02	9.067267179489135742e-03	3.138166293501853943e-02	1.220199000090360641e-02	1.797879859805107117e-02	8.962596766650676727e-03	1.291635353118181229e-02	1.774576678872108459e-02	9.357511997222900391e-03	1.043138094246387482e-02	2.193436212837696075e-02	1.129553001374006271e-02	1.094991341233253479e-02	1.410960871726274490e-02	2.390178851783275604e-02	2.602382563054561615e-02	7.024707272648811340e-03	5.162191763520240784e-02	1.999790035188198090e-02	1.041774358600378036e-02	9.551924653351306915e-03	1.187227480113506317e-02	1.253722421824932098e-02	2.287056110799312592e-02	1.142995152622461319e-02	9.031039662659168243e-03	3.251864761114120483e-02	9.771446697413921356e-03	1.017768122255802155e-02	6.271693855524063110e-03	1.262259576469659805e-02	1.140715088695287704e-02	8.550805039703845978e-03	2.227468416094779968e-02	4.034687206149101257e-02	1.199362333863973618e-02	6.752873770892620087e-03	8.427192457020282745e-03	8.705969899892807007e-03	3.975774943828582764e-01	1.838953047990798950e-02
1.557044964283704758e-02	1.347100548446178436e-02	1.983015239238739014e-02	1.524748932570219040e-02	1.512920670211315155e-02	1.007727347314357758e-02	9.352041408419609070e-03	4.219738394021987915e-02	1.624921709299087524e-02	1.125574856996536255e-02	1.322279870510101318e-02	8.103261888027191162e-02	1.555217616260051727e-02	1.529920473694801331e-02	2.475500479340553284e-02	6.208802387118339539e-02	3.649894148111343384e-02	9.674884378910064697e-03	9.757831692695617676e-03	1.063447352498769760e-02	4.727047309279441833e-02	1.801594905555248260e-02	2.227216213941574097e-02	2.191727980971336365e-02	1.347820833325386047e-02	1.194400899112224579e-02	1.168728247284889221e-02	1.481013745069503784e-02	1.659866422414779663e-02	2.589016035199165344e-02	1.020723488181829453e-02	1.673695631325244904e-02	7.675615604966878891e-03	1.396043039858341217e-02	1.034890674054622650e-02	1.535691414028406143e-02	1.928808726370334625e-02	1.637667417526245117e-02	1.200634054839611053e-02	1.097859907895326614e-02	1.811397075653076172e-02	1.466756127774715424e-02	1.861822418868541718e-02	2.746242657303810120e-02	9.116536937654018402e-03	2.001626789569854736e-02	1.406076643615961075e-02	1.318650227040052414e-02	2.039014250040054321e-01	1.927777379751205444e-02
1.415176875889301300e-02	2.248845621943473816e-02	8.879257366061210632e-03	9.965520352125167847e-03	1.521386951208114624e-02	1.003188733011484146e-02	1.035352051258087158e-02	9.515590034425258636e-03	8.275832049548625946e-03	1.183534413576126099e-02	2.359760738909244537e-02	4.799644649028778076e-02	2.220641449093818665e-02	2.633341588079929352e-02	2.006097137928009033e-02	1.334570348262786865e-02	2.025247178971767426e-02	9.881713427603244781e-03	9.225945919752120972e-03	1.728438027203083038e-02	1.357355434447526932e-02	6.125721707940101624e-02	1.239384058862924576e-02	1.984131895005702972e-02	1.475525088608264923e-02	9.550493210554122925e-03	2.199647948145866394e-02	9.888142347335815430e-03	1.167693734169006348e-02	1.830536499619483948e-02	7.879124954342842102e-03	1.464830897748470306e-02	9.127270430326461792e-03	9.127460420131683350e-03	1.155240368098020554e-02	2.849606424570083618e-02	9.327670559287071228e-03	1.174476556479930878e-02	1.523913163691759109e-02	2.169535681605339050e-02	2.156178466975688934e-02	8.781651966273784637e-03	1.382650900632143021e-02	4.088792204856872559e-02	1.167312636971473694e-02	1.541405823081731796e-02	8.762762881815433502e-03	1.022888813167810440e-02	2.687217295169830322e-01	1.534573826938867569e-02
2.056726813316345215e-02	6.915322970598936081e-03	8.327951654791831970e-03	1.078921649605035782e-02	2.520003728568553925e-02	7.327497471123933792e-03	1.078646723181009293e-02	1.221008319407701492e-02	1.037726830691099167e-02	1.018816791474819183e-02	2.427116222679615021e-02	4.866044968366622925e-02	8.691551163792610168e-03	1.387301739305257797e-02	2.241477183997631073e-02	2.020604908466339111e-02	4.004950076341629028e-02	9.372710250318050385e-03	4.929159209132194519e-02	2.343703061342239380e-02	1.282848790287971497e-02	1.518533565104007721e-02	1.698982901871204376e-02	1.662247814238071442e-02	7.933867163956165314e-03	1.259301695972681046e-02	1.182162389159202576e-02	1.355859637260437012e-02	9.700946509838104248e-03	1.103430893272161484e-02	1.663055270910263062e-02	1.281527616083621979e-02	1.447142008692026138e-02	2.745279483497142792e-02	1.412940118461847305e-02	1.815225183963775635e-02	1.393573079258203506e-02	1.106621976941823959e-02	7.637895178049802780e-03	8.605805225670337677e-03	1.287743542343378067e-02	3.548573330044746399e-02	2.058900147676467896e-02	2.053730189800262451e-02	7.956808432936668396e-03	8.653637953102588654e-03	9.581962600350379944e-03	8.634150028228759766e-03	2.682209908962249756e-01	2.118855901062488556e-02
3.107886947691440582e-02	9.659599512815475464e-03	8.049465715885162354e-03	1.056512910872697830e-02	4.302506521344184875e-02	6.889043841511011124e-03	7.955110631883144379e-03	1.163561176508665085e-02	7.677805144339799881e-03	7.800458464771509171e-03	1.203184574842453003e-02	2.684411033987998962e-02	9.352354332804679871e-03	1.526678074151277542e-02	7.665392477065324783e-03	9.140145033597946167e-03	1.181873958557844162e-02	6.516190711408853531e-03	1.032443530857563019e-02	7.783718872815370560e-03	2.712244167923927307e-02	1.099707651883363724e-02	8.697628043591976166e-03	1.249254867434501648e-02	1.153988391160964966e-02	9.445957839488983154e-03	4.779500141739845276e-02	1.461476739495992661e-02	2.315684780478477478e-02	1.158707309514284134e-02	8.756702765822410583e-03	1.028866507112979889e-02	1.856986992061138153e-02	1.575494371354579926e-02	8.029154501855373383e-03	2.186436392366886139e-02	1.690240204334259033e-02	8.320075459778308868e-03	1.083390694111585617e-02	1.299701165407896042e-02	1.045503094792366028e-02	8.330945856869220734e-03	1.335288025438785553e-02	2.591457217931747437e-02	1.029363553971052170e-02	6.865561474114656448e-03	8.392995223402976990e-03	6.304993759840726852e-03	4.509877860546112061e-01	1.266728155314922333e-02
1.754310727119445801e-02	1.160848978906869888e-02	6.689317524433135986e-03	9.659323841333389282e-03	9.292123839259147644e-03	5.844288971275091171e-03	1.016421150416135788e-02	1.268163789063692093e-02	5.343382246792316437e-03	8.311953395605087280e-03	2.214897796511650085e-02	1.211073771119117737e-01	8.023085072636604309e-03	7.044329307973384857e-03	3.359085321426391602e-02	1.827685534954071045e-02	1.719724759459495544e-02	8.399678394198417664e-03	8.605759590864181519e-03	6.921562831848859787e-03	1.022310182452201843e-02	2.774785645306110382e-02	9.912753477692604065e-03	1.223230641335248947e-02	6.557710468769073486e-03	9.891387075185775757e-03	1.599738001823425293e-02	1.145710889250040054e-02	2.304786257445812225e-02	8.547701872885227203e-03	1.179118547588586807e-02	2.164052426815032959e-02	1.280124112963676453e-02	1.114612352102994919e-02	9.816771373152732849e-03	4.185988008975982666e-02	8.182992227375507355e-03	7.390833925455808640e-03	7.368662860244512558e-03	7.399022579193115234e-03	2.097966894507408142e-02	8.941248990595340729e-03	2.618816122412681580e-02	2.036464214324951172e-02	1.319162175059318542e-02	6.754427682608366013e-03	6.295626983046531677e-03	6.634734570980072021e-03	3.381957113742828369e-01	2.907277271151542664e-02
1.909657940268516541e-02	1.127612870186567307e-02	1.574425026774406433e-02	1.285358890891075134e-02	1.776141487061977386e-02	1.401677448302507401e-02	2.072662487626075745e-02	1.449183374643325806e-02	1.230231951922178268e-02	1.620568335056304932e-02	1.730222254991531372e-02	4.068636521697044373e-02	1.384354475885629654e-02	1.269718725234270096e-02	1.296337228268384933e-02	1.629687473177909851e-02	2.372391521930694580e-02	2.095185965299606323e-02	1.691468805074691772e-02	1.267834566533565521e-02	1.820559613406658173e-02	1.849332079291343689e-02	1.429602876305580139e-02	1.758080162107944489e-02	1.241248007863759995e-02	1.511428412050008774e-02	3.372529894113540649e-02	1.197539363056421280e-02	6.415642052888870239e-02	1.885465346276760101e-02	1.961496472358703613e-02	1.322791818529367447e-02	1.373913977295160294e-02	1.436615176498889923e-02	1.729108020663261414e-02	3.033216111361980438e-02	1.721287891268730164e-02	1.347026322036981583e-02	1.449517719447612762e-02	1.218648068606853485e-02	1.650501042604446411e-02	1.645760610699653625e-02	2.180569991469383240e-02	1.434113271534442902e-02	1.151291187852621078e-02	1.125512644648551941e-02	1.675180159509181976e-02	1.221210230141878128e-02	4.061453044414520264e-01	1.909763552248477936e-02
1.565392129123210907e-02	1.366826612502336502e-02	1.866570115089416504e-02	1.823977380990982056e-02	2.340750396251678467e-02	1.426053885370492935e-02	1.435443665832281113e-02	1.302104070782661438e-02	1.079987455159425735e-02	1.284657977521419525e-02	1.466131769120693207e-02	1.576178707182407379e-02	1.683608256280422211e-02	1.239452697336673737e-02	1.284871157258749008e-02	1.428239978849887848e-02	1.405481249094009399e-02	1.365538593381643295e-02	1.636430434882640839e-02	1.488375198096036911e-02	1.743934303522109985e-02	1.544353738427162170e-02	1.851805299520492554e-02	2.353603765368461609e-02	2.104436233639717102e-02	1.460036728531122208e-02	3.211851790547370911e-02	2.217727899551391602e-02	1.833968237042427063e-02	1.167798042297363281e-02	1.844679005444049835e-02	1.148148719221353531e-02	1.118270866572856903e-02	1.670520566403865814e-02	1.812273077666759491e-02	1.653529144823551178e-02	2.058609947562217712e-02	1.581812091171741486e-02	1.686614006757736206e-02	4.630240052938461304e-02	1.362482924014329910e-02	1.764879748225212097e-02	1.535200234502553940e-02	1.655661314725875854e-02	2.100246213376522064e-02	1.102649234235286713e-02	1.470630336552858353e-02	1.305806078016757965e-02	4.114592671394348145e-01	1.872160844504833221e-02
1.162458863109350204e-02	1.186798606067895889e-02	1.630729995667934418e-02	1.165610551834106445e-02	1.540474593639373779e-02	1.126366294920444489e-02	1.878594234585762024e-02	1.240132283419370651e-02	9.349661879241466522e-03	2.157609909772872925e-02	1.150589156895875931e-02	2.471397444605827332e-02	1.327626220881938934e-02	1.434343028813600540e-02	1.435435377061367035e-02	1.654465869069099426e-02	2.265056967735290527e-02	1.832865364849567413e-02	1.310735289007425308e-02	1.191403251141309738e-02	1.217721682041883469e-02	1.810514740645885468e-02	2.271587029099464417e-02	2.354873158037662506e-02	1.409523189067840576e-02	1.684188097715377808e-02	4.409087076783180237e-02	2.402715757489204407e-02	1.895538158714771271e-02	1.048126816749572754e-02	1.304058078676462173e-02	1.519338320940732956e-02	1.136933825910091400e-02	1.082892064005136490e-02	1.162022165954113007e-02	3.636033833026885986e-02	1.479815971106290817e-02	1.136430818587541580e-02	1.028594188392162323e-02	1.351896394044160843e-02	2.226996794342994690e-02	1.146548800170421600e-02	1.128778420388698578e-02	4.941706359386444092e-02	1.303653977811336517e-02	9.073141030967235565e-03	1.835909858345985413e-02	1.102926954627037048e-02	3.544807136058807373e-01	2.773138880729675293e-02
2.821041457355022430e-02	4.436672851443290710e-02	9.643102064728736877e-03	1.539142429828643799e-02	9.574631229043006897e-03	1.175962667912244797e-02	1.329338643699884415e-02	3.513655811548233032e-02	1.149334944784641266e-02	1.510804612189531326e-02	4.806720092892646790e-02	7.835964858531951904e-02	2.266211621463298798e-02	1.492019649595022202e-02	2.154187485575675964e-02	1.694564893841743469e-02	7.550712674856185913e-02	1.413850020617246628e-02	2.353974059224128723e-02	2.418219484388828278e-02	1.580094918608665466e-02	1.873521320521831512e-02	1.143582724034786224e-02	2.601817250251770020e-02	2.198747545480728149e-02	1.120995171368122101e-02	1.113722473382949829e-02	1.530673075467348099e-02	1.536012254655361176e-02	1.516028214246034622e-02	2.800886519253253937e-02	1.182565093040466309e-02	4.310509935021400452e-02	1.412706635892391205e-02	1.522607821971178055e-02	2.560477517545223236e-02	1.903143525123596191e-02	1.712815091013908386e-02	1.200369279831647873e-02	1.878572255373001099e-02	1.449068449437618256e-02	1.024204492568969727e-02	1.599354855716228485e-02	1.535125635564327240e-02	1.498883496969938278e-02	4.107210040092468262e-02	1.154804416000843048e-02	1.770037598907947540e-02	7.113727182149887085e-02	2.605252899229526520e-02
1.189005095511674881e-02	1.025760173797607422e-02	1.575510576367378235e-02	1.128156017512083054e-02	1.917318627238273621e-02	1.008194405585527420e-02	1.692147552967071533e-02	1.384214684367179871e-02	8.498016744852066040e-03	1.112773455679416656e-02	2.690366096794605255e-02	3.824698925018310547e-02	1.252855919301509857e-02	1.754655316472053528e-02	1.144870556890964508e-02	1.608265005052089691e-02	1.740465685725212097e-02	3.027596138417720795e-02	1.179112493991851807e-02	9.458378888666629791e-03	1.716506667435169220e-02	1.250818558037281036e-02	1.118432171642780304e-02	2.352560311555862427e-02	1.073772646486759186e-02	1.313401013612747192e-02	1.656443066895008087e-02	1.415037922561168671e-02	2.594520151615142822e-02	9.842256084084510803e-03	9.059605188667774200e-03	1.581351459026336670e-02	3.799722343683242798e-02	1.265080831944942474e-02	1.130994688719511032e-02	3.391661122441291809e-02	1.344444975256919861e-02	1.623380742967128754e-02	1.106915809214115143e-02	1.145055331289768219e-02	1.845947094261646271e-02	1.181241218000650406e-02	2.518466301262378693e-02	2.777418680489063263e-02	1.201218739151954651e-02	8.287564851343631744e-03	1.078206859529018402e-02	9.621632285416126251e-03	4.191271066665649414e-01	1.644280552864074707e-02
1.645822450518608093e-02	1.525876391679048538e-02	6.318758707493543625e-03	8.423652499914169312e-03	3.525138646364212036e-02	8.899192325770854950e-03	8.827324025332927704e-03	1.919805258512496948e-02	1.714720390737056732e-02	6.890978664159774780e-03	1.240340247750282288e-02	8.798473328351974487e-02	1.116664800792932510e-02	1.332442183047533035e-02	8.687473833560943604e-03	1.266017649322748184e-02	1.358882989734411240e-02	1.770423352718353271e-02	9.205284528434276581e-03	1.464555040001869202e-02	1.894484832882881165e-02	4.890952259302139282e-02	6.930114235728979111e-03	1.547684613615274429e-02	1.063882280141115189e-02	8.501517586410045624e-03	1.227206271141767502e-02	8.942012675106525421e-03	1.940200105309486389e-02	9.335212409496307373e-03	7.981008850038051605e-03	8.335001766681671143e-03	1.248327177017927170e-02	1.116196159273386002e-02	8.538480848073959351e-03	2.739650569856166840e-02	1.280742697417736053e-02	8.778361603617668152e-03	6.955648772418498993e-03	1.046508736908435822e-02	1.042910106480121613e-02	1.188490726053714752e-02	2.539538778364658356e-02	4.704572632908821106e-02	9.361390024423599243e-03	7.755213417112827301e-03	1.004486624151468277e-02	6.959671154618263245e-03	3.938904404640197754e-01	1.852375082671642303e-02
2.418785914778709412e-02	1.523433346301317215e-02	1.034282892942428589e-02	2.007831819355487823e-02	1.036380883306264877e-02	8.437420241534709930e-03	1.370763126760721207e-02	1.438492070883512497e-02	1.044353377074003220e-02	1.148582156747579575e-02	1.476508378982543945e-02	7.597638666629791260e-02	1.555161923170089722e-02	1.467323396354913712e-02	1.941506005823612213e-02	1.338326930999755859e-02	1.643603667616844177e-02	9.546462446451187134e-03	1.201595179736614227e-02	1.650752313435077667e-02	2.004759386181831360e-02	1.396287046372890472e-02	1.162714976817369461e-02	1.657603867352008820e-02	1.263333950191736221e-02	1.278119813650846481e-02	2.295389957726001740e-02	3.108732774853706360e-02	1.408487278968095779e-02	7.414459716528654099e-03	1.227354630827903748e-02	2.803581953048706055e-02	9.045685641467571259e-03	2.829899266362190247e-02	9.564829990267753601e-03	4.731447622179985046e-02	1.970068365335464478e-02	1.317879464477300644e-02	1.416037604212760925e-02	1.012710295617580414e-02	1.600386947393417358e-02	1.263449154794216156e-02	1.245962362736463547e-02	1.752079837024211884e-02	1.178841758519411087e-02	9.294330142438411713e-03	1.659111119806766510e-02	1.449665520340204239e-02	3.146284818649291992e-01	1.745816878974437714e-02
2.028184756636619568e-02	9.941425174474716187e-03	1.284295227378606796e-02	1.111149229109287262e-02	4.505072161555290222e-02	1.144380401819944382e-02	1.183816045522689819e-02	1.454252749681472778e-02	7.934242486953735352e-03	1.017207000404596329e-02	1.258476730436086655e-02	3.886405751109123230e-02	1.044174190610647202e-02	1.860913448035717010e-02	8.544440381228923798e-03	1.651512645184993744e-02	2.223211340606212616e-02	1.002118084579706192e-02	9.850488044321537018e-03	1.362122688442468643e-02	1.512956246733665466e-02	1.138272974640130997e-02	1.373590249568223953e-02	1.788426749408245087e-02	1.043029315769672394e-02	8.216260932385921478e-03	4.540252685546875000e-02	1.364125311374664307e-02	1.443850900977849960e-02	1.023840531706809998e-02	1.100917626172304153e-02	9.724041447043418884e-03	1.412101835012435913e-02	1.718379743397235870e-02	1.075803115963935852e-02	1.419649552553892136e-02	4.202689230442047119e-02	1.247560326009988785e-02	1.977923698723316193e-02	1.003939937800168991e-02	2.073869481682777405e-02	8.446662686765193939e-03	3.384542465209960938e-02	6.752695888280868530e-02	1.362480875104665756e-02	7.997156120836734772e-03	1.460714265704154968e-02	9.358369745314121246e-03	3.296343982219696045e-01	1.919599622488021851e-02
1.393408887088298798e-02	1.050816103816032410e-02	7.992603816092014313e-03	1.058701053261756897e-02	2.715946361422538757e-02	1.441613957285881042e-02	1.277608331292867661e-02	9.886555373668670654e-03	1.020366046577692032e-02	1.093537732958793640e-02	1.695336587727069855e-02	6.407568603754043579e-02	1.041176263242959976e-02	1.691222935914993286e-02	9.591895155608654022e-03	1.243146229535341263e-02	1.236109528690576553e-02	1.373988576233386993e-02	9.748690761625766754e-03	1.119031477719545364e-02	1.741062290966510773e-02	1.283912826329469681e-02	1.075679622590541840e-02	1.456543523818254471e-02	1.587592810392379761e-02	7.687787059694528580e-03	5.392405018210411072e-02	1.297154929488897324e-02	1.832440868020057678e-02	8.711252361536026001e-03	1.389223057776689529e-02	7.958068512380123138e-03	1.695463061332702637e-02	1.238517928868532181e-02	1.528465189039707184e-02	2.511999011039733887e-02	1.336902473121881485e-02	1.471725292503833771e-02	9.651840664446353912e-03	1.296701282262802124e-02	1.895923539996147156e-02	7.820973172783851624e-03	3.722290322184562683e-02	3.405032306909561157e-02	9.556722827255725861e-03	8.032808080315589905e-03	1.773829385638237000e-02	7.805428933352231979e-03	3.239521086215972900e-01	1.501697953790426254e-02
3.255861252546310425e-02	2.083595097064971924e-02	1.590617746114730835e-02	1.622923091053962708e-02	1.804844662547111511e-02	1.495431084185838699e-02	1.914480142295360565e-02	3.357164189219474792e-02	1.367072947323322296e-02	1.660913601517677307e-02	2.057366818189620972e-02	1.081339716911315918e-01	1.609613746404647827e-02	1.223040092736482620e-02	1.878849789500236511e-02	2.595706097781658173e-02	2.207001857459545135e-02	1.516659092158079147e-02	2.270498126745223999e-02	1.940529793500900269e-02	1.957559585571289062e-02	1.627958007156848907e-02	1.601829752326011658e-02	7.839507609605789185e-02	1.565299555659294128e-02	1.844119094312191010e-02	1.916269026696681976e-02	2.218898944556713104e-02	1.494807191193103790e-02	1.729465089738368988e-02	1.390611380338668823e-02	1.981415785849094391e-02	1.371427159756422043e-02	1.712713949382305145e-02	1.789908856153488159e-02	2.551789581775665283e-02	1.579421572387218475e-02	1.582871004939079285e-02	1.862633414566516876e-02	1.812514476478099823e-02	2.182081341743469238e-02	1.740949042141437531e-02	1.263889297842979431e-02	4.552854597568511963e-02	1.915373466908931732e-02	1.203174702823162079e-02	1.300136558711528778e-02	1.489784382283687592e-02	3.494104743003845215e-01	2.328840643167495728e-02
1.492499466985464096e-02	1.875550486147403717e-02	8.564609102904796600e-03	1.181340031325817108e-02	2.682134322822093964e-02	1.030327752232551575e-02	1.308355946093797684e-02	1.236394234001636505e-02	1.132437959313392639e-02	1.062991563230752945e-02	1.906590163707733154e-02	3.559313341975212097e-02	1.222170330584049225e-02	1.344186440110206604e-02	1.230549346655607224e-02	1.338120177388191223e-02	1.986401155591011047e-02	9.260826744139194489e-03	1.158725377172231674e-02	1.252048369497060776e-02	2.726733312010765076e-02	1.165551133453845978e-02	1.221997570246458054e-02	2.324347570538520813e-02	1.285374630242586136e-02	1.217825897037982941e-02	2.649500593543052673e-02	1.490964647382497787e-02	1.680299825966358185e-02	9.648608975112438202e-03	1.764351129531860352e-02	2.123233489692211151e-02	1.594721898436546326e-02	1.086401380598545074e-02	1.367228850722312927e-02	1.409628149121999741e-02	5.559193715453147888e-02	1.158246304839849472e-02	1.543319690972566605e-02	1.467437017709016800e-02	1.671806536614894867e-02	1.408533379435539246e-02	1.722460798919200897e-02	1.396936178207397461e-02	1.074723619967699051e-02	9.311579167842864990e-03	1.360805425792932510e-02	1.006937492638826370e-02	4.032956063747406006e-01	1.806215010583400726e-02
2.969895116984844208e-02	1.028116606175899506e-02	1.592935435473918915e-02	1.728715375065803528e-02	3.926340863108634949e-02	1.037419307976961136e-02	1.146906614303588867e-02	1.599470898509025574e-02	1.171023491770029068e-02	1.399276964366436005e-02	1.140686031430959702e-02	1.822839491069316864e-02	1.166757289320230484e-02	1.899648830294609070e-02	1.097657065838575363e-02	1.517287455499172211e-02	1.858871988952159882e-02	1.803041994571685791e-02	1.186089217662811279e-02	9.525313042104244232e-03	1.742176897823810577e-02	2.382655069231987000e-02	1.284407172352075577e-02	9.430563077330589294e-03	1.542873680591583252e-02	1.145936921238899231e-02	1.613199524581432343e-02	1.810220628976821899e-02	2.419802546501159668e-02	9.273389354348182678e-03	1.621036976575851440e-02	2.192944474518299103e-02	1.538362354040145874e-02	1.041925419121980667e-02	1.081425603479146957e-02	1.302553620189428329e-02	1.274401787668466568e-02	1.176299154758453369e-02	1.200374867767095566e-02	1.236463617533445358e-02	2.075344510376453400e-02	1.229604985564947128e-02	3.244155272841453552e-02	1.217745710164308548e-02	1.519587729126214981e-02	9.382074698805809021e-03	1.005694922059774399e-02	9.167751297354698181e-03	4.233088195323944092e-01	3.790742531418800354e-02
1.501076295971870422e-02	1.435752306133508682e-02	8.970909751951694489e-03	1.057273335754871368e-02	2.635584026575088501e-02	1.167572941631078720e-02	1.381465606391429901e-02	1.297996193170547485e-02	1.208103727549314499e-02	1.074300054460763931e-02	2.695727907121181488e-02	3.384350240230560303e-02	9.710541926324367523e-03	1.733275316655635834e-02	9.844507090747356415e-03	1.490870397537946701e-02	1.609610579907894135e-02	1.163823530077934265e-02	9.417129680514335632e-03	1.044199615716934204e-02	2.248544804751873016e-02	1.466342061758041382e-02	1.408694684505462646e-02	2.579526416957378387e-02	1.037040073424577713e-02	1.278151944279670715e-02	3.042112849652767181e-02	1.597526296973228455e-02	2.122410573065280914e-02	1.862195879220962524e-02	1.091396156698465347e-02	2.952719107270240784e-02	3.151960298418998718e-02	1.106829009950160980e-02	1.518808864057064056e-02	1.337401662021875381e-02	3.633515536785125732e-02	1.143671292811632156e-02	1.174459699541330338e-02	1.073236018419265747e-02	1.363028679043054581e-02	1.030028518289327621e-02	1.728321798145771027e-02	1.903259940445423126e-02	1.677208952605724335e-02	8.583432063460350037e-03	1.183703821152448654e-02	1.020199619233608246e-02	3.521963655948638916e-01	1.967614516615867615e-02
2.569733187556266785e-02	7.409298326820135117e-03	7.516084238886833191e-03	8.269788697361946106e-03	1.720348559319972992e-02	9.236653335392475128e-03	9.143905714154243469e-03	1.743522845208644867e-02	8.199574425816535950e-03	9.050016291439533234e-03	8.796617388725280762e-03	5.866103246808052063e-02	1.215237658470869064e-02	1.353702042251825333e-02	1.074661966413259506e-02	2.087790146470069885e-02	4.622518643736839294e-02	1.186757907271385193e-02	1.096227113157510757e-02	7.198105100542306900e-03	1.714300923049449921e-02	1.107048522680997849e-02	9.679712355136871338e-03	2.657342515885829926e-02	7.553090341389179230e-03	8.158684708178043365e-03	9.460751898586750031e-03	1.487668231129646301e-02	2.201644703745841980e-02	1.191698480397462845e-02	7.781043183058500290e-03	2.012290433049201965e-02	8.089761249721050262e-03	8.702544495463371277e-03	9.450527839362621307e-03	4.579391703009605408e-02	1.144386362284421921e-02	6.814356427639722824e-03	1.006967760622501373e-02	1.826352626085281372e-02	2.241808734834194183e-02	9.013250470161437988e-03	3.302189335227012634e-02	4.027288034558296204e-02	1.707786507904529572e-02	1.470443326979875565e-02	8.573153056204319000e-03	1.048417296260595322e-02	3.506208956241607666e-01	1.796949282288551331e-02
3.498534113168716431e-02	1.231508236378431320e-02	1.300796028226613998e-02	1.564791798591613770e-02	1.690546795725822449e-02	1.457496080547571182e-02	1.675171405076980591e-02	2.721072733402252197e-02	2.325076237320899963e-02	1.529401168227195740e-02	2.041380107402801514e-02	1.071619614958763123e-01	1.671249419450759888e-02	2.042956091463565826e-02	2.085658162832260132e-02	2.254010736942291260e-02	2.439335174858570099e-02	1.761008426547050476e-02	2.149947732686996460e-02	1.399275474250316620e-02	2.826390415430068970e-02	1.720266975462436676e-02	2.056443691253662109e-02	2.560529112815856934e-02	1.106875110417604446e-02	1.685008034110069275e-02	1.289762463420629501e-02	2.430834248661994934e-02	2.159448526799678802e-02	1.523776911199092865e-02	1.427390240132808685e-02	1.262979675084352493e-02	2.560088969767093658e-02	1.345449127256870270e-02	1.343176793307065964e-02	4.065660387277603149e-02	1.744163967669010162e-02	2.778293751180171967e-02	2.294112183153629303e-02	1.492303609848022461e-02	1.962814480066299438e-02	3.136738017201423645e-02	1.888751238584518433e-02	2.567655220627784729e-02	1.709595695137977600e-02	1.173842046409845352e-02	1.534940768033266068e-02	1.665623299777507782e-02	1.008222699165344238e-01	3.550859913229942322e-02
[truncated: 1,311 more rows]
