# Supplementary material for: iPoLNG—An unsupervised model for the integrative analysis of single-cell multiomics data
Source: Front Genet. 2023 Feb 7;14:998504. doi: 10.3389/fgene.2023.998504 (PMC9972291; doi:10.3389/fgene.2023.998504)
Supplement: Supplementary file 3 [file DataSheet1.ZIP › README.txt]

This folder contains the fitted variational parameters used in the simulation study.

alpha01.csv: the hyperparameter that controls the levels of noise for RNA modality. We rounded it to 46 when generating simulated data.

alpha02.csv: the hyperparameter that controls the levels of noise for H3K27me3 histone modality. We rounded it to 15 when generating simulated data.

celltype.csv: the downsampled cell barcodes and their ground truth labels.

Lhat.csv: the fitted L for the downsampled cells.

S1.csv: the sequencing depth for cells in the RNA modality.

S2.csv: the sequencing depth for cells in the H3K27me3 histone modality.

Theta1hat.csv: the fitted Theta for the RNA modality.

Theta2hat.csv: the fitted Theta for the H3K27me3 histone modality.
