# Supplementary material for: iPoLNG—An unsupervised model for the integrative analysis of single-cell multiomics data
Source: Front Genet. 2023 Feb 7;14:998504. doi: 10.3389/fgene.2023.998504 (PMC9972291; doi:10.3389/fgene.2023.998504)
Supplement: Supplementary file 3 [file DataSheet1.ZIP › S1.csv]

4.110000000000000000e+02
2.530000000000000000e+02
4.500000000000000000e+02
3.720000000000000000e+02
4.070000000000000000e+02
5.520000000000000000e+02
2.190000000000000000e+02
7.500000000000000000e+02
1.710000000000000000e+02
3.290000000000000000e+02
6.260000000000000000e+02
2.057000000000000000e+03
4.420000000000000000e+02
6.690000000000000000e+02
3.140000000000000000e+02
6.640000000000000000e+02
1.820000000000000000e+02
4.570000000000000000e+02
3.450000000000000000e+02
5.610000000000000000e+02
3.820000000000000000e+02
5.690000000000000000e+02
2.200000000000000000e+02
1.023000000000000000e+03
4.310000000000000000e+02
4.440000000000000000e+02
3.520000000000000000e+02
2.730000000000000000e+02
2.930000000000000000e+02
2.670000000000000000e+02
3.840000000000000000e+02
4.950000000000000000e+02
3.010000000000000000e+02
3.410000000000000000e+02
1.960000000000000000e+02
1.940000000000000000e+02
5.290000000000000000e+02
4.840000000000000000e+02
4.140000000000000000e+02
2.160000000000000000e+02
2.130000000000000000e+02
4.830000000000000000e+02
5.690000000000000000e+02
1.073000000000000000e+03
1.291000000000000000e+03
7.840000000000000000e+02
6.460000000000000000e+02
8.270000000000000000e+02
7.830000000000000000e+02
3.270000000000000000e+02
3.400000000000000000e+02
3.650000000000000000e+02
2.990000000000000000e+02
3.380000000000000000e+02
1.780000000000000000e+02
7.240000000000000000e+02
2.040000000000000000e+02
4.410000000000000000e+02
4.140000000000000000e+02
8.170000000000000000e+02
3.190000000000000000e+02
1.840000000000000000e+02
3.700000000000000000e+02
8.320000000000000000e+02
3.620000000000000000e+02
4.410000000000000000e+02
4.100000000000000000e+02
4.060000000000000000e+02
4.750000000000000000e+02
4.010000000000000000e+02
2.210000000000000000e+02
5.310000000000000000e+02
6.280000000000000000e+02
3.700000000000000000e+02
3.190000000000000000e+02
2.980000000000000000e+02
4.430000000000000000e+02
2.820000000000000000e+02
8.050000000000000000e+02
2.850000000000000000e+02
2.350000000000000000e+02
7.450000000000000000e+02
5.010000000000000000e+02
2.000000000000000000e+02
6.840000000000000000e+02
3.720000000000000000e+02
6.090000000000000000e+02
2.480000000000000000e+02
3.340000000000000000e+02
3.110000000000000000e+02
7.440000000000000000e+02
2.250000000000000000e+02
2.160000000000000000e+02
8.200000000000000000e+02
4.310000000000000000e+02
3.730000000000000000e+02
4.540000000000000000e+02
4.370000000000000000e+02
2.610000000000000000e+02
2.240000000000000000e+02
4.400000000000000000e+02
5.760000000000000000e+02
3.900000000000000000e+02
2.910000000000000000e+02
4.050000000000000000e+02
3.950000000000000000e+02
2.260000000000000000e+02
3.080000000000000000e+02
6.680000000000000000e+02
4.480000000000000000e+02
8.980000000000000000e+02
2.230000000000000000e+02
7.970000000000000000e+02
5.690000000000000000e+02
1.800000000000000000e+02
1.005000000000000000e+03
3.400000000000000000e+02
2.100000000000000000e+02
1.291000000000000000e+03
4.150000000000000000e+02
6.880000000000000000e+02
2.910000000000000000e+02
1.443000000000000000e+03
3.280000000000000000e+02
1.493000000000000000e+03
4.280000000000000000e+02
4.830000000000000000e+02
4.470000000000000000e+02
1.910000000000000000e+02
2.570000000000000000e+02
4.120000000000000000e+02
3.770000000000000000e+02
7.440000000000000000e+02
2.030000000000000000e+02
5.850000000000000000e+02
3.570000000000000000e+02
6.490000000000000000e+02
2.600000000000000000e+02
3.700000000000000000e+02
3.060000000000000000e+02
3.150000000000000000e+02
2.480000000000000000e+02
2.480000000000000000e+02
3.100000000000000000e+02
4.420000000000000000e+02
3.550000000000000000e+02
2.670000000000000000e+02
3.130000000000000000e+02
3.640000000000000000e+02
4.950000000000000000e+02
3.670000000000000000e+02
1.323000000000000000e+03
2.700000000000000000e+02
2.590000000000000000e+02
3.860000000000000000e+02
4.190000000000000000e+02
3.710000000000000000e+02
2.830000000000000000e+02
5.150000000000000000e+02
4.190000000000000000e+02
4.870000000000000000e+02
3.890000000000000000e+02
4.790000000000000000e+02
2.460000000000000000e+02
3.930000000000000000e+02
6.430000000000000000e+02
3.230000000000000000e+02
4.040000000000000000e+02
5.980000000000000000e+02
1.175000000000000000e+03
7.590000000000000000e+02
5.080000000000000000e+02
2.110000000000000000e+02
5.130000000000000000e+02
2.370000000000000000e+02
4.290000000000000000e+02
7.950000000000000000e+02
4.370000000000000000e+02
4.800000000000000000e+02
7.370000000000000000e+02
6.290000000000000000e+02
8.770000000000000000e+02
6.250000000000000000e+02
6.850000000000000000e+02
7.000000000000000000e+02
4.660000000000000000e+02
5.680000000000000000e+02
6.470000000000000000e+02
4.490000000000000000e+02
5.680000000000000000e+02
5.370000000000000000e+02
5.020000000000000000e+02
4.070000000000000000e+02
4.910000000000000000e+02
2.350000000000000000e+02
5.900000000000000000e+02
9.960000000000000000e+02
4.590000000000000000e+02
4.220000000000000000e+02
3.480000000000000000e+02
3.900000000000000000e+02
7.620000000000000000e+02
5.160000000000000000e+02
3.580000000000000000e+02
3.930000000000000000e+02
3.840000000000000000e+02
3.200000000000000000e+02
4.480000000000000000e+02
4.140000000000000000e+02
6.960000000000000000e+02
5.950000000000000000e+02
3.910000000000000000e+02
3.510000000000000000e+02
3.570000000000000000e+02
2.500000000000000000e+02
6.500000000000000000e+02
3.960000000000000000e+02
6.260000000000000000e+02
5.560000000000000000e+02
2.720000000000000000e+02
4.040000000000000000e+02
4.510000000000000000e+02
4.470000000000000000e+02
7.170000000000000000e+02
3.010000000000000000e+02
6.830000000000000000e+02
2.500000000000000000e+02
5.630000000000000000e+02
4.800000000000000000e+02
1.637000000000000000e+03
1.870000000000000000e+02
2.420000000000000000e+02
1.980000000000000000e+02
3.610000000000000000e+02
5.220000000000000000e+02
2.070000000000000000e+02
2.730000000000000000e+02
2.320000000000000000e+02
5.020000000000000000e+02
7.090000000000000000e+02
2.530000000000000000e+02
3.250000000000000000e+02
2.620000000000000000e+02
1.663000000000000000e+03
3.660000000000000000e+02
2.570000000000000000e+02
3.650000000000000000e+02
4.620000000000000000e+02
2.890000000000000000e+02
5.340000000000000000e+02
1.421000000000000000e+03
2.770000000000000000e+02
7.140000000000000000e+02
2.590000000000000000e+02
6.050000000000000000e+02
4.910000000000000000e+02
4.090000000000000000e+02
6.800000000000000000e+02
5.410000000000000000e+02
6.830000000000000000e+02
3.170000000000000000e+02
4.260000000000000000e+02
9.760000000000000000e+02
1.234000000000000000e+03
3.860000000000000000e+02
1.739000000000000000e+03
1.031000000000000000e+03
3.950000000000000000e+02
6.900000000000000000e+02
1.575000000000000000e+03
7.220000000000000000e+02
2.430000000000000000e+02
6.050000000000000000e+02
2.680000000000000000e+02
6.100000000000000000e+02
5.140000000000000000e+02
1.169000000000000000e+03
4.830000000000000000e+02
6.170000000000000000e+02
1.090000000000000000e+03
3.620000000000000000e+02
7.320000000000000000e+02
7.410000000000000000e+02
6.790000000000000000e+02
7.420000000000000000e+02
8.270000000000000000e+02
9.470000000000000000e+02
9.070000000000000000e+02
5.590000000000000000e+02
4.560000000000000000e+02
8.150000000000000000e+02
9.100000000000000000e+02
8.160000000000000000e+02
1.073000000000000000e+03
1.399000000000000000e+03
7.750000000000000000e+02
5.910000000000000000e+02
8.580000000000000000e+02
1.489000000000000000e+03
1.211000000000000000e+03
1.459000000000000000e+03
1.840000000000000000e+02
2.010000000000000000e+02
3.430000000000000000e+02
3.530000000000000000e+02
4.580000000000000000e+02
9.780000000000000000e+02
5.380000000000000000e+02
6.380000000000000000e+02
6.560000000000000000e+02
1.390000000000000000e+02
3.780000000000000000e+02
4.920000000000000000e+02
3.610000000000000000e+02
1.066000000000000000e+03
1.970000000000000000e+02
3.679000000000000000e+03
2.190000000000000000e+02
4.070000000000000000e+02
4.020000000000000000e+02
1.890000000000000000e+02
5.950000000000000000e+02
4.770000000000000000e+02
2.540000000000000000e+02
7.940000000000000000e+02
2.330000000000000000e+02
5.620000000000000000e+02
4.310000000000000000e+02
8.370000000000000000e+02
3.870000000000000000e+02
2.910000000000000000e+02
6.750000000000000000e+02
1.740000000000000000e+02
6.270000000000000000e+02
8.280000000000000000e+02
8.400000000000000000e+02
9.800000000000000000e+02
4.400000000000000000e+02
1.289000000000000000e+03
4.260000000000000000e+02
5.130000000000000000e+02
8.820000000000000000e+02
7.330000000000000000e+02
1.013000000000000000e+03
5.750000000000000000e+02
7.870000000000000000e+02
5.510000000000000000e+02
3.390000000000000000e+02
7.510000000000000000e+02
7.080000000000000000e+02
1.417000000000000000e+03
2.840000000000000000e+02
8.350000000000000000e+02
7.150000000000000000e+02
9.970000000000000000e+02
1.064000000000000000e+03
7.190000000000000000e+02
1.558000000000000000e+03
1.646000000000000000e+03
1.025000000000000000e+03
1.057000000000000000e+03
1.754000000000000000e+03
7.030000000000000000e+02
1.212000000000000000e+03
5.210000000000000000e+02
1.644000000000000000e+03
6.670000000000000000e+02
8.870000000000000000e+02
1.472000000000000000e+03
2.720000000000000000e+02
5.860000000000000000e+02
1.031000000000000000e+03
1.056000000000000000e+03
6.880000000000000000e+02
2.930000000000000000e+02
6.030000000000000000e+02
3.060000000000000000e+02
3.080000000000000000e+02
7.800000000000000000e+02
2.330000000000000000e+02
8.660000000000000000e+02
8.130000000000000000e+02
2.830000000000000000e+02
1.405000000000000000e+03
3.830000000000000000e+02
4.880000000000000000e+02
1.300000000000000000e+03
4.160000000000000000e+02
1.368000000000000000e+03
5.000000000000000000e+02
2.260000000000000000e+02
6.640000000000000000e+02
1.046000000000000000e+03
7.820000000000000000e+02
3.430000000000000000e+02
2.049000000000000000e+03
3.590000000000000000e+02
6.650000000000000000e+02
2.140000000000000000e+02
4.000000000000000000e+02
4.720000000000000000e+02
2.990000000000000000e+02
7.280000000000000000e+02
4.860000000000000000e+02
6.610000000000000000e+02
1.017000000000000000e+03
6.460000000000000000e+02
6.120000000000000000e+02
2.960000000000000000e+02
3.400000000000000000e+02
2.780000000000000000e+02
1.016000000000000000e+03
6.810000000000000000e+02
2.140000000000000000e+02
6.260000000000000000e+02
6.210000000000000000e+02
5.770000000000000000e+02
3.180000000000000000e+02
2.060000000000000000e+02
1.930000000000000000e+02
2.720000000000000000e+02
1.870000000000000000e+02
1.820000000000000000e+02
3.930000000000000000e+02
2.250000000000000000e+02
2.120000000000000000e+02
2.920000000000000000e+02
1.410000000000000000e+02
2.060000000000000000e+02
1.790000000000000000e+02
3.540000000000000000e+02
1.880000000000000000e+02
1.850000000000000000e+02
2.380000000000000000e+02
4.080000000000000000e+02
1.520000000000000000e+02
2.490000000000000000e+02
2.810000000000000000e+02
4.730000000000000000e+02
1.840000000000000000e+02
2.730000000000000000e+02
1.780000000000000000e+02
2.420000000000000000e+02
1.039000000000000000e+03
1.820000000000000000e+02
3.990000000000000000e+02
4.100000000000000000e+02
2.450000000000000000e+02
8.030000000000000000e+02
5.490000000000000000e+02
3.330000000000000000e+02
3.640000000000000000e+02
2.310000000000000000e+02
1.810000000000000000e+02
2.350000000000000000e+02
3.850000000000000000e+02
2.600000000000000000e+02
2.870000000000000000e+02
2.520000000000000000e+02
6.610000000000000000e+02
4.400000000000000000e+02
7.880000000000000000e+02
2.263000000000000000e+03
1.088000000000000000e+03
4.510000000000000000e+02
5.870000000000000000e+02
3.020000000000000000e+02
4.680000000000000000e+02
3.340000000000000000e+02
1.720000000000000000e+02
5.390000000000000000e+02
6.280000000000000000e+02
6.120000000000000000e+02
4.090000000000000000e+02
3.660000000000000000e+02
2.180000000000000000e+02
5.520000000000000000e+02
4.020000000000000000e+02
3.590000000000000000e+02
2.250000000000000000e+02
2.880000000000000000e+02
1.300000000000000000e+02
3.820000000000000000e+02
9.030000000000000000e+02
1.337000000000000000e+03
4.230000000000000000e+02
9.940000000000000000e+02
1.620000000000000000e+02
4.390000000000000000e+02
3.880000000000000000e+02
4.310000000000000000e+02
8.390000000000000000e+02
3.070000000000000000e+02
2.520000000000000000e+02
4.850000000000000000e+02
2.600000000000000000e+02
1.560000000000000000e+02
1.340000000000000000e+02
4.080000000000000000e+02
3.470000000000000000e+02
4.180000000000000000e+02
5.280000000000000000e+02
2.230000000000000000e+02
1.890000000000000000e+02
5.850000000000000000e+02
9.620000000000000000e+02
4.210000000000000000e+02
2.610000000000000000e+02
5.160000000000000000e+02
2.560000000000000000e+02
5.400000000000000000e+02
8.370000000000000000e+02
3.980000000000000000e+02
5.280000000000000000e+02
4.080000000000000000e+02
2.220000000000000000e+02
6.150000000000000000e+02
3.240000000000000000e+02
3.850000000000000000e+02
3.390000000000000000e+02
1.327000000000000000e+03
3.060000000000000000e+03
3.220000000000000000e+02
1.277000000000000000e+03
7.840000000000000000e+02
6.610000000000000000e+02
6.060000000000000000e+02
8.470000000000000000e+02
1.800000000000000000e+02
6.930000000000000000e+02
5.130000000000000000e+02
4.560000000000000000e+02
1.319000000000000000e+03
2.140000000000000000e+02
3.620000000000000000e+02
3.660000000000000000e+02
3.270000000000000000e+02
1.099000000000000000e+03
5.540000000000000000e+02
4.080000000000000000e+02
6.340000000000000000e+02
9.590000000000000000e+02
1.335000000000000000e+03
4.560000000000000000e+02
2.750000000000000000e+02
1.084000000000000000e+03
2.170000000000000000e+02
6.360000000000000000e+02
3.670000000000000000e+02
5.080000000000000000e+02
3.650000000000000000e+02
7.110000000000000000e+02
3.730000000000000000e+02
5.970000000000000000e+02
1.236000000000000000e+03
9.520000000000000000e+02
2.182000000000000000e+03
2.396000000000000000e+03
1.350000000000000000e+03
6.510000000000000000e+02
8.960000000000000000e+02
4.499000000000000000e+03
9.030000000000000000e+02
2.280000000000000000e+02
8.670000000000000000e+02
9.480000000000000000e+02
5.810000000000000000e+02
2.330000000000000000e+02
7.180000000000000000e+02
6.870000000000000000e+02
1.149000000000000000e+03
5.270000000000000000e+02
2.200000000000000000e+02
1.087000000000000000e+03
3.900000000000000000e+02
1.739000000000000000e+03
4.890000000000000000e+02
3.520000000000000000e+02
4.380000000000000000e+02
7.620000000000000000e+02
9.580000000000000000e+02
3.640000000000000000e+02
2.400000000000000000e+02
4.500000000000000000e+02
3.640000000000000000e+02
1.450000000000000000e+02
9.350000000000000000e+02
3.240000000000000000e+02
1.760000000000000000e+02
7.670000000000000000e+02
3.340000000000000000e+02
1.381000000000000000e+03
1.047000000000000000e+03
1.157000000000000000e+03
7.840000000000000000e+02
2.782000000000000000e+03
9.750000000000000000e+02
1.949000000000000000e+03
2.268000000000000000e+03
9.760000000000000000e+02
1.427000000000000000e+03
8.170000000000000000e+02
1.130000000000000000e+03
6.400000000000000000e+02
6.330000000000000000e+02
1.443000000000000000e+03
1.408000000000000000e+03
6.680000000000000000e+02
1.164000000000000000e+03
1.090000000000000000e+03
5.490000000000000000e+02
4.270000000000000000e+02
3.650000000000000000e+02
3.950000000000000000e+02
7.970000000000000000e+02
6.380000000000000000e+02
1.351000000000000000e+03
5.190000000000000000e+02
1.870000000000000000e+02
8.980000000000000000e+02
9.320000000000000000e+02
5.710000000000000000e+02
1.800000000000000000e+02
1.240000000000000000e+02
2.570000000000000000e+02
4.580000000000000000e+02
4.240000000000000000e+02
9.290000000000000000e+02
8.160000000000000000e+02
2.750000000000000000e+02
5.310000000000000000e+02
2.660000000000000000e+02
1.014000000000000000e+03
6.940000000000000000e+02
4.880000000000000000e+02
3.800000000000000000e+02
4.390000000000000000e+02
1.064000000000000000e+03
7.320000000000000000e+02
7.010000000000000000e+02
3.820000000000000000e+02
2.810000000000000000e+02
3.890000000000000000e+02
2.410000000000000000e+02
1.620000000000000000e+02
1.790000000000000000e+02
6.590000000000000000e+02
1.340000000000000000e+02
3.780000000000000000e+02
5.100000000000000000e+02
3.010000000000000000e+02
1.580000000000000000e+02
2.450000000000000000e+02
3.250000000000000000e+02
4.260000000000000000e+02
3.810000000000000000e+02
3.330000000000000000e+02
2.810000000000000000e+02
1.340000000000000000e+02
4.190000000000000000e+02
4.990000000000000000e+02
3.580000000000000000e+02
7.100000000000000000e+02
2.980000000000000000e+02
3.390000000000000000e+02
2.630000000000000000e+02
2.910000000000000000e+02
3.800000000000000000e+02
3.910000000000000000e+02
1.890000000000000000e+02
4.440000000000000000e+02
2.840000000000000000e+02
4.520000000000000000e+02
5.050000000000000000e+02
9.150000000000000000e+02
6.220000000000000000e+02
2.990000000000000000e+02
5.400000000000000000e+02
2.620000000000000000e+02
1.590000000000000000e+02
5.930000000000000000e+02
2.310000000000000000e+02
2.870000000000000000e+02
3.700000000000000000e+02
3.070000000000000000e+02
2.710000000000000000e+02
1.306000000000000000e+03
2.390000000000000000e+02
3.240000000000000000e+02
3.960000000000000000e+02
4.850000000000000000e+02
2.320000000000000000e+02
3.730000000000000000e+02
3.900000000000000000e+02
3.850000000000000000e+02
4.050000000000000000e+02
4.580000000000000000e+02
6.830000000000000000e+02
4.350000000000000000e+02
4.570000000000000000e+02
2.840000000000000000e+02
4.830000000000000000e+02
6.950000000000000000e+02
5.840000000000000000e+02
2.870000000000000000e+02
3.480000000000000000e+02
2.340000000000000000e+02
5.870000000000000000e+02
3.110000000000000000e+02
9.350000000000000000e+02
1.820000000000000000e+02
9.510000000000000000e+02
4.550000000000000000e+02
2.377000000000000000e+03
2.540000000000000000e+02
4.010000000000000000e+02
3.530000000000000000e+02
2.120000000000000000e+02
4.920000000000000000e+02
5.550000000000000000e+02
6.420000000000000000e+02
2.680000000000000000e+02
5.220000000000000000e+02
5.660000000000000000e+02
3.240000000000000000e+02
4.830000000000000000e+02
3.720000000000000000e+02
3.230000000000000000e+02
6.770000000000000000e+02
8.430000000000000000e+02
8.150000000000000000e+02
5.700000000000000000e+02
3.430000000000000000e+02
7.560000000000000000e+02
2.420000000000000000e+02
7.570000000000000000e+02
3.330000000000000000e+02
1.161000000000000000e+03
3.970000000000000000e+02
3.240000000000000000e+02
3.220000000000000000e+02
1.390000000000000000e+02
1.286000000000000000e+03
5.370000000000000000e+02
1.468000000000000000e+03
3.540000000000000000e+02
1.249000000000000000e+03
3.300000000000000000e+02
8.860000000000000000e+02
5.800000000000000000e+02
1.950000000000000000e+02
4.720000000000000000e+02
3.140000000000000000e+02
2.650000000000000000e+02
2.780000000000000000e+02
2.750000000000000000e+02
4.930000000000000000e+02
1.970000000000000000e+02
1.920000000000000000e+02
2.010000000000000000e+02
6.470000000000000000e+02
2.920000000000000000e+02
2.300000000000000000e+02
4.020000000000000000e+02
3.380000000000000000e+02
2.570000000000000000e+02
4.300000000000000000e+02
3.530000000000000000e+02
6.410000000000000000e+02
4.950000000000000000e+02
2.570000000000000000e+02
5.090000000000000000e+02
3.190000000000000000e+02
3.510000000000000000e+02
4.100000000000000000e+02
9.130000000000000000e+02
9.690000000000000000e+02
4.200000000000000000e+02
6.290000000000000000e+02
3.270000000000000000e+02
3.430000000000000000e+02
4.660000000000000000e+02
2.440000000000000000e+02
3.060000000000000000e+02
3.560000000000000000e+02
9.400000000000000000e+02
3.630000000000000000e+02
4.290000000000000000e+02
3.630000000000000000e+02
8.560000000000000000e+02
3.300000000000000000e+02
5.420000000000000000e+02
6.060000000000000000e+02
1.768000000000000000e+03
2.890000000000000000e+02
1.470000000000000000e+02
8.040000000000000000e+02
2.750000000000000000e+02
1.540000000000000000e+02
2.853000000000000000e+03
4.010000000000000000e+02
3.380000000000000000e+02
5.930000000000000000e+02
1.680000000000000000e+02
3.230000000000000000e+02
7.640000000000000000e+02
7.010000000000000000e+02
2.217000000000000000e+03
7.300000000000000000e+02
2.820000000000000000e+02
1.540000000000000000e+02
8.930000000000000000e+02
8.510000000000000000e+02
3.380000000000000000e+02
6.180000000000000000e+02
3.020000000000000000e+02
1.830000000000000000e+02
2.800000000000000000e+02
3.590000000000000000e+02
4.820000000000000000e+02
5.190000000000000000e+02
2.160000000000000000e+02
4.790000000000000000e+02
2.920000000000000000e+02
4.260000000000000000e+02
6.610000000000000000e+02
5.470000000000000000e+02
3.560000000000000000e+02
5.360000000000000000e+02
3.270000000000000000e+02
4.290000000000000000e+02
5.730000000000000000e+02
3.870000000000000000e+02
2.881000000000000000e+03
4.940000000000000000e+02
2.500000000000000000e+02
5.340000000000000000e+02
7.500000000000000000e+02
4.030000000000000000e+02
4.800000000000000000e+02
5.260000000000000000e+02
4.360000000000000000e+02
3.970000000000000000e+02
4.490000000000000000e+02
7.900000000000000000e+02
4.470000000000000000e+02
5.270000000000000000e+02
4.640000000000000000e+02
9.400000000000000000e+02
5.290000000000000000e+02
4.240000000000000000e+02
3.900000000000000000e+02
4.470000000000000000e+02
3.910000000000000000e+02
5.950000000000000000e+02
3.430000000000000000e+02
2.740000000000000000e+02
3.290000000000000000e+02
4.030000000000000000e+02
5.540000000000000000e+02
5.120000000000000000e+02
2.890000000000000000e+02
2.380000000000000000e+02
1.810000000000000000e+02
8.710000000000000000e+02
5.000000000000000000e+02
6.380000000000000000e+02
3.290000000000000000e+02
4.460000000000000000e+02
3.980000000000000000e+02
5.000000000000000000e+02
3.600000000000000000e+02
3.920000000000000000e+02
2.690000000000000000e+02
4.020000000000000000e+02
2.700000000000000000e+02
2.910000000000000000e+02
7.590000000000000000e+02
7.970000000000000000e+02
4.450000000000000000e+02
8.400000000000000000e+02
2.610000000000000000e+02
1.650000000000000000e+02
4.920000000000000000e+02
2.980000000000000000e+02
7.320000000000000000e+02
3.940000000000000000e+02
8.680000000000000000e+02
2.550000000000000000e+02
3.280000000000000000e+02
6.120000000000000000e+02
2.800000000000000000e+02
2.400000000000000000e+02
4.310000000000000000e+02
3.210000000000000000e+02
4.670000000000000000e+02
6.070000000000000000e+02
9.790000000000000000e+02
9.310000000000000000e+02
2.910000000000000000e+02
1.770000000000000000e+02
2.320000000000000000e+02
9.410000000000000000e+02
5.910000000000000000e+02
3.640000000000000000e+02
2.360000000000000000e+02
4.850000000000000000e+02
4.580000000000000000e+02
1.714000000000000000e+03
7.280000000000000000e+02
5.910000000000000000e+02
4.230000000000000000e+02
3.770000000000000000e+02
5.390000000000000000e+02
5.630000000000000000e+02
3.690000000000000000e+02
4.490000000000000000e+02
5.030000000000000000e+02
4.170000000000000000e+02
8.100000000000000000e+02
4.180000000000000000e+02
1.006000000000000000e+03
1.910000000000000000e+02
1.020000000000000000e+03
4.550000000000000000e+02
3.610000000000000000e+02
3.480000000000000000e+02
5.500000000000000000e+02
1.044000000000000000e+03
3.050000000000000000e+02
5.050000000000000000e+02
4.130000000000000000e+02
7.040000000000000000e+02
6.090000000000000000e+02
4.760000000000000000e+02
1.808000000000000000e+03
3.079000000000000000e+03
2.059000000000000000e+03
7.240000000000000000e+02
6.940000000000000000e+02
2.313000000000000000e+03
5.800000000000000000e+02
2.490000000000000000e+02
3.079000000000000000e+03
5.500000000000000000e+02
5.790000000000000000e+02
2.790000000000000000e+02
5.220000000000000000e+02
3.410000000000000000e+02
7.610000000000000000e+02
4.320000000000000000e+02
7.600000000000000000e+02
4.480000000000000000e+02
9.330000000000000000e+02
3.740000000000000000e+02
6.610000000000000000e+02
2.780000000000000000e+02
4.310000000000000000e+02
1.626000000000000000e+03
2.400000000000000000e+02
3.381000000000000000e+03
2.950000000000000000e+02
2.900000000000000000e+02
1.844000000000000000e+03
3.940000000000000000e+02
2.840000000000000000e+02
4.180000000000000000e+02
4.560000000000000000e+02
1.350000000000000000e+02
4.720000000000000000e+02
1.185000000000000000e+03
2.650000000000000000e+02
4.120000000000000000e+02
3.020000000000000000e+02
3.050000000000000000e+02
5.470000000000000000e+02
2.275000000000000000e+03
6.050000000000000000e+02
3.130000000000000000e+02
4.630000000000000000e+02
3.020000000000000000e+02
4.990000000000000000e+02
4.660000000000000000e+02
3.710000000000000000e+02
3.860000000000000000e+02
8.430000000000000000e+02
7.340000000000000000e+02
4.240000000000000000e+02
3.690000000000000000e+02
4.590000000000000000e+02
3.260000000000000000e+02
2.860000000000000000e+02
2.790000000000000000e+02
1.412000000000000000e+03
3.700000000000000000e+02
4.090000000000000000e+02
2.910000000000000000e+02
3.910000000000000000e+02
2.620000000000000000e+02
5.590000000000000000e+02
2.560000000000000000e+02
7.210000000000000000e+02
1.021000000000000000e+03
6.480000000000000000e+02
2.030000000000000000e+02
6.860000000000000000e+02
1.358000000000000000e+03
3.370000000000000000e+02
3.120000000000000000e+02
2.480000000000000000e+02
7.230000000000000000e+02
3.310000000000000000e+02
3.710000000000000000e+02
1.973000000000000000e+03
4.310000000000000000e+02
3.340000000000000000e+02
7.170000000000000000e+02
4.050000000000000000e+02
3.610000000000000000e+02
4.230000000000000000e+02
2.290000000000000000e+02
6.720000000000000000e+02
1.097000000000000000e+03
9.220000000000000000e+02
7.190000000000000000e+02
1.970000000000000000e+02
3.080000000000000000e+02
7.460000000000000000e+02
2.860000000000000000e+02
3.240000000000000000e+02
1.810000000000000000e+02
2.180000000000000000e+02
4.060000000000000000e+02
2.930000000000000000e+02
2.740000000000000000e+02
2.740000000000000000e+02
2.560000000000000000e+02
2.990000000000000000e+02
3.890000000000000000e+02
2.440000000000000000e+02
2.060000000000000000e+02
2.070000000000000000e+02
2.000000000000000000e+02
3.630000000000000000e+02
6.950000000000000000e+02
5.190000000000000000e+02
2.820000000000000000e+02
2.430000000000000000e+02
2.890000000000000000e+02
4.090000000000000000e+02
4.040000000000000000e+02
3.650000000000000000e+02
6.300000000000000000e+02
3.880000000000000000e+02
4.720000000000000000e+02
2.150000000000000000e+02
1.218000000000000000e+03
4.470000000000000000e+02
5.870000000000000000e+02
5.720000000000000000e+02
4.580000000000000000e+02
1.780000000000000000e+02
3.610000000000000000e+02
5.090000000000000000e+02
3.210000000000000000e+02
2.800000000000000000e+02
2.380000000000000000e+02
2.260000000000000000e+02
7.140000000000000000e+02
1.770000000000000000e+03
2.040000000000000000e+02
5.610000000000000000e+02
3.620000000000000000e+02
5.140000000000000000e+02
9.070000000000000000e+02
2.750000000000000000e+02
1.480000000000000000e+03
2.420000000000000000e+02
3.720000000000000000e+02
6.790000000000000000e+02
2.860000000000000000e+02
4.120000000000000000e+02
4.110000000000000000e+02
3.540000000000000000e+02
8.980000000000000000e+02
2.890000000000000000e+02
5.450000000000000000e+02
5.540000000000000000e+02
3.070000000000000000e+02
3.770000000000000000e+02
4.920000000000000000e+02
3.330000000000000000e+02
2.480000000000000000e+02
3.280000000000000000e+02
9.700000000000000000e+02
6.940000000000000000e+02
3.190000000000000000e+02
1.116000000000000000e+03
1.071000000000000000e+03
1.006000000000000000e+03
1.651000000000000000e+03
1.680000000000000000e+02
2.590000000000000000e+02
4.730000000000000000e+02
7.000000000000000000e+02
5.530000000000000000e+02
1.000000000000000000e+03
4.110000000000000000e+02
3.600000000000000000e+02
7.800000000000000000e+02
7.120000000000000000e+02
3.910000000000000000e+02
8.230000000000000000e+02
2.200000000000000000e+02
5.570000000000000000e+02
2.190000000000000000e+02
1.540000000000000000e+02
4.240000000000000000e+02
7.560000000000000000e+02
1.225000000000000000e+03
1.650000000000000000e+02
7.120000000000000000e+02
3.830000000000000000e+02
1.534000000000000000e+03
8.910000000000000000e+02
1.291000000000000000e+03
6.510000000000000000e+02
3.471000000000000000e+03
7.820000000000000000e+02
1.890000000000000000e+02
3.150000000000000000e+02
2.410000000000000000e+02
2.910000000000000000e+02
1.029000000000000000e+03
3.040000000000000000e+02
8.300000000000000000e+02
1.440000000000000000e+02
3.920000000000000000e+02
5.600000000000000000e+02
7.130000000000000000e+02
2.370000000000000000e+02
2.600000000000000000e+02
6.700000000000000000e+02
4.010000000000000000e+02
8.280000000000000000e+02
2.820000000000000000e+02
3.540000000000000000e+02
9.050000000000000000e+02
8.710000000000000000e+02
1.053000000000000000e+03
2.027000000000000000e+03
7.880000000000000000e+02
6.820000000000000000e+02
1.147000000000000000e+03
9.890000000000000000e+02
1.174000000000000000e+03
2.359000000000000000e+03
8.600000000000000000e+02
1.370000000000000000e+03
5.670000000000000000e+02
4.200000000000000000e+02
1.518000000000000000e+03
1.176000000000000000e+03
4.050000000000000000e+02
2.040000000000000000e+02
9.150000000000000000e+02
5.180000000000000000e+02
7.150000000000000000e+02
2.400000000000000000e+02
6.460000000000000000e+02
4.210000000000000000e+02
2.150000000000000000e+02
7.950000000000000000e+02
4.000000000000000000e+02
6.840000000000000000e+02
1.580000000000000000e+03
7.960000000000000000e+02
4.870000000000000000e+02
5.060000000000000000e+02
1.218000000000000000e+03
4.660000000000000000e+02
4.470000000000000000e+02
1.068000000000000000e+03
1.053000000000000000e+03
4.390000000000000000e+02
4.150000000000000000e+02
4.000000000000000000e+02
5.190000000000000000e+02
2.910000000000000000e+02
7.720000000000000000e+02
2.900000000000000000e+02
1.710000000000000000e+02
7.160000000000000000e+02
1.538000000000000000e+03
1.495000000000000000e+03
3.140000000000000000e+02
3.630000000000000000e+02
6.250000000000000000e+02
6.250000000000000000e+02
1.250000000000000000e+02
1.200000000000000000e+02
1.320000000000000000e+02
7.960000000000000000e+02
6.110000000000000000e+02
4.090000000000000000e+02
9.550000000000000000e+02
5.870000000000000000e+02
3.760000000000000000e+02
6.410000000000000000e+02
4.490000000000000000e+02
1.204000000000000000e+03
2.760000000000000000e+02
5.190000000000000000e+02
1.046000000000000000e+03
4.930000000000000000e+02
6.450000000000000000e+02
4.260000000000000000e+02
6.690000000000000000e+02
5.920000000000000000e+02
4.140000000000000000e+02
2.760000000000000000e+02
4.270000000000000000e+02
7.570000000000000000e+02
1.770000000000000000e+02
4.950000000000000000e+02
1.880000000000000000e+02
5.860000000000000000e+02
3.380000000000000000e+02
7.690000000000000000e+02
6.400000000000000000e+02
2.190000000000000000e+02
2.100000000000000000e+02
4.770000000000000000e+02
3.610000000000000000e+02
2.840000000000000000e+02
2.540000000000000000e+02
4.340000000000000000e+02
3.210000000000000000e+02
2.060000000000000000e+02
5.280000000000000000e+02
3.810000000000000000e+02
5.580000000000000000e+02
6.090000000000000000e+02
3.910000000000000000e+02
6.250000000000000000e+02
4.030000000000000000e+02
3.040000000000000000e+02
2.730000000000000000e+02
3.690000000000000000e+02
3.030000000000000000e+02
1.970000000000000000e+02
1.020000000000000000e+03
2.790000000000000000e+02
1.950000000000000000e+02
3.420000000000000000e+02
3.800000000000000000e+02
1.560000000000000000e+02
4.170000000000000000e+02
1.314000000000000000e+03
3.180000000000000000e+02
1.172000000000000000e+03
5.230000000000000000e+02
1.450000000000000000e+02
2.590000000000000000e+02
1.710000000000000000e+02
1.890000000000000000e+02
1.380000000000000000e+02
2.430000000000000000e+02
1.490000000000000000e+02
4.720000000000000000e+02
6.470000000000000000e+02
9.470000000000000000e+02
6.510000000000000000e+02
9.730000000000000000e+02
3.930000000000000000e+02
4.130000000000000000e+02
4.220000000000000000e+02
6.150000000000000000e+02
2.140000000000000000e+02
6.350000000000000000e+02
4.620000000000000000e+02
5.750000000000000000e+02
4.680000000000000000e+02
6.490000000000000000e+02
9.930000000000000000e+02
6.340000000000000000e+02
5.310000000000000000e+02
3.250000000000000000e+02
6.580000000000000000e+02
1.720000000000000000e+02
8.670000000000000000e+02
2.630000000000000000e+02
8.910000000000000000e+02
4.190000000000000000e+02
6.800000000000000000e+02
5.550000000000000000e+02
2.850000000000000000e+02
8.640000000000000000e+02
2.610000000000000000e+02
6.070000000000000000e+02
3.930000000000000000e+02
5.440000000000000000e+02
1.198000000000000000e+03
2.490000000000000000e+02
2.485000000000000000e+03
2.280000000000000000e+02
3.910000000000000000e+02
5.510000000000000000e+02
5.340000000000000000e+02
2.360000000000000000e+02
3.710000000000000000e+02
4.760000000000000000e+02
3.550000000000000000e+02
1.026000000000000000e+03
4.210000000000000000e+02
9.360000000000000000e+02
3.200000000000000000e+02
8.720000000000000000e+02
9.040000000000000000e+02
4.690000000000000000e+02
4.860000000000000000e+02
2.640000000000000000e+02
6.180000000000000000e+02
5.140000000000000000e+02
2.290000000000000000e+03
6.890000000000000000e+02
5.460000000000000000e+02
7.810000000000000000e+02
1.293000000000000000e+03
4.410000000000000000e+02
4.490000000000000000e+02
3.840000000000000000e+02
1.660000000000000000e+02
1.586000000000000000e+03
7.860000000000000000e+02
1.390000000000000000e+02
6.120000000000000000e+02
4.570000000000000000e+02
7.720000000000000000e+02
2.190000000000000000e+02
1.550000000000000000e+02
7.540000000000000000e+02
2.160000000000000000e+02
3.830000000000000000e+02
3.880000000000000000e+02
4.730000000000000000e+02
2.970000000000000000e+02
8.510000000000000000e+02
5.140000000000000000e+02
2.840000000000000000e+02
8.860000000000000000e+02
9.960000000000000000e+02
3.290000000000000000e+02
2.060000000000000000e+02
4.390000000000000000e+02
1.146000000000000000e+03
3.150000000000000000e+02
2.720000000000000000e+02
2.570000000000000000e+02
3.690000000000000000e+02
3.020000000000000000e+02
5.760000000000000000e+02
4.680000000000000000e+02
7.600000000000000000e+02
5.470000000000000000e+02
2.777000000000000000e+03
3.590000000000000000e+02
4.480000000000000000e+02
2.540000000000000000e+02
1.064000000000000000e+03
7.470000000000000000e+02
6.370000000000000000e+02
4.770000000000000000e+02
5.000000000000000000e+02
5.690000000000000000e+02
8.830000000000000000e+02
3.170000000000000000e+02
6.690000000000000000e+02
3.970000000000000000e+02
8.620000000000000000e+02
6.580000000000000000e+02
2.910000000000000000e+02
3.870000000000000000e+02
3.290000000000000000e+02
1.900000000000000000e+02
4.860000000000000000e+02
6.040000000000000000e+02
3.220000000000000000e+02
5.520000000000000000e+02
4.360000000000000000e+02
6.990000000000000000e+02
3.130000000000000000e+02
5.300000000000000000e+02
7.190000000000000000e+02
3.630000000000000000e+02
9.550000000000000000e+02
2.140000000000000000e+02
9.160000000000000000e+02
9.380000000000000000e+02
6.190000000000000000e+02
7.340000000000000000e+02
3.930000000000000000e+02
4.310000000000000000e+02
2.730000000000000000e+02
1.610000000000000000e+03
3.800000000000000000e+02
1.320000000000000000e+03
6.140000000000000000e+02
2.570000000000000000e+02
7.900000000000000000e+02
6.340000000000000000e+02
3.020000000000000000e+02
2.330000000000000000e+02
4.180000000000000000e+02
8.340000000000000000e+02
1.571000000000000000e+03
1.682000000000000000e+03
9.160000000000000000e+02
6.510000000000000000e+02
4.870000000000000000e+02
1.059000000000000000e+03
2.320000000000000000e+02
1.210000000000000000e+03
1.077000000000000000e+03
1.593000000000000000e+03
8.180000000000000000e+02
4.400000000000000000e+02
3.690000000000000000e+02
6.480000000000000000e+02
9.930000000000000000e+02
8.520000000000000000e+02
1.006000000000000000e+03
6.550000000000000000e+02
7.350000000000000000e+02
5.070000000000000000e+02
1.007000000000000000e+03
5.610000000000000000e+02
1.194000000000000000e+03
1.351000000000000000e+03
2.530000000000000000e+02
3.580000000000000000e+02
3.700000000000000000e+02
1.810000000000000000e+03
1.674000000000000000e+03
2.112000000000000000e+03
2.430000000000000000e+02
2.500000000000000000e+02
4.120000000000000000e+02
2.680000000000000000e+02
1.163000000000000000e+03
1.994000000000000000e+03
1.391000000000000000e+03
1.085000000000000000e+03
2.300000000000000000e+02
6.280000000000000000e+02
1.080000000000000000e+03
3.430000000000000000e+02
1.790000000000000000e+02
3.130000000000000000e+02
7.830000000000000000e+02
3.590000000000000000e+02
5.920000000000000000e+02
5.260000000000000000e+02
4.030000000000000000e+02
1.351000000000000000e+03
1.200000000000000000e+02
3.000000000000000000e+02
3.040000000000000000e+02
1.440000000000000000e+03
3.780000000000000000e+02
1.122000000000000000e+03
1.670000000000000000e+02
7.740000000000000000e+02
1.610000000000000000e+02
7.370000000000000000e+02
2.240000000000000000e+02
1.310000000000000000e+02
8.010000000000000000e+02
3.170000000000000000e+02
1.270000000000000000e+03
1.063000000000000000e+03
1.200000000000000000e+03
7.290000000000000000e+02
9.370000000000000000e+02
5.840000000000000000e+02
3.490000000000000000e+02
1.007000000000000000e+03
3.804000000000000000e+03
1.203000000000000000e+03
1.267000000000000000e+03
4.460000000000000000e+02
5.970000000000000000e+02
1.530000000000000000e+02
1.165000000000000000e+03
1.764000000000000000e+03
4.014000000000000000e+03
1.232000000000000000e+03
8.630000000000000000e+02
1.684000000000000000e+03
1.082000000000000000e+03
2.570000000000000000e+03
2.241000000000000000e+03
4.080000000000000000e+02
9.090000000000000000e+02
8.290000000000000000e+02
2.362000000000000000e+03
1.171000000000000000e+03
3.440000000000000000e+03
6.430000000000000000e+02
7.340000000000000000e+02
4.970000000000000000e+02
4.540000000000000000e+02
1.860000000000000000e+02
2.830000000000000000e+02
1.852000000000000000e+03
7.120000000000000000e+02
1.870000000000000000e+02
2.350000000000000000e+02
1.509000000000000000e+03
7.500000000000000000e+02
8.010000000000000000e+02
1.670000000000000000e+02
3.180000000000000000e+02
2.570000000000000000e+02
2.870000000000000000e+02
2.920000000000000000e+02
5.670000000000000000e+02
8.750000000000000000e+02
1.840000000000000000e+02
1.178000000000000000e+03
7.360000000000000000e+02
5.130000000000000000e+02
1.406000000000000000e+03
3.230000000000000000e+02
4.300000000000000000e+02
8.510000000000000000e+02
1.918000000000000000e+03
5.550000000000000000e+02
1.138000000000000000e+03
3.472000000000000000e+03
3.900000000000000000e+02
4.700000000000000000e+02
9.180000000000000000e+02
1.210000000000000000e+02
1.330000000000000000e+02
5.280000000000000000e+02
2.780000000000000000e+02
5.820000000000000000e+02
1.203000000000000000e+03
5.840000000000000000e+02
9.560000000000000000e+02
2.130000000000000000e+02
1.700000000000000000e+02
6.020000000000000000e+02
7.540000000000000000e+02
1.410000000000000000e+02
4.520000000000000000e+02
1.847000000000000000e+03
3.534000000000000000e+03
5.460000000000000000e+02
9.920000000000000000e+02
1.231000000000000000e+03
2.340000000000000000e+02
1.250000000000000000e+03
1.980000000000000000e+02
1.326000000000000000e+03
2.778000000000000000e+03
5.200000000000000000e+02
9.610000000000000000e+02
1.392000000000000000e+03
1.523000000000000000e+03
2.058000000000000000e+03
2.920000000000000000e+03
1.178000000000000000e+03
1.136000000000000000e+03
1.277000000000000000e+03
6.800000000000000000e+02
7.030000000000000000e+02
3.192000000000000000e+03
1.172000000000000000e+03
6.920000000000000000e+02
1.126000000000000000e+03
6.340000000000000000e+02
3.250000000000000000e+02
1.577000000000000000e+03
1.368000000000000000e+03
7.100000000000000000e+02
1.185000000000000000e+03
1.426000000000000000e+03
2.239000000000000000e+03
2.770000000000000000e+02
1.233000000000000000e+03
1.353000000000000000e+03
2.910000000000000000e+02
2.260000000000000000e+02
1.130000000000000000e+03
2.182000000000000000e+03
1.890000000000000000e+03
4.120000000000000000e+02
1.749000000000000000e+03
1.289000000000000000e+03
2.515000000000000000e+03
1.192000000000000000e+03
5.280000000000000000e+02
1.561000000000000000e+03
1.000000000000000000e+03
3.920000000000000000e+02
4.400000000000000000e+02
1.736000000000000000e+03
1.192000000000000000e+03
3.150000000000000000e+02
9.390000000000000000e+02
9.960000000000000000e+02
2.240000000000000000e+02
3.737000000000000000e+03
4.760000000000000000e+02
9.710000000000000000e+02
8.850000000000000000e+02
5.240000000000000000e+02
1.350000000000000000e+03
3.480000000000000000e+02
8.020000000000000000e+02
8.960000000000000000e+02
1.738000000000000000e+03
7.240000000000000000e+02
1.672000000000000000e+03
2.952000000000000000e+03
