# Supplementary material for: iPoLNG—An unsupervised model for the integrative analysis of single-cell multiomics data
Source: Front Genet. 2023 Feb 7;14:998504. doi: 10.3389/fgene.2023.998504 (PMC9972291; doi:10.3389/fgene.2023.998504)
Supplement: Supplementary file 3 [file DataSheet1.ZIP › S2.csv]

4.200000000000000000e+01
4.900000000000000000e+01
6.840000000000000000e+02
7.300000000000000000e+01
3.000000000000000000e+01
3.100000000000000000e+01
4.400000000000000000e+01
6.100000000000000000e+01
7.200000000000000000e+01
5.000000000000000000e+01
3.000000000000000000e+01
5.490000000000000000e+02
1.050000000000000000e+02
3.200000000000000000e+01
2.900000000000000000e+01
3.990000000000000000e+02
3.900000000000000000e+01
1.570000000000000000e+02
4.400000000000000000e+01
2.300000000000000000e+01
8.100000000000000000e+01
1.820000000000000000e+02
5.200000000000000000e+01
5.900000000000000000e+01
4.400000000000000000e+01
4.480000000000000000e+02
7.800000000000000000e+01
5.800000000000000000e+01
7.300000000000000000e+01
6.200000000000000000e+01
1.260000000000000000e+02
4.520000000000000000e+02
1.890000000000000000e+02
5.500000000000000000e+01
1.220000000000000000e+02
2.000000000000000000e+01
1.560000000000000000e+02
9.600000000000000000e+01
4.800000000000000000e+01
5.900000000000000000e+01
3.100000000000000000e+01
3.050000000000000000e+02
3.300000000000000000e+01
5.070000000000000000e+02
2.390000000000000000e+02
2.020000000000000000e+02
5.900000000000000000e+01
2.190000000000000000e+02
3.300000000000000000e+01
2.400000000000000000e+01
9.500000000000000000e+01
6.400000000000000000e+01
9.700000000000000000e+01
3.700000000000000000e+01
1.600000000000000000e+01
5.130000000000000000e+02
1.640000000000000000e+02
7.000000000000000000e+00
4.700000000000000000e+01
1.470000000000000000e+02
7.800000000000000000e+01
3.100000000000000000e+01
4.400000000000000000e+01
7.300000000000000000e+01
7.900000000000000000e+01
5.100000000000000000e+01
4.800000000000000000e+01
6.400000000000000000e+01
5.600000000000000000e+01
5.500000000000000000e+01
4.000000000000000000e+01
5.400000000000000000e+01
5.200000000000000000e+01
4.900000000000000000e+01
6.400000000000000000e+01
3.700000000000000000e+01
1.100000000000000000e+02
4.600000000000000000e+01
2.150000000000000000e+02
2.900000000000000000e+01
4.000000000000000000e+01
4.800000000000000000e+01
5.300000000000000000e+01
9.100000000000000000e+01
5.700000000000000000e+01
2.400000000000000000e+01
4.500000000000000000e+01
1.020000000000000000e+02
4.300000000000000000e+01
2.800000000000000000e+01
9.200000000000000000e+01
3.000000000000000000e+01
3.300000000000000000e+01
8.500000000000000000e+01
9.670000000000000000e+02
7.900000000000000000e+01
1.450000000000000000e+02
7.700000000000000000e+01
6.900000000000000000e+01
3.800000000000000000e+01
4.900000000000000000e+01
8.400000000000000000e+01
4.710000000000000000e+02
3.900000000000000000e+01
2.800000000000000000e+01
8.500000000000000000e+01
3.400000000000000000e+01
8.320000000000000000e+02
7.000000000000000000e+01
1.550000000000000000e+02
1.480000000000000000e+02
5.800000000000000000e+01
2.800000000000000000e+01
4.500000000000000000e+01
2.200000000000000000e+01
1.240000000000000000e+02
5.400000000000000000e+01
2.000000000000000000e+01
1.380000000000000000e+03
2.900000000000000000e+01
7.000000000000000000e+01
8.700000000000000000e+01
2.710000000000000000e+02
4.400000000000000000e+01
3.430000000000000000e+02
6.800000000000000000e+01
9.850000000000000000e+02
5.600000000000000000e+01
5.700000000000000000e+01
4.000000000000000000e+01
1.700000000000000000e+01
8.600000000000000000e+01
6.500000000000000000e+01
1.370000000000000000e+02
4.700000000000000000e+02
1.100000000000000000e+02
6.600000000000000000e+01
1.490000000000000000e+02
4.700000000000000000e+01
9.100000000000000000e+01
1.090000000000000000e+02
5.270000000000000000e+02
3.400000000000000000e+01
4.700000000000000000e+01
8.800000000000000000e+01
1.220000000000000000e+02
5.500000000000000000e+01
3.700000000000000000e+01
8.700000000000000000e+01
1.400000000000000000e+02
2.900000000000000000e+01
1.920000000000000000e+02
8.500000000000000000e+01
3.800000000000000000e+01
1.200000000000000000e+01
1.340000000000000000e+02
7.800000000000000000e+01
4.900000000000000000e+01
6.640000000000000000e+02
8.300000000000000000e+01
1.310000000000000000e+02
2.210000000000000000e+02
3.900000000000000000e+01
7.800000000000000000e+01
3.100000000000000000e+01
2.600000000000000000e+01
1.190000000000000000e+02
1.560000000000000000e+02
2.250000000000000000e+02
2.100000000000000000e+01
1.229000000000000000e+03
1.180000000000000000e+02
4.200000000000000000e+01
2.350000000000000000e+02
4.900000000000000000e+01
3.200000000000000000e+01
1.780000000000000000e+02
4.200000000000000000e+01
5.300000000000000000e+01
6.400000000000000000e+01
6.400000000000000000e+01
1.860000000000000000e+02
5.300000000000000000e+01
3.000000000000000000e+01
9.200000000000000000e+01
1.370000000000000000e+02
4.400000000000000000e+01
2.800000000000000000e+01
3.400000000000000000e+01
7.100000000000000000e+01
1.600000000000000000e+01
1.000000000000000000e+02
4.100000000000000000e+01
3.400000000000000000e+01
6.800000000000000000e+01
6.700000000000000000e+01
4.300000000000000000e+01
2.700000000000000000e+02
1.050000000000000000e+02
7.300000000000000000e+01
2.600000000000000000e+01
8.300000000000000000e+01
3.000000000000000000e+01
9.800000000000000000e+01
5.200000000000000000e+01
3.200000000000000000e+01
5.600000000000000000e+01
4.200000000000000000e+01
6.900000000000000000e+01
3.400000000000000000e+01
3.700000000000000000e+01
4.300000000000000000e+01
7.340000000000000000e+02
5.700000000000000000e+01
3.200000000000000000e+01
4.100000000000000000e+01
2.600000000000000000e+01
9.100000000000000000e+01
7.900000000000000000e+01
4.100000000000000000e+01
1.100000000000000000e+02
6.300000000000000000e+01
2.000000000000000000e+01
1.740000000000000000e+02
3.400000000000000000e+01
1.200000000000000000e+01
4.800000000000000000e+01
1.100000000000000000e+02
5.800000000000000000e+01
6.100000000000000000e+01
1.500000000000000000e+01
7.100000000000000000e+01
4.100000000000000000e+01
5.800000000000000000e+01
9.600000000000000000e+01
3.300000000000000000e+01
3.400000000000000000e+01
6.150000000000000000e+02
2.000000000000000000e+01
1.910000000000000000e+02
1.150000000000000000e+02
4.800000000000000000e+01
5.100000000000000000e+01
7.300000000000000000e+01
4.000000000000000000e+01
4.400000000000000000e+01
4.100000000000000000e+01
6.200000000000000000e+01
5.000000000000000000e+01
3.490000000000000000e+02
8.800000000000000000e+01
2.800000000000000000e+01
4.390000000000000000e+02
3.500000000000000000e+01
3.400000000000000000e+01
2.200000000000000000e+01
1.700000000000000000e+01
1.510000000000000000e+02
7.500000000000000000e+01
3.100000000000000000e+01
2.300000000000000000e+01
9.000000000000000000e+01
7.100000000000000000e+01
1.370000000000000000e+02
2.570000000000000000e+02
2.000000000000000000e+02
3.400000000000000000e+01
4.800000000000000000e+01
7.060000000000000000e+02
2.630000000000000000e+02
1.070000000000000000e+02
2.000000000000000000e+01
2.900000000000000000e+01
2.600000000000000000e+01
1.460000000000000000e+02
4.200000000000000000e+01
2.000000000000000000e+01
3.200000000000000000e+01
5.600000000000000000e+01
3.000000000000000000e+01
5.400000000000000000e+01
6.900000000000000000e+01
1.810000000000000000e+02
8.900000000000000000e+01
6.380000000000000000e+02
7.800000000000000000e+01
6.700000000000000000e+01
6.200000000000000000e+01
6.300000000000000000e+01
4.300000000000000000e+01
7.300000000000000000e+01
2.900000000000000000e+01
4.600000000000000000e+01
4.900000000000000000e+01
2.100000000000000000e+02
1.500000000000000000e+01
4.200000000000000000e+01
1.210000000000000000e+02
1.130000000000000000e+02
2.700000000000000000e+01
6.700000000000000000e+01
8.900000000000000000e+01
4.900000000000000000e+01
3.900000000000000000e+01
3.900000000000000000e+01
5.700000000000000000e+01
1.000000000000000000e+02
5.300000000000000000e+01
3.200000000000000000e+01
4.200000000000000000e+01
1.400000000000000000e+01
8.700000000000000000e+01
4.900000000000000000e+01
9.200000000000000000e+01
4.600000000000000000e+01
8.700000000000000000e+01
1.900000000000000000e+02
8.400000000000000000e+01
3.300000000000000000e+01
5.800000000000000000e+01
4.300000000000000000e+01
6.800000000000000000e+01
6.900000000000000000e+01
1.525000000000000000e+03
7.000000000000000000e+01
2.300000000000000000e+01
6.700000000000000000e+01
4.100000000000000000e+01
6.500000000000000000e+01
1.800000000000000000e+01
1.680000000000000000e+02
3.100000000000000000e+01
4.600000000000000000e+01
4.200000000000000000e+01
7.140000000000000000e+02
3.200000000000000000e+01
9.500000000000000000e+01
8.500000000000000000e+01
1.690000000000000000e+02
1.020000000000000000e+02
6.700000000000000000e+01
2.990000000000000000e+02
1.080000000000000000e+02
4.590000000000000000e+02
6.700000000000000000e+01
1.010000000000000000e+02
5.500000000000000000e+01
8.500000000000000000e+01
9.700000000000000000e+01
2.710000000000000000e+02
8.700000000000000000e+01
9.100000000000000000e+01
5.000000000000000000e+01
8.700000000000000000e+01
1.320000000000000000e+02
1.650000000000000000e+02
3.800000000000000000e+02
4.920000000000000000e+02
1.460000000000000000e+02
1.210000000000000000e+02
1.220000000000000000e+02
1.504000000000000000e+03
8.700000000000000000e+01
9.800000000000000000e+01
1.530000000000000000e+02
1.600000000000000000e+02
2.120000000000000000e+02
2.490000000000000000e+02
1.486000000000000000e+03
7.300000000000000000e+01
1.260000000000000000e+02
2.540000000000000000e+02
1.720000000000000000e+02
3.300000000000000000e+01
7.900000000000000000e+01
7.000000000000000000e+01
4.600000000000000000e+01
2.100000000000000000e+01
3.350000000000000000e+02
3.900000000000000000e+01
2.000000000000000000e+01
6.600000000000000000e+01
4.700000000000000000e+01
3.840000000000000000e+02
2.130000000000000000e+02
3.800000000000000000e+01
7.900000000000000000e+01
7.900000000000000000e+01
9.100000000000000000e+01
1.600000000000000000e+01
7.000000000000000000e+00
3.220000000000000000e+02
2.000000000000000000e+01
1.290000000000000000e+02
9.900000000000000000e+01
7.100000000000000000e+01
3.400000000000000000e+01
1.490000000000000000e+02
5.100000000000000000e+01
4.300000000000000000e+01
5.700000000000000000e+01
3.900000000000000000e+01
2.600000000000000000e+01
1.520000000000000000e+02
4.500000000000000000e+01
1.600000000000000000e+01
4.100000000000000000e+01
4.300000000000000000e+01
3.500000000000000000e+01
9.410000000000000000e+02
3.300000000000000000e+01
1.060000000000000000e+02
6.400000000000000000e+01
4.600000000000000000e+01
2.020000000000000000e+02
3.000000000000000000e+01
2.000000000000000000e+01
5.500000000000000000e+01
3.600000000000000000e+01
9.100000000000000000e+01
9.700000000000000000e+01
9.700000000000000000e+01
1.210000000000000000e+02
6.000000000000000000e+01
4.100000000000000000e+01
8.500000000000000000e+01
1.510000000000000000e+02
7.820000000000000000e+02
5.000000000000000000e+01
1.380000000000000000e+02
7.400000000000000000e+01
9.200000000000000000e+01
8.400000000000000000e+01
3.200000000000000000e+01
7.000000000000000000e+01
1.380000000000000000e+02
8.000000000000000000e+01
3.200000000000000000e+01
5.700000000000000000e+01
5.700000000000000000e+01
5.100000000000000000e+01
1.800000000000000000e+01
3.600000000000000000e+01
1.270000000000000000e+02
9.600000000000000000e+01
3.600000000000000000e+01
4.000000000000000000e+01
9.400000000000000000e+01
2.300000000000000000e+01
1.250000000000000000e+02
1.020000000000000000e+02
2.900000000000000000e+01
4.400000000000000000e+01
5.500000000000000000e+01
5.500000000000000000e+01
5.800000000000000000e+01
3.600000000000000000e+01
5.200000000000000000e+01
4.400000000000000000e+01
3.300000000000000000e+01
3.450000000000000000e+02
1.410000000000000000e+02
1.000000000000000000e+01
8.900000000000000000e+01
2.400000000000000000e+01
4.800000000000000000e+01
8.100000000000000000e+01
1.040000000000000000e+02
3.500000000000000000e+01
4.100000000000000000e+01
5.800000000000000000e+01
5.900000000000000000e+01
1.750000000000000000e+02
6.900000000000000000e+01
1.560000000000000000e+02
2.500000000000000000e+01
5.200000000000000000e+01
3.400000000000000000e+01
2.900000000000000000e+01
1.350000000000000000e+02
7.000000000000000000e+01
6.200000000000000000e+01
6.800000000000000000e+01
7.600000000000000000e+01
4.000000000000000000e+01
1.110000000000000000e+02
3.960000000000000000e+02
6.900000000000000000e+01
2.600000000000000000e+01
7.800000000000000000e+01
3.200000000000000000e+01
3.100000000000000000e+01
2.500000000000000000e+01
7.100000000000000000e+01
8.300000000000000000e+01
1.500000000000000000e+01
3.500000000000000000e+01
8.100000000000000000e+01
1.070000000000000000e+02
6.600000000000000000e+01
6.600000000000000000e+01
1.020000000000000000e+02
5.000000000000000000e+01
3.000000000000000000e+01
2.750000000000000000e+02
5.000000000000000000e+01
4.000000000000000000e+01
1.500000000000000000e+01
3.500000000000000000e+01
9.600000000000000000e+01
5.100000000000000000e+01
4.600000000000000000e+01
4.200000000000000000e+01
1.010000000000000000e+02
9.700000000000000000e+01
1.370000000000000000e+02
1.400000000000000000e+01
6.300000000000000000e+01
1.800000000000000000e+01
3.000000000000000000e+01
4.000000000000000000e+01
1.000000000000000000e+00
4.500000000000000000e+01
7.500000000000000000e+01
6.400000000000000000e+01
4.600000000000000000e+01
1.030000000000000000e+02
7.100000000000000000e+01
3.050000000000000000e+02
1.550000000000000000e+02
2.200000000000000000e+01
3.500000000000000000e+01
5.100000000000000000e+01
2.700000000000000000e+01
9.900000000000000000e+01
7.900000000000000000e+01
3.900000000000000000e+01
8.300000000000000000e+01
7.100000000000000000e+01
2.600000000000000000e+01
4.500000000000000000e+01
6.700000000000000000e+02
5.600000000000000000e+01
1.400000000000000000e+01
4.300000000000000000e+01
5.500000000000000000e+01
6.100000000000000000e+01
9.800000000000000000e+01
1.700000000000000000e+01
2.200000000000000000e+01
6.600000000000000000e+01
8.400000000000000000e+01
8.200000000000000000e+01
7.000000000000000000e+00
2.000000000000000000e+01
2.200000000000000000e+01
5.500000000000000000e+01
8.000000000000000000e+00
4.610000000000000000e+02
4.300000000000000000e+01
3.900000000000000000e+01
1.120000000000000000e+02
4.600000000000000000e+01
2.800000000000000000e+01
5.400000000000000000e+01
3.000000000000000000e+01
3.400000000000000000e+01
1.500000000000000000e+01
1.070000000000000000e+02
5.200000000000000000e+01
8.100000000000000000e+01
3.400000000000000000e+01
3.100000000000000000e+01
1.310000000000000000e+02
4.100000000000000000e+01
4.900000000000000000e+01
7.800000000000000000e+01
2.400000000000000000e+01
5.300000000000000000e+01
7.500000000000000000e+01
3.600000000000000000e+01
2.300000000000000000e+01
7.200000000000000000e+01
9.500000000000000000e+01
1.400000000000000000e+01
8.200000000000000000e+01
2.500000000000000000e+01
1.700000000000000000e+01
1.900000000000000000e+01
1.580000000000000000e+02
2.600000000000000000e+01
1.120000000000000000e+02
1.460000000000000000e+02
1.370000000000000000e+02
6.900000000000000000e+01
3.740000000000000000e+02
4.000000000000000000e+01
1.400000000000000000e+01
1.840000000000000000e+02
1.390000000000000000e+02
1.500000000000000000e+01
1.120000000000000000e+02
2.386000000000000000e+03
1.190000000000000000e+02
5.600000000000000000e+01
1.440000000000000000e+02
1.260000000000000000e+02
3.500000000000000000e+01
4.300000000000000000e+01
6.400000000000000000e+01
6.600000000000000000e+01
4.500000000000000000e+01
3.600000000000000000e+01
3.200000000000000000e+01
6.300000000000000000e+01
1.600000000000000000e+01
4.000000000000000000e+01
2.200000000000000000e+01
2.600000000000000000e+01
8.100000000000000000e+01
9.500000000000000000e+01
2.900000000000000000e+01
6.300000000000000000e+01
4.300000000000000000e+01
3.300000000000000000e+01
1.470000000000000000e+02
1.180000000000000000e+02
1.510000000000000000e+02
5.700000000000000000e+01
1.460000000000000000e+02
1.500000000000000000e+02
3.400000000000000000e+01
3.160000000000000000e+02
4.100000000000000000e+01
1.080000000000000000e+02
1.340000000000000000e+02
4.500000000000000000e+01
1.220000000000000000e+02
5.570000000000000000e+02
2.700000000000000000e+01
5.900000000000000000e+01
7.100000000000000000e+01
9.200000000000000000e+01
2.040000000000000000e+02
2.300000000000000000e+01
2.600000000000000000e+01
3.000000000000000000e+02
5.100000000000000000e+01
4.400000000000000000e+01
2.700000000000000000e+01
9.500000000000000000e+01
7.200000000000000000e+01
3.290000000000000000e+02
1.650000000000000000e+02
1.090000000000000000e+02
6.580000000000000000e+02
7.600000000000000000e+01
6.900000000000000000e+01
1.300000000000000000e+01
1.990000000000000000e+02
8.600000000000000000e+02
2.040000000000000000e+02
1.070000000000000000e+02
4.900000000000000000e+01
1.450000000000000000e+02
3.190000000000000000e+02
3.700000000000000000e+01
6.800000000000000000e+01
9.900000000000000000e+01
2.800000000000000000e+01
1.310000000000000000e+02
3.200000000000000000e+01
4.700000000000000000e+01
1.980000000000000000e+02
1.970000000000000000e+02
4.700000000000000000e+01
1.800000000000000000e+02
1.610000000000000000e+02
7.900000000000000000e+01
4.700000000000000000e+01
9.300000000000000000e+01
2.680000000000000000e+02
2.830000000000000000e+02
3.350000000000000000e+02
8.100000000000000000e+01
2.710000000000000000e+02
1.530000000000000000e+02
1.960000000000000000e+02
4.900000000000000000e+01
3.000000000000000000e+01
6.500000000000000000e+01
4.000000000000000000e+01
2.100000000000000000e+01
8.300000000000000000e+01
7.100000000000000000e+01
5.100000000000000000e+01
1.650000000000000000e+02
6.800000000000000000e+01
8.200000000000000000e+01
4.500000000000000000e+01
8.800000000000000000e+01
5.700000000000000000e+01
4.800000000000000000e+01
1.100000000000000000e+02
1.800000000000000000e+01
3.300000000000000000e+01
5.300000000000000000e+01
4.100000000000000000e+01
7.200000000000000000e+01
1.900000000000000000e+01
3.120000000000000000e+02
1.880000000000000000e+02
6.390000000000000000e+02
1.540000000000000000e+02
3.400000000000000000e+01
2.800000000000000000e+01
5.400000000000000000e+01
4.700000000000000000e+01
2.000000000000000000e+02
4.590000000000000000e+02
1.110000000000000000e+02
2.300000000000000000e+01
1.920000000000000000e+02
2.000000000000000000e+02
2.000000000000000000e+01
3.700000000000000000e+01
7.500000000000000000e+01
8.700000000000000000e+01
2.020000000000000000e+02
5.880000000000000000e+02
1.690000000000000000e+02
1.230000000000000000e+02
7.200000000000000000e+01
4.500000000000000000e+01
4.800000000000000000e+01
7.200000000000000000e+01
3.500000000000000000e+01
5.900000000000000000e+01
3.200000000000000000e+01
5.100000000000000000e+01
4.400000000000000000e+01
2.000000000000000000e+01
2.430000000000000000e+02
5.500000000000000000e+01
7.290000000000000000e+02
4.000000000000000000e+01
1.490000000000000000e+02
6.800000000000000000e+01
9.000000000000000000e+01
5.200000000000000000e+01
2.600000000000000000e+01
1.300000000000000000e+02
2.400000000000000000e+01
6.500000000000000000e+01
1.140000000000000000e+02
2.700000000000000000e+01
4.500000000000000000e+01
1.230000000000000000e+02
3.100000000000000000e+01
4.500000000000000000e+01
5.100000000000000000e+01
2.100000000000000000e+01
4.400000000000000000e+01
3.200000000000000000e+01
1.600000000000000000e+01
2.000000000000000000e+01
3.400000000000000000e+01
5.100000000000000000e+01
3.630000000000000000e+02
2.590000000000000000e+02
3.700000000000000000e+01
3.100000000000000000e+01
4.200000000000000000e+01
5.500000000000000000e+01
1.890000000000000000e+02
7.200000000000000000e+01
5.900000000000000000e+01
2.900000000000000000e+01
1.080000000000000000e+02
4.640000000000000000e+02
1.200000000000000000e+02
5.900000000000000000e+01
1.300000000000000000e+01
3.600000000000000000e+01
1.580000000000000000e+02
1.100000000000000000e+02
3.500000000000000000e+01
2.530000000000000000e+02
4.200000000000000000e+01
7.100000000000000000e+01
4.100000000000000000e+01
2.500000000000000000e+01
3.700000000000000000e+01
1.600000000000000000e+02
5.500000000000000000e+01
5.700000000000000000e+01
2.600000000000000000e+01
4.700000000000000000e+01
8.600000000000000000e+01
2.080000000000000000e+02
4.200000000000000000e+01
6.700000000000000000e+01
4.180000000000000000e+02
2.700000000000000000e+01
6.030000000000000000e+02
5.000000000000000000e+01
1.900000000000000000e+01
1.830000000000000000e+02
7.600000000000000000e+01
3.300000000000000000e+01
3.600000000000000000e+01
4.200000000000000000e+01
4.400000000000000000e+01
1.800000000000000000e+01
5.900000000000000000e+01
3.500000000000000000e+01
7.000000000000000000e+00
4.600000000000000000e+01
2.700000000000000000e+01
5.200000000000000000e+01
2.100000000000000000e+01
9.800000000000000000e+01
4.300000000000000000e+01
2.100000000000000000e+01
2.900000000000000000e+01
3.000000000000000000e+01
6.600000000000000000e+01
2.900000000000000000e+01
1.200000000000000000e+02
4.900000000000000000e+01
7.600000000000000000e+01
5.300000000000000000e+01
3.300000000000000000e+01
1.089000000000000000e+03
7.900000000000000000e+01
2.700000000000000000e+01
3.900000000000000000e+01
3.500000000000000000e+01
3.300000000000000000e+01
4.500000000000000000e+01
8.600000000000000000e+01
1.100000000000000000e+01
4.200000000000000000e+01
5.400000000000000000e+01
4.900000000000000000e+01
4.300000000000000000e+01
4.200000000000000000e+01
5.100000000000000000e+01
2.500000000000000000e+01
5.300000000000000000e+01
4.300000000000000000e+01
5.100000000000000000e+01
3.200000000000000000e+01
1.600000000000000000e+01
1.410000000000000000e+02
2.000000000000000000e+01
2.700000000000000000e+02
3.200000000000000000e+01
3.500000000000000000e+01
2.900000000000000000e+01
4.300000000000000000e+01
4.100000000000000000e+01
3.100000000000000000e+01
4.600000000000000000e+01
3.200000000000000000e+01
7.500000000000000000e+01
3.300000000000000000e+01
1.150000000000000000e+02
7.100000000000000000e+01
8.000000000000000000e+00
5.500000000000000000e+01
4.300000000000000000e+01
2.600000000000000000e+01
1.600000000000000000e+01
1.030000000000000000e+02
2.600000000000000000e+01
1.500000000000000000e+01
9.370000000000000000e+02
8.500000000000000000e+01
5.000000000000000000e+01
5.500000000000000000e+01
7.100000000000000000e+01
2.900000000000000000e+01
6.800000000000000000e+01
7.800000000000000000e+01
4.900000000000000000e+01
2.600000000000000000e+01
3.800000000000000000e+01
3.300000000000000000e+01
3.200000000000000000e+01
1.390000000000000000e+02
3.200000000000000000e+01
7.200000000000000000e+01
6.600000000000000000e+01
4.200000000000000000e+01
1.240000000000000000e+02
5.800000000000000000e+01
3.400000000000000000e+02
1.118000000000000000e+03
3.300000000000000000e+01
7.500000000000000000e+01
8.500000000000000000e+01
5.460000000000000000e+02
6.900000000000000000e+01
4.500000000000000000e+01
3.400000000000000000e+01
8.300000000000000000e+01
7.600000000000000000e+01
3.820000000000000000e+02
9.900000000000000000e+01
2.970000000000000000e+02
5.700000000000000000e+01
2.500000000000000000e+01
1.170000000000000000e+02
7.040000000000000000e+02
5.900000000000000000e+01
1.100000000000000000e+02
9.900000000000000000e+01
1.710000000000000000e+02
1.470000000000000000e+02
8.500000000000000000e+01
1.050000000000000000e+02
5.800000000000000000e+01
8.800000000000000000e+01
1.510000000000000000e+02
2.070000000000000000e+02
5.390000000000000000e+02
3.460000000000000000e+02
3.400000000000000000e+02
7.000000000000000000e+01
4.300000000000000000e+01
6.100000000000000000e+01
8.500000000000000000e+01
6.380000000000000000e+02
1.390000000000000000e+02
2.930000000000000000e+02
1.550000000000000000e+02
5.030000000000000000e+02
3.600000000000000000e+01
1.180000000000000000e+02
3.980000000000000000e+02
5.300000000000000000e+01
4.300000000000000000e+01
8.570000000000000000e+02
8.400000000000000000e+01
1.390000000000000000e+02
1.330000000000000000e+02
3.100000000000000000e+01
6.800000000000000000e+01
2.480000000000000000e+02
1.430000000000000000e+02
1.410000000000000000e+02
2.770000000000000000e+02
2.530000000000000000e+02
5.100000000000000000e+01
9.000000000000000000e+01
4.400000000000000000e+01
1.380000000000000000e+02
6.450000000000000000e+02
6.600000000000000000e+01
1.180000000000000000e+02
6.800000000000000000e+01
5.700000000000000000e+01
5.039000000000000000e+03
1.050000000000000000e+02
8.400000000000000000e+01
2.900000000000000000e+01
6.080000000000000000e+02
8.300000000000000000e+01
3.600000000000000000e+01
3.100000000000000000e+01
2.100000000000000000e+01
3.300000000000000000e+01
3.700000000000000000e+01
3.200000000000000000e+01
1.300000000000000000e+01
8.400000000000000000e+01
5.200000000000000000e+01
8.100000000000000000e+01
2.500000000000000000e+01
2.200000000000000000e+01
5.600000000000000000e+01
1.000000000000000000e+02
8.700000000000000000e+01
5.000000000000000000e+01
9.200000000000000000e+01
2.700000000000000000e+01
3.400000000000000000e+01
1.100000000000000000e+01
8.430000000000000000e+02
4.000000000000000000e+00
1.900000000000000000e+01
6.400000000000000000e+01
1.380000000000000000e+02
5.600000000000000000e+01
2.600000000000000000e+01
6.000000000000000000e+00
6.200000000000000000e+01
4.700000000000000000e+01
1.700000000000000000e+01
2.100000000000000000e+01
5.400000000000000000e+01
4.400000000000000000e+01
5.600000000000000000e+01
4.600000000000000000e+01
1.500000000000000000e+01
9.600000000000000000e+01
5.800000000000000000e+01
1.900000000000000000e+01
1.100000000000000000e+01
4.600000000000000000e+01
1.900000000000000000e+01
2.000000000000000000e+01
6.400000000000000000e+02
3.900000000000000000e+01
7.900000000000000000e+01
2.230000000000000000e+02
4.500000000000000000e+01
1.800000000000000000e+01
3.990000000000000000e+02
2.600000000000000000e+01
4.300000000000000000e+01
4.200000000000000000e+01
4.380000000000000000e+02
1.180000000000000000e+02
5.900000000000000000e+01
2.300000000000000000e+01
2.400000000000000000e+01
4.000000000000000000e+02
9.900000000000000000e+01
4.600000000000000000e+01
1.430000000000000000e+02
7.700000000000000000e+01
2.900000000000000000e+01
6.700000000000000000e+01
3.400000000000000000e+01
5.000000000000000000e+01
3.600000000000000000e+01
1.220000000000000000e+02
1.520000000000000000e+02
2.700000000000000000e+01
6.100000000000000000e+01
3.400000000000000000e+01
6.500000000000000000e+01
1.800000000000000000e+01
1.700000000000000000e+01
2.230000000000000000e+02
1.440000000000000000e+02
4.800000000000000000e+01
2.700000000000000000e+01
2.800000000000000000e+01
4.600000000000000000e+01
5.600000000000000000e+01
2.600000000000000000e+01
8.100000000000000000e+01
6.000000000000000000e+01
5.100000000000000000e+01
2.300000000000000000e+01
3.000000000000000000e+01
3.100000000000000000e+01
5.500000000000000000e+01
4.200000000000000000e+01
3.200000000000000000e+01
5.600000000000000000e+01
8.700000000000000000e+01
2.700000000000000000e+01
1.200000000000000000e+01
2.600000000000000000e+01
1.480000000000000000e+02
4.900000000000000000e+01
2.100000000000000000e+01
2.300000000000000000e+01
4.400000000000000000e+01
1.400000000000000000e+01
3.000000000000000000e+01
5.400000000000000000e+01
1.420000000000000000e+02
3.900000000000000000e+01
3.400000000000000000e+01
6.700000000000000000e+01
6.500000000000000000e+01
3.100000000000000000e+01
1.600000000000000000e+01
3.700000000000000000e+01
1.900000000000000000e+01
3.300000000000000000e+01
1.500000000000000000e+02
8.400000000000000000e+01
2.400000000000000000e+01
6.000000000000000000e+01
1.680000000000000000e+02
2.200000000000000000e+01
2.400000000000000000e+01
6.500000000000000000e+01
3.600000000000000000e+01
7.000000000000000000e+00
3.000000000000000000e+01
3.900000000000000000e+01
5.500000000000000000e+01
1.350000000000000000e+02
8.400000000000000000e+01
1.900000000000000000e+01
2.200000000000000000e+01
4.800000000000000000e+01
4.700000000000000000e+01
1.900000000000000000e+01
6.800000000000000000e+01
2.000000000000000000e+01
4.200000000000000000e+01
4.900000000000000000e+01
5.200000000000000000e+01
3.300000000000000000e+01
5.500000000000000000e+01
2.800000000000000000e+01
2.100000000000000000e+01
2.500000000000000000e+01
3.600000000000000000e+01
2.800000000000000000e+01
1.600000000000000000e+01
4.700000000000000000e+01
4.000000000000000000e+01
1.400000000000000000e+01
1.900000000000000000e+01
4.400000000000000000e+01
1.100000000000000000e+01
3.800000000000000000e+01
1.500000000000000000e+01
2.800000000000000000e+01
3.900000000000000000e+01
2.400000000000000000e+01
1.100000000000000000e+01
5.600000000000000000e+01
4.500000000000000000e+01
3.200000000000000000e+01
1.800000000000000000e+01
2.100000000000000000e+01
3.500000000000000000e+01
3.700000000000000000e+01
3.600000000000000000e+01
2.800000000000000000e+01
2.600000000000000000e+01
7.320000000000000000e+02
5.100000000000000000e+01
5.100000000000000000e+01
4.100000000000000000e+01
5.000000000000000000e+01
1.310000000000000000e+02
4.830000000000000000e+02
5.500000000000000000e+01
8.450000000000000000e+02
1.510000000000000000e+02
6.000000000000000000e+01
3.300000000000000000e+01
6.800000000000000000e+01
6.100000000000000000e+01
7.300000000000000000e+01
1.550000000000000000e+02
7.800000000000000000e+01
4.300000000000000000e+01
6.100000000000000000e+01
3.100000000000000000e+01
7.300000000000000000e+01
3.200000000000000000e+01
6.000000000000000000e+00
1.000000000000000000e+01
2.560000000000000000e+02
9.300000000000000000e+01
4.400000000000000000e+01
3.700000000000000000e+01
1.800000000000000000e+01
2.600000000000000000e+01
2.800000000000000000e+01
2.000000000000000000e+01
1.400000000000000000e+01
1.400000000000000000e+01
2.790000000000000000e+02
2.700000000000000000e+01
1.200000000000000000e+01
2.000000000000000000e+01
1.800000000000000000e+01
1.300000000000000000e+01
3.390000000000000000e+02
6.400000000000000000e+01
1.700000000000000000e+01
3.500000000000000000e+01
1.800000000000000000e+01
9.400000000000000000e+01
5.300000000000000000e+01
1.630000000000000000e+02
1.260000000000000000e+02
6.800000000000000000e+01
1.560000000000000000e+02
5.400000000000000000e+01
6.400000000000000000e+01
1.680000000000000000e+02
2.700000000000000000e+01
5.520000000000000000e+02
4.500000000000000000e+01
6.200000000000000000e+01
3.100000000000000000e+01
8.400000000000000000e+01
7.200000000000000000e+01
3.000000000000000000e+01
6.800000000000000000e+01
6.300000000000000000e+01
7.700000000000000000e+01
6.300000000000000000e+01
4.720000000000000000e+02
3.100000000000000000e+01
1.850000000000000000e+02
5.900000000000000000e+01
4.000000000000000000e+01
7.300000000000000000e+01
4.800000000000000000e+01
5.800000000000000000e+01
8.200000000000000000e+01
4.100000000000000000e+01
5.670000000000000000e+02
4.800000000000000000e+01
2.900000000000000000e+01
5.900000000000000000e+01
1.270000000000000000e+02
1.230000000000000000e+02
4.900000000000000000e+01
8.300000000000000000e+01
7.100000000000000000e+01
2.840000000000000000e+02
9.000000000000000000e+01
1.280000000000000000e+02
6.560000000000000000e+02
7.000000000000000000e+01
3.000000000000000000e+00
1.990000000000000000e+02
1.030000000000000000e+02
8.000000000000000000e+01
6.600000000000000000e+01
9.800000000000000000e+01
7.900000000000000000e+01
3.200000000000000000e+01
4.670000000000000000e+02
1.090000000000000000e+02
8.400000000000000000e+01
1.500000000000000000e+02
7.200000000000000000e+02
2.050000000000000000e+02
8.700000000000000000e+01
5.200000000000000000e+01
1.000000000000000000e+02
6.480000000000000000e+02
8.110000000000000000e+02
1.050000000000000000e+02
7.300000000000000000e+01
8.600000000000000000e+01
7.400000000000000000e+01
8.600000000000000000e+01
3.500000000000000000e+01
3.600000000000000000e+01
1.230000000000000000e+02
5.500000000000000000e+01
1.320000000000000000e+02
3.180000000000000000e+02
7.600000000000000000e+01
8.200000000000000000e+01
7.800000000000000000e+01
1.300000000000000000e+01
2.200000000000000000e+01
9.500000000000000000e+01
5.400000000000000000e+01
4.560000000000000000e+02
2.400000000000000000e+01
7.500000000000000000e+01
4.800000000000000000e+01
3.010000000000000000e+02
5.400000000000000000e+01
6.600000000000000000e+01
1.900000000000000000e+01
9.700000000000000000e+01
4.700000000000000000e+01
4.500000000000000000e+01
5.900000000000000000e+01
1.620000000000000000e+02
1.790000000000000000e+02
6.540000000000000000e+02
1.270000000000000000e+02
1.560000000000000000e+02
5.200000000000000000e+01
3.400000000000000000e+01
8.300000000000000000e+01
1.280000000000000000e+02
1.930000000000000000e+02
1.320000000000000000e+02
6.000000000000000000e+01
5.100000000000000000e+01
5.700000000000000000e+01
4.000000000000000000e+01
1.330000000000000000e+02
8.300000000000000000e+01
6.800000000000000000e+01
3.700000000000000000e+01
6.800000000000000000e+01
1.140000000000000000e+02
1.050000000000000000e+02
1.280000000000000000e+02
2.000000000000000000e+01
1.600000000000000000e+02
3.800000000000000000e+01
6.100000000000000000e+01
2.230000000000000000e+02
7.000000000000000000e+01
5.100000000000000000e+01
4.800000000000000000e+01
5.900000000000000000e+01
1.480000000000000000e+02
2.010000000000000000e+02
1.270000000000000000e+02
1.670000000000000000e+02
7.900000000000000000e+01
1.070000000000000000e+02
1.020000000000000000e+02
4.800000000000000000e+01
2.100000000000000000e+01
7.100000000000000000e+01
2.700000000000000000e+01
1.200000000000000000e+01
1.120000000000000000e+02
5.720000000000000000e+02
1.450000000000000000e+02
4.300000000000000000e+01
1.520000000000000000e+02
7.600000000000000000e+01
1.290000000000000000e+02
4.000000000000000000e+01
2.000000000000000000e+01
4.500000000000000000e+02
6.600000000000000000e+01
8.400000000000000000e+01
1.820000000000000000e+02
1.160000000000000000e+02
2.700000000000000000e+01
6.400000000000000000e+01
8.500000000000000000e+01
3.400000000000000000e+01
1.150000000000000000e+02
2.400000000000000000e+01
4.700000000000000000e+01
7.300000000000000000e+01
5.800000000000000000e+01
1.580000000000000000e+02
4.400000000000000000e+01
6.700000000000000000e+01
9.400000000000000000e+01
6.100000000000000000e+02
2.200000000000000000e+01
8.300000000000000000e+01
6.400000000000000000e+01
9.800000000000000000e+01
5.900000000000000000e+01
1.060000000000000000e+02
9.200000000000000000e+01
6.100000000000000000e+01
3.600000000000000000e+01
1.720000000000000000e+02
1.860000000000000000e+02
1.580000000000000000e+02
1.300000000000000000e+02
1.025000000000000000e+03
8.100000000000000000e+01
7.000000000000000000e+01
4.200000000000000000e+01
2.800000000000000000e+01
6.500000000000000000e+01
5.800000000000000000e+01
8.050000000000000000e+02
9.700000000000000000e+01
3.600000000000000000e+01
1.480000000000000000e+02
1.210000000000000000e+02
2.050000000000000000e+02
3.800000000000000000e+01
8.500000000000000000e+01
4.800000000000000000e+01
3.000000000000000000e+01
3.500000000000000000e+01
2.070000000000000000e+02
3.000000000000000000e+01
1.280000000000000000e+02
6.200000000000000000e+01
1.700000000000000000e+01
1.140000000000000000e+02
1.220000000000000000e+02
1.400000000000000000e+02
7.480000000000000000e+02
9.500000000000000000e+01
6.600000000000000000e+01
1.270000000000000000e+02
4.800000000000000000e+01
2.600000000000000000e+01
7.000000000000000000e+01
1.900000000000000000e+01
5.000000000000000000e+01
9.300000000000000000e+01
5.000000000000000000e+01
5.400000000000000000e+01
3.700000000000000000e+01
8.600000000000000000e+01
1.030000000000000000e+02
3.750000000000000000e+02
6.500000000000000000e+01
4.000000000000000000e+01
2.500000000000000000e+01
3.000000000000000000e+01
3.800000000000000000e+01
6.200000000000000000e+01
3.300000000000000000e+01
6.000000000000000000e+01
9.700000000000000000e+01
9.600000000000000000e+01
3.300000000000000000e+01
4.800000000000000000e+01
5.200000000000000000e+01
9.400000000000000000e+01
1.500000000000000000e+01
4.200000000000000000e+01
5.200000000000000000e+01
8.400000000000000000e+01
3.000000000000000000e+01
6.500000000000000000e+01
3.500000000000000000e+01
6.900000000000000000e+01
6.900000000000000000e+01
6.700000000000000000e+01
5.300000000000000000e+01
3.000000000000000000e+01
3.800000000000000000e+01
2.300000000000000000e+01
5.500000000000000000e+01
1.070000000000000000e+02
4.800000000000000000e+01
5.100000000000000000e+01
8.410000000000000000e+02
5.500000000000000000e+01
1.270000000000000000e+02
2.040000000000000000e+02
9.200000000000000000e+01
7.200000000000000000e+01
5.100000000000000000e+01
9.100000000000000000e+01
4.600000000000000000e+01
5.700000000000000000e+01
5.500000000000000000e+01
6.960000000000000000e+02
1.800000000000000000e+01
2.300000000000000000e+01
1.210000000000000000e+02
1.100000000000000000e+02
2.800000000000000000e+01
7.070000000000000000e+02
9.400000000000000000e+01
3.900000000000000000e+01
1.100000000000000000e+02
3.000000000000000000e+01
1.030000000000000000e+02
1.900000000000000000e+01
3.300000000000000000e+01
6.800000000000000000e+01
3.600000000000000000e+01
1.080000000000000000e+02
1.500000000000000000e+01
4.060000000000000000e+02
5.100000000000000000e+01
8.300000000000000000e+01
5.800000000000000000e+01
2.600000000000000000e+01
4.700000000000000000e+01
7.000000000000000000e+01
8.300000000000000000e+01
6.700000000000000000e+01
7.500000000000000000e+01
3.080000000000000000e+02
6.800000000000000000e+01
1.050000000000000000e+02
6.800000000000000000e+01
4.200000000000000000e+01
6.600000000000000000e+01
2.400000000000000000e+01
3.500000000000000000e+01
4.900000000000000000e+01
1.480000000000000000e+02
3.900000000000000000e+01
8.600000000000000000e+01
1.900000000000000000e+01
3.600000000000000000e+01
3.600000000000000000e+01
8.100000000000000000e+01
1.690000000000000000e+02
9.800000000000000000e+01
5.800000000000000000e+01
2.500000000000000000e+01
8.200000000000000000e+01
5.300000000000000000e+01
1.190000000000000000e+02
7.000000000000000000e+01
2.700000000000000000e+01
3.400000000000000000e+01
5.900000000000000000e+01
7.300000000000000000e+01
3.600000000000000000e+01
1.070000000000000000e+02
1.000000000000000000e+01
3.400000000000000000e+01
7.700000000000000000e+01
7.600000000000000000e+01
4.040000000000000000e+02
7.700000000000000000e+01
1.050000000000000000e+02
8.200000000000000000e+01
4.000000000000000000e+01
5.700000000000000000e+01
1.100000000000000000e+02
3.300000000000000000e+01
1.280000000000000000e+02
4.300000000000000000e+01
8.000000000000000000e+01
8.600000000000000000e+01
7.700000000000000000e+01
3.370000000000000000e+02
2.800000000000000000e+01
9.000000000000000000e+01
1.150000000000000000e+02
5.600000000000000000e+01
5.630000000000000000e+02
8.200000000000000000e+01
1.370000000000000000e+02
2.900000000000000000e+01
3.900000000000000000e+01
8.600000000000000000e+01
1.150000000000000000e+02
8.760000000000000000e+02
4.600000000000000000e+01
1.420000000000000000e+02
4.800000000000000000e+01
2.900000000000000000e+01
7.000000000000000000e+01
4.200000000000000000e+01
3.100000000000000000e+01
6.700000000000000000e+01
6.600000000000000000e+01
9.000000000000000000e+01
3.670000000000000000e+02
3.000000000000000000e+01
1.050000000000000000e+02
7.400000000000000000e+01
6.600000000000000000e+01
4.000000000000000000e+01
1.570000000000000000e+02
5.800000000000000000e+01
3.260000000000000000e+02
1.390000000000000000e+02
4.790000000000000000e+02
4.900000000000000000e+01
1.860000000000000000e+02
8.300000000000000000e+01
7.700000000000000000e+01
2.430000000000000000e+02
7.000000000000000000e+01
2.150000000000000000e+02
1.570000000000000000e+02
2.260000000000000000e+02
9.000000000000000000e+01
2.590000000000000000e+02
1.700000000000000000e+02
1.370000000000000000e+02
1.796000000000000000e+03
1.490000000000000000e+02
1.480000000000000000e+02
9.200000000000000000e+01
1.580000000000000000e+02
1.000000000000000000e+02
2.690000000000000000e+02
6.200000000000000000e+01
8.400000000000000000e+01
1.370000000000000000e+02
1.730000000000000000e+02
1.920000000000000000e+02
2.840000000000000000e+02
5.700000000000000000e+01
2.150000000000000000e+02
2.070000000000000000e+02
1.700000000000000000e+02
1.720000000000000000e+02
5.700000000000000000e+01
1.350000000000000000e+02
1.016000000000000000e+03
7.200000000000000000e+01
2.190000000000000000e+02
4.770000000000000000e+02
4.760000000000000000e+02
2.630000000000000000e+02
9.200000000000000000e+01
1.460000000000000000e+02
5.200000000000000000e+01
7.700000000000000000e+01
1.640000000000000000e+02
2.100000000000000000e+01
2.700000000000000000e+01
7.300000000000000000e+01
1.120000000000000000e+02
1.700000000000000000e+01
6.300000000000000000e+01
3.700000000000000000e+01
1.600000000000000000e+01
1.490000000000000000e+02
5.700000000000000000e+01
1.410000000000000000e+02
1.100000000000000000e+02
4.600000000000000000e+01
2.600000000000000000e+01
2.700000000000000000e+01
4.800000000000000000e+01
4.200000000000000000e+01
1.600000000000000000e+01
4.800000000000000000e+01
4.800000000000000000e+01
9.700000000000000000e+01
2.700000000000000000e+01
4.300000000000000000e+01
9.000000000000000000e+00
